# Supplementary material for: Biotic interactions promote local adaptation to soil in plants
Source: Nat Commun. 2024 Jun 18;15:5186. doi: 10.1038/s41467-024-49383-x (PMC11189560; doi:10.1038/s41467-024-49383-x)
Supplement: Supplementary file 5 — Supplementary Data 1 [file 41467_2024_49383_MOESM5_ESM.xlsx]

## Sheet: Data 1
Seedsbaglabel	Plantlabel	PlantlabelDNA	sample_no	label_plant	Labeltube	Replicate	Generation	Families	Soil	Soilline	Pollinationline	Herbivoryline	Treatment	Native_soil	ID	Seedssowedout	Germination	Nbseeds	Weight	Weightperseed	Germinationrate	NbFlowers	Height	leaf_size	Lengthperbranch	Timetofirstflower	Flowerproduction	Flowerdiameter	Petal_length	Petal_width	Style	Stamen	Herkogamy	Visits	MatriceNB
111-112	RA_G1_L_08	RA_G1_L_08	1003	G1_L_08	1003RA_G1_L_08	A	1	AG18	L	G1	G1	G1	LG1	1	8	4	4	NA	NA	NA	100	2	38.1	7.59	10.3	22	22	9.81	0.664	0.254	0.916	0.486	0.43	NA	NA
114-113	RA_G1_L_09	RA_G1_L_09	1004	G1_L_09	1004RA_G1_L_09	A	1	AG19	L	G1	G1	G1	LG1	1	9	4	4	NA	NA	NA	100	3	34.1	7.015	4.7	23	15	12.64	1.122	0.5565	0.9865	0.747	0.2395	NA	NA
121-122	RA_G1_L_10	RA_G1_L_10	1005	G1_L_10	1005RA_G1_L_10	A	1	AG110	L	G1	G1	G1	LG1	1	10	4	4	NA	NA	NA	100	2	39.6	8.19	7.7	22	21	14.57	1.0965	0.4725	0.8995	0.68	0.2195	NA	NA
125-126	RA_G1_L_11	RA_G1_L_11	1006	G1_L_11	1006RA_G1_L_11	A	1	AG111	L	G1	G1	G1	LG1	1	11	4	4	NA	NA	NA	100	2	38.2	9.75	5.7	23	18	15.085	1.1235	0.5205	0.6845	0.6405	0.044	NA	NA
13-14	RA_G1_L_02	RA_G1_L_02	997	G1_L_02	997RA_G1_L_02	A	1	AG12	L	G1	G1	G1	LG1	1	2	4	3	NA	NA	NA	75	5	37	10.385	6.4	23	18	14.545	1.0425	0.496	0.785	0.611	0.174	NA	NA
131-132	RA_G1_L_12	RA_G1_L_12	1007	G1_L_12	1007RA_G1_L_12	A	1	AG112	L	G1	G1	G1	LG1	1	12	4	4	NA	NA	NA	100	2	27.3	5.145	5.3	24	13	11.48	0.892	0.419	0.79	0.634	0.156	NA	NA
135-136	RA_G1_L_13	RA_G1_L_13	1008	G1_L_13	1008RA_G1_L_13	A	1	AG113	L	G1	G1	G1	LG1	1	13	4	3	NA	NA	NA	75	6	31.6	11.85	NA	23	9	14.83	1.087	0.533	1.0625	0.778	0.2845	NA	NA
137-138	RA_G1_L_14	RA_G1_L_14	1009	G1_L_14	1009RA_G1_L_14	A	1	AG114	L	G1	G1	G1	LG1	1	14	4	4	NA	NA	NA	100	5	32.2	5.865	17.6	22	22	12.875	0.883	0.4405	0.8375	0.705	0.1325	NA	NA
143-144	RA_G1_L_15	RA_G1_L_15	1010	G1_L_15	1010RA_G1_L_15	A	1	AG115	L	G1	G1	G1	LG1	1	15	4	4	NA	NA	NA	100	6	34.4	6.46	7.7	23	30	13.24	0.9805	0.412	0.957	0.6395	0.3175	NA	NA
167-168	RA_G1_L_16	RA_G1_L_16	1011	G1_L_16	1011RA_G1_L_16	A	1	AG116	L	G1	G1	G1	LG1	1	16	4	2	NA	NA	NA	50	4	19.1	5.83	6	21	9	14.655	1.046	0.5345	0.7365	0.61	0.1535	NA	NA
19-20	RA_G1_L_03	RA_G1_L_03	998	G1_L_03	998RA_G1_L_03	A	1	AG13	L	G1	G1	G1	LG1	1	3	4	4	NA	NA	NA	100	5	17.1	6.05	12.8	19	15	13.985	0.899	0.4235	0.7605	0.5995	0.161	NA	NA
197-198	RA_G1_L_17	RA_G1_L_17	1012	G1_L_17	1012RA_G1_L_17	A	1	AG117	L	G1	G1	G1	LG1	1	17	4	4	NA	NA	NA	100	7	42.3	14.415	NA	25	27	15.705	1.055	0.492	0.7185	0.7115	0.147	NA	NA
199-200	RA_G1_L_18	RA_G1_L_18	1013	G1_L_18	1013RA_G1_L_18	A	1	AG118	L	G1	G1	G1	LG1	1	18	4	4	NA	NA	NA	100	3	21.5	3.23	8.5	22	23	10.69	0.8525	0.387	0.5065	0.6085	0.102	NA	NA
219-220	RA_G1_L_19	RA_G1_L_19	1014	G1_L_19	1014RA_G1_L_19	A	1	AG119	L	G1	G1	G1	LG1	1	19	4	3	NA	NA	NA	75	8	34.5	11.165	NA	26	16	13.96	0.932	0.492	0.6535	0.6215	0.057	NA	NA
223-224	RA_G1_L_20	RA_G1_L_20	1015	G1_L_20	1015RA_G1_L_20	A	1	AG120	L	G1	G1	G1	LG1	1	20	4	4	NA	NA	NA	100	3	32.7	11.7	NA	26	19	14.795	1.054	0.422	0.637	0.7135	0.0765	NA	NA
235-236	RA_G1_L_21	RA_G1_L_21	1016	G1_L_21	1016RA_G1_L_21	A	1	AG121	L	G1	G1	G1	LG1	1	21	4	4	NA	NA	NA	100	14	40.7	17.15	8.1	25	33	NA	NA	NA	NA	NA	NA	NA	NA
243-244	RA_G1_L_22	RA_G1_L_22	1017	G1_L_22	1017RA_G1_L_22	A	1	AG122	L	G1	G1	G1	LG1	1	22	4	4	NA	NA	NA	100	3	31	5.51	NA	23	20	14.625	1.0945	0.4925	0.835	0.5685	0.2665	NA	NA
251-252	RA_G1_L_23	RA_G1_L_23	1018	G1_L_23	1018RA_G1_L_23	A	1	AG123	L	G1	G1	G1	LG1	1	23	4	4	NA	NA	NA	100	0	34.7	9.1	NA	25	15	13.135	1.036	0.3995	0.7765	0.602	0.1905	NA	NA
257-258	RA_G1_L_24	RA_G1_L_24	1019	G1_L_24	1019RA_G1_L_24	A	1	AG124	L	G1	G1	G1	LG1	1	24	4	4	NA	NA	NA	100	6	34.3	6.2	NA	23	32	13.8	0.9275	0.414	0.6205	0.608	0.1405	NA	NA
265-266	RA_G1_L_25	RA_G1_L_25	1020	G1_L_25	1020RA_G1_L_25	A	1	AG125	L	G1	G1	G1	LG1	1	25	4	2	NA	NA	NA	50	10	34.6	11.48	NA	21	23	13.59	1.0095	0.434	0.687	0.582	0.105	NA	NA
267-268	RA_G1_L_26	RA_G1_L_26	1021	G1_L_26	1021RA_G1_L_26	A	1	AG126	L	G1	G1	G1	LG1	1	26	4	4	NA	NA	NA	100	2	45.7	7.41	9	21	23	9.92	1.111	0.569	0.53	0.42	0.11	NA	NA
27-28	RA_G1_L_04	RA_G1_L_04	999	G1_L_04	999RA_G1_L_04	A	1	AG14	L	G1	G1	G1	LG1	1	4	4	4	NA	NA	NA	100	3	37.8	9.18	NA	23	28	16.95	1.0875	0.488	0.8655	0.656	0.2095	NA	NA
277-278	RA_G1_L_27	RA_G1_L_27	1022	G1_L_27	1022RA_G1_L_27	A	1	AG127	L	G1	G1	G1	LG1	1	27	4	4	NA	NA	NA	100	4	31.2	6.36	2.7	23	18	12.375	0.901	0.337	0.7915	0.654	0.1375	NA	NA
283-284	RA_G1_L_28	RA_G1_L_28	1023	G1_L_28	1023RA_G1_L_28	A	1	AG128	L	G1	G1	G1	LG1	1	28	4	4	NA	NA	NA	100	10	24.4	10.8	NA	20	16	12.005	0.8595	0.438	0.694	0.6065	0.0885	NA	NA
29-30	RA_G1_L_05	RA_G1_L_05	1000	G1_L_05	1000RA_G1_L_05	A	1	AG15	L	G1	G1	G1	LG1	1	5	4	3	NA	NA	NA	75	10	33.1	8.05	NA	24	28	13.985	0.9415	0.524	0.6095	0.6255	0.031	NA	NA
291-292	RA_G1_L_29	RA_G1_L_29	1024	G1_L_29	1024RA_G1_L_29	A	1	AG129	L	G1	G1	G1	LG1	1	29	4	4	NA	NA	NA	100	3	31.1	5.2	4.7	23	14	12.91	0.937	0.372	1.037	0.584	0.453	NA	NA
297-298	RA_G1_L_30	RA_G1_L_30	1025	G1_L_30	1025RA_G1_L_30	A	1	AG130	L	G1	G1	G1	LG1	1	30	4	4	NA	NA	NA	100	9	36.2	15.21	NA	22	17	14.145	1.049	0.4095	0.9285	0.582	0.3465	NA	NA
311-312	RA_G1_L_31	RA_G1_L_31	1026	G1_L_31	1026RA_G1_L_31	A	1	AG131	L	G1	G1	G1	LG1	1	31	4	4	NA	NA	NA	100	2	32	4.08	8.1	22	18	11.89	1.003	0.374	1.103	0.684	0.419	NA	NA
315-316	RA_G1_L_32	RA_G1_L_32	1027	G1_L_32	1027RA_G1_L_32	A	1	AG132	L	G1	G1	G1	LG1	1	32	4	4	NA	NA	NA	100	7	37.4	9.6	6.2	23	28	14.38	1.0585	0.4095	0.723	0.6865	0.0365	NA	NA
327-326	RA_G1_L_33	RA_G1_L_33	1028	G1_L_33	1028RA_G1_L_33	A	1	AG133	L	G1	G1	G1	LG1	1	33	4	4	NA	NA	NA	100	0	32.1	9.855	11.6	24	16	10.26	0.845	0.377	0.7715	0.5925	0.179	NA	NA
33-34	RA_G1_L_06	RA_G1_L_06	1001	G1_L_06	1001RA_G1_L_06	A	1	AG16	L	G1	G1	G1	LG1	1	6	4	4	NA	NA	NA	100	3	26.4	4.68	8.3	23	18	10.89	0.915	0.402	0.936	0.643	0.293	NA	NA
343-344	RA_G1_L_34	RA_G1_L_34	1029	G1_L_34	1029RA_G1_L_34	A	1	AG134	L	G1	G1	G1	LG1	1	34	4	4	NA	NA	NA	100	2	36	9.625	NA	23	15	15.095	1.0315	0.51	0.6245	0.676	0.0995	NA	NA
347-348	RA_G1_L_35	RA_G1_L_35	1030	G1_L_35	1030RA_G1_L_35	A	1	AG135	L	G1	G1	G1	LG1	1	35	4	4	NA	NA	NA	100	15	29.3	7.98	10.4	23	23	12.92	0.9885	0.4485	0.5175	0.6405	0.123	NA	NA
349-350	RA_G1_L_36	RA_G1_L_36	1031	G1_L_36	1031RA_G1_L_36	A	1	AG136	L	G1	G1	G1	LG1	1	36	4	4	NA	NA	NA	100	8	39.8	5.13	31.1	22	27	13.61	0.988	0.466	0.742	0.621	0.121	NA	NA
35-36	RA_G1_L_07	RA_G1_L_07	1002	G1_L_07	1002RA_G1_L_07	A	1	AG17	L	G1	G1	G1	LG1	1	7	4	2	NA	NA	NA	50	13	44.2	11.44	NA	24	33	13.185	0.902	0.4295	0.5705	0.656	0.0855	NA	NA
2023-08-07	RA_G1_L_01	RA_G1_L_01	996	G1_L_01	996RA_G1_L_01	A	1	AG11	L	G1	G1	G1	LG1	1	1	4	4	NA	NA	NA	100	2	27.7	7.04	NA	24	14	15.05	1.065	0.469	0.868	0.7405	0.1275	NA	NA
101-102	RB_G1_L_03	RB_G1_L_03	1070	G1_L_03	1070RB_G1_L_03	B	1	BG13	L	G1	G1	G1	LG1	1	3	4	3	NA	NA	NA	75	4	30.2	7.015	5.4	20	18	12.17	0.871	0.417	0.486	0.561	0.075	NA	NA
103-104	RB_G1_L_04	RB_G1_L_04	1071	G1_L_04	1071RB_G1_L_04	B	1	BG14	L	G1	G1	G1	LG1	1	4	4	3	NA	NA	NA	75	12	36.7	17.15	NA	21	24	14.05	0.919	0.516	0.5725	0.5085	0.064	NA	NA
2023-12-11	RB_G1_L_01	RB_G1_L_01	1068	G1_L_01	1068RB_G1_L_01	B	1	BG11	L	G1	G1	G1	LG1	1	1	4	4	NA	NA	NA	100	5	25.2	5.51	NA	20	19	15.195	0.9935	0.481	1.0955	0.736	0.3595	NA	NA
115-116	RB_G1_L_05	RB_G1_L_05	1072	G1_L_05	1072RB_G1_L_05	B	1	BG15	L	G1	G1	G1	LG1	1	5	4	4	NA	NA	NA	100	13	29.4	6.16	16.1	22	35	10.97	0.7725	0.4035	0.4845	0.5995	0.115	NA	NA
117-118	RB_G1_L_06	RB_G1_L_06	1073	G1_L_06	1073RB_G1_L_06	B	1	BG16	L	G1	G1	G1	LG1	1	6	4	4	NA	NA	NA	100	8	30.1	5.985	12.3	20	23	12.91	0.955	0.452	0.596	0.725	0.129	NA	NA
119-120	RB_G1_L_07	RB_G1_L_07	1074	G1_L_07	1074RB_G1_L_07	B	1	BG17	L	G1	G1	G1	LG1	1	7	4	4	NA	NA	NA	100	2	29.7	7.44	7.1	20	20	13.225	0.857	0.445	0.794	0.5935	0.2005	NA	NA
123-124	RB_G1_L_08	RB_G1_L_08	1075	G1_L_08	1075RB_G1_L_08	B	1	BG18	L	G1	G1	G1	LG1	1	8	4	4	NA	NA	NA	100	5	20.3	3.84	3.8	22	10	12.385	0.914	0.449	0.6715	0.7365	0.187	NA	NA
141-142	RB_G1_L_09	RB_G1_L_09	1076	G1_L_09	1076RB_G1_L_09	B	1	BG19	L	G1	G1	G1	LG1	1	9	4	4	NA	NA	NA	100	14	18.7	7.375	8.3	20	20	14.56	0.982	0.446	0.6695	0.6085	0.139	NA	NA
145-146	RB_G1_L_10	RB_G1_L_10	1077	G1_L_10	1077RB_G1_L_10	B	1	BG110	L	G1	G1	G1	LG1	1	10	4	4	NA	NA	NA	100	0	29	6	7.7	22	15	11.455	0.4785	0.369	0.5815	0.6945	0.113	NA	NA
157-158	RB_G1_L_11	RB_G1_L_11	1078	G1_L_11	1078RB_G1_L_11	B	1	BG111	L	G1	G1	G1	LG1	1	11	4	4	NA	NA	NA	100	2	32	5.51	4.5	20	15	13.565	0.8955	0.5175	0.6745	0.616	0.1075	NA	NA
159-160	RB_G1_L_12	RB_G1_L_12	1079	G1_L_12	1079RB_G1_L_12	B	1	BG112	L	G1	G1	G1	LG1	1	12	4	4	NA	NA	NA	100	7	34.1	4.23	11.5	20	21	12.4	1.1005	0.4505	0.7105	0.616	0.1165	NA	NA
165-166	RB_G1_L_13	RB_G1_L_13	1080	G1_L_13	1080RB_G1_L_13	B	1	BG113	L	G1	G1	G1	LG1	1	13	4	3	NA	NA	NA	75	2	33.1	5.7	12.5	22	20	13.49	1.05	0.458	0.8885	0.5945	0.294	NA	NA
169-170	RB_G1_L_14	RB_G1_L_14	1081	G1_L_14	1081RB_G1_L_14	B	1	BG114	L	G1	G1	G1	LG1	1	14	4	4	NA	NA	NA	100	11	42.2	13	NA	19	27	NA	NA	NA	NA	NA	NA	NA	NA
175-176	RB_G1_L_15	RB_G1_L_15	1082	G1_L_15	1082RB_G1_L_15	B	1	BG115	L	G1	G1	G1	LG1	1	15	4	4	NA	NA	NA	100	5	32.4	5.8	3.1	24	21	10.505	0.622	0.3525	0.7225	0.6015	0.121	NA	NA
181-182	RB_G1_L_16	RB_G1_L_16	1083	G1_L_16	1083RB_G1_L_16	B	1	BG116	L	G1	G1	G1	LG1	1	16	4	4	NA	NA	NA	100	5	37.5	9.625	11.8	20	23	15.815	0.5815	0.596	0.7595	0.5735	0.186	NA	NA
185-186	RB_G1_L_17	RB_G1_L_17	1084	G1_L_17	1084RB_G1_L_17	B	1	BG117	L	G1	G1	G1	LG1	1	17	4	4	NA	NA	NA	100	8	28	3.99	20.2	22	29	NA	NA	NA	NA	NA	NA	NA	NA
187-188	RB_G1_L_18	RB_G1_L_18	1085	G1_L_18	1085RB_G1_L_18	B	1	BG118	L	G1	G1	G1	LG1	1	18	4	4	NA	NA	NA	100	8	33.4	4.86	11.5	20	28	16.1	1.035	0.449	1.0505	0.636	0.4145	NA	NA
195-196	RB_G1_L_19	RB_G1_L_19	1086	G1_L_19	1086RB_G1_L_19	B	1	BG119	L	G1	G1	G1	LG1	1	19	4	2	NA	NA	NA	50	4	40	11.47	NA	22	24	14.115	0.983	0.5135	0.4935	0.7105	0.217	NA	NA
207-208	RB_G1_L_20	RB_G1_L_20	1087	G1_L_20	1087RB_G1_L_20	B	1	BG120	L	G1	G1	G1	LG1	1	20	4	3	NA	NA	NA	75	4	31.6	6.67	15.9	20	21	NA	NA	NA	NA	NA	NA	NA	NA
221-222	RB_G1_L_21	RB_G1_L_21	1088	G1_L_21	1088RB_G1_L_21	B	1	BG121	L	G1	G1	G1	LG1	1	21	4	3	NA	NA	NA	75	3	33.2	6.6	11.8	22	30	12.81	0.792	0.434	1	0.529	0.471	NA	NA
23-24	RB_G1_L_02	RB_G1_L_02	1069	G1_L_02	1069RB_G1_L_02	B	1	BG12	L	G1	G1	G1	LG1	1	2	4	4	NA	NA	NA	100	5	31	7.965	NA	21	18	16.75	1.1195	0.532	0.971	0.723	0.248	NA	NA
233-234	RB_G1_L_22	RB_G1_L_22	1089	G1_L_22	1089RB_G1_L_22	B	1	BG122	L	G1	G1	G1	LG1	1	22	4	4	NA	NA	NA	100	6	35.3	7.35	4.2	20	28	12.78	0.9425	0.3905	0.931	0.6185	0.3125	NA	NA
245-246	RB_G1_L_23	RB_G1_L_23	1090	G1_L_23	1090RB_G1_L_23	B	1	BG123	L	G1	G1	G1	LG1	1	23	4	4	NA	NA	NA	100	8	42	9.5	NA	20	25	NA	NA	NA	NA	NA	NA	NA	NA
249-250	RB_G1_L_24	RB_G1_L_24	1091	G1_L_24	1091RB_G1_L_24	B	1	BG124	L	G1	G1	G1	LG1	1	24	4	4	NA	NA	NA	100	13	29.4	6.09	16.4	22	25	11.01	0.577	0.404	0.5305	0.599	0.0685	NA	NA
255-256	RB_G1_L_25	RB_G1_L_25	1092	G1_L_25	1092RB_G1_L_25	B	1	BG125	L	G1	G1	G1	LG1	1	25	4	4	NA	NA	NA	100	0	47	9.36	11.2	20	27	14.37	1.0855	0.4335	0.7305	0.5795	0.151	NA	NA
259-260	RB_G1_L_26	RB_G1_L_26	1093	G1_L_26	1093RB_G1_L_26	B	1	BG126	L	G1	G1	G1	LG1	1	26	4	4	NA	NA	NA	100	2	31.9	5.8	9.8	20	17	11.78	0.7195	0.3355	0.651	0.6005	0.0505	NA	NA
273-274	RB_G1_L_27	RB_G1_L_27	1094	G1_L_27	1094RB_G1_L_27	B	1	BG127	L	G1	G1	G1	LG1	1	27	4	3	NA	NA	NA	75	3	48.8	6.84	5.7	25	29	14.225	0.6125	0.441	0.884	0.615	0.269	NA	NA
293-294	RB_G1_L_28	RB_G1_L_28	1095	G1_L_28	1095RB_G1_L_28	B	1	BG128	L	G1	G1	G1	LG1	1	28	4	3	NA	NA	NA	75	8	32.6	9.375	10	24	34	15.87	1.051	0.553	0.7205	0.637	0.0835	NA	NA
295-296	RB_G1_L_29	RB_G1_L_29	1096	G1_L_29	1096RB_G1_L_29	B	1	BG129	L	G1	G1	G1	LG1	1	29	4	4	NA	NA	NA	100	5	27.1	8.64	NA	19	21	13.265	0.9825	0.4725	0.768	0.6295	0.1385	NA	NA
299-300	RB_G1_L_30	RB_G1_L_30	1097	G1_L_30	1097RB_G1_L_30	B	1	BG130	L	G1	G1	G1	LG1	1	30	4	4	NA	NA	NA	100	4	23.6	4.56	3.3	24	20	13.83	0.9915	0.4705	0.775	0.616	0.159	NA	NA
301-302	RB_G1_L_31	RB_G1_L_31	1098	G1_L_31	1098RB_G1_L_31	B	1	BG131	L	G1	G1	G1	LG1	1	31	4	3	NA	NA	NA	75	8	30.5	6.7	13.2	20	34	15.805	1.0505	0.509	0.44	0.709	0.269	NA	NA
307-308	RB_G1_L_32	RB_G1_L_32	1099	G1_L_32	1099RB_G1_L_32	B	1	BG132	L	G1	G1	G1	LG1	1	32	4	4	NA	NA	NA	100	9	34.8	18.54	NA	21	12	15.28	0.984	0.45	0.8355	0.6275	0.208	NA	NA
323-324	RB_G1_L_33	RB_G1_L_33	1109	G1_L_33	1109RB_G1_L_33	B	1	BG133	L	G1	G1	G1	LG1	1	33	4	4	NA	NA	NA	100	11	31.2	13.28	NA	23	30	11.86	0.798	0.344	0.618	0.6055	0.0355	NA	NA
339-340	RB_G1_L_34	RB_G1_L_34	1110	G1_L_34	1110RB_G1_L_34	B	1	BG134	L	G1	G1	G1	LG1	1	34	4	4	NA	NA	NA	100	1	30.7	6.27	13	24	18	12.8	0.8655	0.3935	0.5125	0.595	0.0825	NA	NA
353-354	RB_G1_L_35	RB_G1_L_35	1111	G1_L_35	1111RB_G1_L_35	B	1	BG135	L	G1	G1	G1	LG1	1	35	4	4	NA	NA	NA	100	2	32.1	6.96	NA	22	8	13.82	1.017	0.442	0.672	0.6335	0.1265	NA	NA
357-358	RB_G1_L_36	RB_G1_L_36	1112	G1_L_36	1112RB_G1_L_36	B	1	BG136	L	G1	G1	G1	LG1	1	36	4	4	NA	NA	NA	100	9	48.7	12.18	NA	22	31	14.335	1.005	0.5115	0.699	0.5865	0.1265	NA	NA
111-112	RA_G1_T_08	RA_G1_T_08	1039	G1_T_08	1039RA_G1_T_08	A	1	AG18	T	G1	G1	G1	TG1	1	8	4	3	NA	NA	NA	75	11	41.4	10.27	12.4	21	33	12.2	0.882	0.426	0.8255	0.4925	0.333	NA	NA
114-113	RA_G1_T_09	RA_G1_T_09	1040	G1_T_09	1040RA_G1_T_09	A	1	AG19	T	G1	G1	G1	TG1	1	9	4	4	NA	NA	NA	100	4	32.7	7.2	29.5	20	27	14.475	1.07	0.512	0.847	0.728	0.119	NA	NA
121-122	RA_G1_T_10	RA_G1_T_10	1041	G1_T_10	1041RA_G1_T_10	A	1	AG110	T	G1	G1	G1	TG1	1	10	4	4	NA	NA	NA	100	13	41.9	8.64	5.4	24	36	12.75	0.926	0.447	0.703	0.5255	0.1775	NA	NA
125-126	RA_G1_T_11	RA_G1_T_11	1042	G1_T_11	1042RA_G1_T_11	A	1	AG111	T	G1	G1	G1	TG1	1	11	4	4	NA	NA	NA	100	3	40.2	5.04	36.5	23	17	14.62	0.9565	0.4775	0.4845	0.583	0.0985	NA	NA
13-14	RA_G1_T_02	RA_G1_T_02	1033	G1_T_02	1033RA_G1_T_02	A	1	AG12	T	G1	G1	G1	TG1	1	2	4	4	NA	NA	NA	100	6	39.8	9.455	13.4	24	39	12.39	1.0455	0.4905	0.9455	0.7205	0.225	NA	NA
131-132	RA_G1_T_12	RA_G1_T_12	1043	G1_T_12	1043RA_G1_T_12	A	1	AG112	T	G1	G1	G1	TG1	1	12	4	4	NA	NA	NA	100	8	34	6.72	26.3	21	32	11.01	0.8165	0.368	0.72	0.521	0.199	NA	NA
135-136	RA_G1_T_13	RA_G1_T_13	1044	G1_T_13	1044RA_G1_T_13	A	1	AG113	T	G1	G1	G1	TG1	1	13	4	3	NA	NA	NA	75	8	41.8	6.3	22.2	23	37	14.255	0.9535	0.4625	0.759	0.596	0.163	NA	NA
137-138	RA_G1_T_14	RA_G1_T_14	1045	G1_T_14	1045RA_G1_T_14	A	1	AG114	T	G1	G1	G1	TG1	1	14	4	4	NA	NA	NA	100	9	22.4	4	32.2	23	21	13.685	1.028	0.518	0.8095	0.6535	0.156	NA	NA
143-144	RA_G1_T_15	RA_G1_T_15	1046	G1_T_15	1046RA_G1_T_15	A	1	AG115	T	G1	G1	G1	TG1	1	15	4	3	NA	NA	NA	75	0	29.1	5.94	NA	23	14	13.61	0.834	0.337	0.837	0.6175	0.2195	NA	NA
167-168	RA_G1_T_16	RA_G1_T_16	1047	G1_T_16	1047RA_G1_T_16	A	1	AG116	T	G1	G1	G1	TG1	1	16	4	4	NA	NA	NA	100	12	30.8	5.1	12.8	23	25	13.18	0.906	0.428	0.6675	0.58	0.0875	NA	NA
19-20	RA_G1_T_03	RA_G1_T_03	1034	G1_T_03	1034RA_G1_T_03	A	1	AG13	T	G1	G1	G1	TG1	1	3	4	4	NA	NA	NA	100	9	26.9	5.5	28.8	22	39	12.2	0.8345	0.375	0.6275	0.5255	0.102	NA	NA
197-198	RA_G1_T_17	RA_G1_T_17	1048	G1_T_17	1048RA_G1_T_17	A	1	AG117	T	G1	G1	G1	TG1	1	17	4	4	NA	NA	NA	100	7	31.4	8.52	39.3	20	20	12.43	0.8715	0.4475	0.5645	0.696	0.1315	NA	NA
199-200	RA_G1_T_18	RA_G1_T_18	1049	G1_T_18	1049RA_G1_T_18	A	1	AG118	T	G1	G1	G1	TG1	1	18	4	4	NA	NA	NA	100	4	28.4	4.59	35.6	21	23	15.19	1.0455	0.534	0.602	0.7605	0.1585	NA	NA
219-220	RA_G1_T_19	RA_G1_T_19	1050	G1_T_19	1050RA_G1_T_19	A	1	AG119	T	G1	G1	G1	TG1	1	19	4	4	NA	NA	NA	100	6	38.1	5.795	4.1	24	21	14.255	0.9895	0.5045	0.7795	0.53	0.2495	NA	NA
223-224	RA_G1_T_20	RA_G1_T_20	1051	G1_T_20	1051RA_G1_T_20	A	1	AG120	T	G1	G1	G1	TG1	1	20	4	2	NA	NA	NA	50	5	35.1	11.55	6.2	23	16	14.415	0.9895	0.415	0.592	0.6885	0.0965	NA	NA
235-236	RA_G1_T_21	RA_G1_T_21	1052	G1_T_21	1052RA_G1_T_21	A	1	AG121	T	G1	G1	G1	TG1	1	21	4	4	NA	NA	NA	100	4	40.8	8.14	15.4	19	34	14.38	1.0525	0.445	0.96	0.6375	0.3225	NA	NA
243-244	RA_G1_T_22	RA_G1_T_22	1053	G1_T_22	1053RA_G1_T_22	A	1	AG122	T	G1	G1	G1	TG1	1	22	4	4	NA	NA	NA	100	7	35.2	4.7	11.7	22	26	13.335	0.9455	0.453	0.9	0.509	0.391	NA	NA
251-252	RA_G1_T_23	RA_G1_T_23	1054	G1_T_23	1054RA_G1_T_23	A	1	AG123	T	G1	G1	G1	TG1	1	23	4	4	NA	NA	NA	100	2	33.7	11.025	3.7	21	25	12.13	0.9495	0.378	0.729	0.6195	0.1095	NA	NA
257-258	RA_G1_T_24	RA_G1_T_24	1055	G1_T_24	1055RA_G1_T_24	A	1	AG124	T	G1	G1	G1	TG1	1	24	4	4	NA	NA	NA	100	4	31.4	6.82	NA	20	31	12.115	0.875	0.421	0.7995	0.6115	0.188	NA	NA
265-266	RA_G1_T_25	RA_G1_T_25	1056	G1_T_25	1056RA_G1_T_25	A	1	AG125	T	G1	G1	G1	TG1	1	25	4	4	NA	NA	NA	100	3	34.6	6.615	23.6	22	31	12.3	0.989	0.4155	1.3905	0.707	0.6835	NA	NA
267-268	RA_G1_T_26	RA_G1_T_26	1057	G1_T_26	1057RA_G1_T_26	A	1	AG126	T	G1	G1	G1	TG1	1	26	4	4	NA	NA	NA	100	2	44.7	4.845	8.9	23	26	12.87	0.9795	0.4125	0.889	0.667	0.222	NA	NA
27-28	RA_G1_T_04	RA_G1_T_04	1035	G1_T_04	1035RA_G1_T_04	A	1	AG14	T	G1	G1	G1	TG1	1	4	4	3	NA	NA	NA	75	2	38.4	6.82	3.2	24	26	14.195	1.047	0.4415	1.0275	0.597	0.4305	NA	NA
277-278	RA_G1_T_27	RA_G1_T_27	1058	G1_T_27	1058RA_G1_T_27	A	1	AG127	T	G1	G1	G1	TG1	1	27	4	4	NA	NA	NA	100	14	46.7	15.2	NA	22	30	13.93	1.0125	0.4075	0.723	0.6535	0.0695	NA	NA
283-284	RA_G1_T_28	RA_G1_T_28	1059	G1_T_28	1059RA_G1_T_28	A	1	AG128	T	G1	G1	G1	TG1	1	28	4	3	NA	NA	NA	75	6	35.5	13.28	NA	21	22	14.985	0.965	0.51	0.6195	0.684	0.0645	NA	NA
29-30	RA_G1_T_05	RA_G1_T_05	1036	G1_T_05	1036RA_G1_T_05	A	1	AG15	T	G1	G1	G1	TG1	1	5	4	3	NA	NA	NA	75	0	37.2	11.88	5.7	21	32	15.005	1.056	0.513	0.885	0.643	0.242	NA	NA
291-292	RA_G1_T_29	RA_G1_T_29	1060	G1_T_29	1060RA_G1_T_29	A	1	AG129	T	G1	G1	G1	TG1	1	29	4	4	NA	NA	NA	100	5	32.8	10.54	30.6	24	30	15.345	1.133	0.4105	1.045	0.67	0.375	NA	NA
297-298	RA_G1_T_30	RA_G1_T_30	1061	G1_T_30	1061RA_G1_T_30	A	1	AG130	T	G1	G1	G1	TG1	1	30	4	3	NA	NA	NA	75	11	38.2	14.415	NA	21	27	14.275	1.083	0.5325	0.908	0.6475	0.2605	NA	NA
311-312	RA_G1_T_31	RA_G1_T_31	1062	G1_T_31	1062RA_G1_T_31	A	1	AG131	T	G1	G1	G1	TG1	1	31	4	4	NA	NA	NA	100	4	37.7	8.76	16.9	20	33	14.2	0.969	0.437	0.799	0.632	0.167	NA	NA
315-316	RA_G1_T_32	RA_G1_T_32	1063	G1_T_32	1063RA_G1_T_32	A	1	AG132	T	G1	G1	G1	TG1	1	32	4	4	NA	NA	NA	100	16	38.7	8.52	22.5	22	29	13.85	0.984	0.4045	0.7795	0.719	0.0605	NA	NA
327-326	RA_G1_T_33	RA_G1_T_33	1064	G1_T_33	1064RA_G1_T_33	A	1	AG133	T	G1	G1	G1	TG1	1	33	4	3	NA	NA	NA	75	8	30.4	8.7	27.6	24	24	11.86	0.791	0.467	0.726	0.53	0.196	NA	NA
33-34	RA_G1_T_06	RA_G1_T_06	1037	G1_T_06	1037RA_G1_T_06	A	1	AG16	T	G1	G1	G1	TG1	1	6	4	4	NA	NA	NA	100	4	25.8	3.92	13.6	22	13	14.075	0.965	0.5215	0.57	0.5885	0.0865	NA	NA
343-344	RA_G1_T_34	RA_G1_T_34	1065	G1_T_34	1065RA_G1_T_34	A	1	AG134	T	G1	G1	G1	TG1	1	34	4	4	NA	NA	NA	100	0	31.2	10.125	NA	22	19	13.905	1.0865	0.488	0.8745	0.658	0.2165	NA	NA
347-348	RA_G1_T_35	RA_G1_T_35	1066	G1_T_35	1066RA_G1_T_35	A	1	AG135	T	G1	G1	G1	TG1	1	35	4	4	NA	NA	NA	100	2	39.5	7.125	5	23	23	14.395	1.0805	0.5235	0.8025	0.6075	0.195	NA	NA
349-350	RA_G1_T_36	RA_G1_T_36	1067	G1_T_36	1067RA_G1_T_36	A	1	AG136	T	G1	G1	G1	TG1	1	36	4	4	NA	NA	NA	100	5	43.8	9.75	16.9	23	35	14.235	1.105	0.467	0.8685	0.678	0.1905	NA	NA
35-36	RA_G1_T_07	RA_G1_T_07	1038	G1_T_07	1038RA_G1_T_07	A	1	AG17	T	G1	G1	G1	TG1	1	7	4	4	NA	NA	NA	100	6	37.7	7.93	18.1	22	27	14.16	1.074	0.497	1.034	0.654	0.38	NA	NA
2023-08-07	RA_G1_T_01	RA_G1_T_01	1032	G1_T_01	1032RA_G1_T_01	A	1	AG11	T	G1	G1	G1	TG1	1	1	4	4	NA	NA	NA	100	12	26.5	3.08	10.1	23	21	13.005	0.9605	0.38	0.7625	0.599	0.1635	NA	NA
101-102	RB_G1_T_03	RB_G1_T_03	1115	G1_T_03	1115RB_G1_T_03	B	1	BG13	T	G1	G1	G1	TG1	1	3	4	3	NA	NA	NA	75	3	39.4	10.78	NA	24	25	13.415	1.0195	0.4	0.7585	0.6465	0.112	NA	NA
103-104	RB_G1_T_04	RB_G1_T_04	1116	G1_T_04	1116RB_G1_T_04	B	1	BG14	T	G1	G1	G1	TG1	1	4	4	4	NA	NA	NA	100	10	27.5	5.7	35.1	20	34	9.955	0.862	0.3445	0.6825	0.575	0.1075	NA	NA
2023-12-11	RB_G1_T_01	RB_G1_T_01	1113	G1_T_01	1113RB_G1_T_01	B	1	BG11	T	G1	G1	G1	TG1	1	1	4	4	NA	NA	NA	100	7	36.4	6.3	5.7	21	35	14.99	1.0955	0.5005	0.829	0.666	0.163	NA	NA
115-116	RB_G1_T_05	RB_G1_T_05	1117	G1_T_05	1117RB_G1_T_05	B	1	BG15	T	G1	G1	G1	TG1	1	5	4	4	NA	NA	NA	100	17	42.7	5.5	19.9	19	37	11.08	0.702	0.34	0.6135	0.522	0.0915	NA	NA
117-118	RB_G1_T_06	RB_G1_T_06	1118	G1_T_06	1118RB_G1_T_06	B	1	BG16	T	G1	G1	G1	TG1	1	6	4	3	NA	NA	NA	75	13	34.8	8.91	34.8	20	29	12.5	0.8565	0.3585	0.53	0.6115	0.0815	NA	NA
119-120	RB_G1_T_07	RB_G1_T_07	1119	G1_T_07	1119RB_G1_T_07	B	1	BG17	T	G1	G1	G1	TG1	1	7	4	3	NA	NA	NA	75	17	27.2	9.585	26.8	20	26	12.215	1.009	0.378	0.8625	0.606	0.2565	NA	NA
123-124	RB_G1_T_08	RB_G1_T_08	1120	G1_T_08	1120RB_G1_T_08	B	1	BG18	T	G1	G1	G1	TG1	1	8	4	4	NA	NA	NA	100	15	24	3.42	13.1	20	24	13.485	0.7765	0.414	0.801	0.586	0.215	NA	NA
141-142	RB_G1_T_09	RB_G1_T_09	1121	G1_T_09	1121RB_G1_T_09	B	1	BG19	T	G1	G1	G1	TG1	1	9	4	4	NA	NA	NA	100	7	27.4	7.14	12.5	19	29	14.035	1.1435	0.459	0.804	0.742	0.062	NA	NA
145-146	RB_G1_T_10	RB_G1_T_10	1122	G1_T_10	1122RB_G1_T_10	B	1	BG110	T	G1	G1	G1	TG1	1	10	4	4	NA	NA	NA	100	4	43.1	7.625	12.2	23	30	13.88	0.572	0.361	1.125	0.475	0.65	NA	NA
157-158	RB_G1_T_11	RB_G1_T_11	1123	G1_T_11	1123RB_G1_T_11	B	1	BG111	T	G1	G1	G1	TG1	1	11	4	4	NA	NA	NA	100	3	41.7	8.625	10.5	21	26	NA	NA	NA	NA	NA	NA	NA	NA
159-160	RB_G1_T_12	RB_G1_T_12	1124	G1_T_12	1124RB_G1_T_12	B	1	BG112	T	G1	G1	G1	TG1	1	12	4	4	NA	NA	NA	100	7	26.6	3.225	21.6	20	21	9.23	0.646	0.344	0.726	0.531	0.195	NA	NA
165-166	RB_G1_T_13	RB_G1_T_13	1125	G1_T_13	1125RB_G1_T_13	B	1	BG113	T	G1	G1	G1	TG1	1	13	4	2	NA	NA	NA	50	2	37.9	8.64	4.7	22	26	11.735	0.871	0.3905	0.737	0.5585	0.1785	NA	NA
169-170	RB_G1_T_14	RB_G1_T_14	1126	G1_T_14	1126RB_G1_T_14	B	1	BG114	T	G1	G1	G1	TG1	1	14	4	4	NA	NA	NA	100	3	36.4	9.75	3.1	23	29	13	1.0835	0.439	0.912	0.6385	0.2735	NA	NA
175-176	RB_G1_T_15	RB_G1_T_15	1127	G1_T_15	1127RB_G1_T_15	B	1	BG115	T	G1	G1	G1	TG1	1	15	4	4	NA	NA	NA	100	8	40.8	8.37	20.3	21	39	12.815	1.071	0.4575	1.1915	0.722	0.4695	NA	NA
181-182	RB_G1_T_16	RB_G1_T_16	1128	G1_T_16	1128RB_G1_T_16	B	1	BG116	T	G1	G1	G1	TG1	1	16	4	4	NA	NA	NA	100	10	36.1	8.64	36.2	22	33	13.34	0.957	0.4605	0.867	0.7005	0.1665	NA	NA
185-186	RB_G1_T_17	RB_G1_T_17	1129	G1_T_17	1129RB_G1_T_17	B	1	BG117	T	G1	G1	G1	TG1	1	17	4	4	NA	NA	NA	100	6	43.7	5.88	16.1	20	33	12.97	0.992	0.4275	0.8705	0.6785	0.192	NA	NA
187-188	RB_G1_T_18	RB_G1_T_18	1130	G1_T_18	1130RB_G1_T_18	B	1	BG118	T	G1	G1	G1	TG1	1	18	4	3	NA	NA	NA	75	7	27	5.13	9.9	20	42	13.955	1.0455	0.44	0.8435	0.6835	0.16	NA	NA
195-196	RB_G1_T_19	RB_G1_T_19	1131	G1_T_19	1131RB_G1_T_19	B	1	BG119	T	G1	G1	G1	TG1	1	19	4	4	NA	NA	NA	100	1	47.7	8.875	27.6	21	24	12.715	0.912	0.3475	0.9555	0.6915	0.264	NA	NA
207-208	RB_G1_T_20	RB_G1_T_20	1132	G1_T_20	1132RB_G1_T_20	B	1	BG120	T	G1	G1	G1	TG1	1	20	4	4	NA	NA	NA	100	12	37.4	12.21	20.9	19	42	12.365	0.9135	0.4215	0.7235	0.6395	0.1	NA	NA
221-222	RB_G1_T_21	RB_G1_T_21	1133	G1_T_21	1133RB_G1_T_21	B	1	BG121	T	G1	G1	G1	TG1	1	21	4	4	NA	NA	NA	100	8	26.6	6.6	32.6	20	33	14.115	1.007	0.4645	0.91	0.6995	0.2105	NA	NA
23-24	RB_G1_T_02	RB_G1_T_02	1114	G1_T_02	1114RB_G1_T_02	B	1	BG12	T	G1	G1	G1	TG1	1	2	4	4	NA	NA	NA	100	3	35.1	8.41	23.5	22	31	9.955	0.6755	0.403	0.4535	0.5665	0.113	NA	NA
233-234	RB_G1_T_22	RB_G1_T_22	1134	G1_T_22	1134RB_G1_T_22	B	1	BG122	T	G1	G1	G1	TG1	1	22	4	4	NA	NA	NA	100	11	29.3	4.41	31.9	20	26	13.23	0.9305	0.484	0.7125	0.6975	0.185	NA	NA
245-246	RB_G1_T_23	RB_G1_T_23	1135	G1_T_23	1135RB_G1_T_23	B	1	BG123	T	G1	G1	G1	TG1	1	23	4	4	NA	NA	NA	100	8	36.9	4.86	24.2	21	35	12.47	0.8565	0.41	0.778	0.5905	0.1875	NA	NA
249-250	RB_G1_T_24	RB_G1_T_24	1136	G1_T_24	1136RB_G1_T_24	B	1	BG124	T	G1	G1	G1	TG1	1	24	4	4	NA	NA	NA	100	7	28.8	7.2	29.8	20	24	12.49	0.9105	0.4265	0.675	0.583	0.092	NA	NA
255-256	RB_G1_T_25	RB_G1_T_25	1137	G1_T_25	1137RB_G1_T_25	B	1	BG125	T	G1	G1	G1	TG1	1	25	4	3	NA	NA	NA	75	6	40.5	7.1	7.1	20	25	14.7	1.0955	0.465	0.8375	0.6735	0.164	NA	NA
259-260	RB_G1_T_26	RB_G1_T_26	1138	G1_T_26	1138RB_G1_T_26	B	1	BG126	T	G1	G1	G1	TG1	1	26	4	4	NA	NA	NA	100	2	37.2	8	15.3	22	24	11.96	0.758	0.295	0.905	0.594	0.311	NA	NA
273-274	RB_G1_T_27	RB_G1_T_27	1139	G1_T_27	1139RB_G1_T_27	B	1	BG127	T	G1	G1	G1	TG1	1	27	4	4	NA	NA	NA	100	6	29.1	9	27.3	20	34	13.375	0.954	0.402	0.7755	0.5835	0.192	NA	NA
293-294	RB_G1_T_28	RB_G1_T_28	1140	G1_T_28	1140RB_G1_T_28	B	1	BG128	T	G1	G1	G1	TG1	1	28	4	4	NA	NA	NA	100	5	38.1	9.24	NA	20	33	11.75	0.757	0.354	0.978	0.598	0.38	NA	NA
295-296	RB_G1_T_29	RB_G1_T_29	1141	G1_T_29	1141RB_G1_T_29	B	1	BG129	T	G1	G1	G1	TG1	1	29	4	4	NA	NA	NA	100	2	25.8	10.4	NA	22	25	11.62	0.7865	0.3585	0.9635	0.65	0.3135	NA	NA
299-300	RB_G1_T_30	RB_G1_T_30	1142	G1_T_30	1142RB_G1_T_30	B	1	BG130	T	G1	G1	G1	TG1	1	30	4	3	NA	NA	NA	75	7	42.3	8.25	9.4	19	34	14.145	1.014	0.4405	0.5475	0.613	0.0655	NA	NA
301-302	RB_G1_T_31	RB_G1_T_31	1143	G1_T_31	1143RB_G1_T_31	B	1	BG131	T	G1	G1	G1	TG1	1	31	4	4	NA	NA	NA	100	11	36.4	7.245	17.3	20	33	13.135	0.929	0.3445	0.679	0.646	0.089	NA	NA
307-308	RB_G1_T_32	RB_G1_T_32	1144	G1_T_32	1144RB_G1_T_32	B	1	BG132	T	G1	G1	G1	TG1	1	32	4	4	NA	NA	NA	100	0	38.2	6.46	24.5	21	34	NA	NA	NA	NA	NA	NA	NA	NA
323-324	RB_G1_T_33	RB_G1_T_33	1145	G1_T_33	1145RB_G1_T_33	B	1	BG133	T	G1	G1	G1	TG1	1	33	4	4	NA	NA	NA	100	6	33.2	6.46	NA	22	30	12.565	0.994	0.4075	0.69	0.6695	0.0385	NA	NA
339-340	RB_G1_T_34	RB_G1_T_34	1146	G1_T_34	1146RB_G1_T_34	B	1	BG134	T	G1	G1	G1	TG1	1	34	4	4	NA	NA	NA	100	13	31	7.245	39.5	21	27	10.41	1.12	0.519	0.879	0.62	0.259	NA	NA
353-354	RB_G1_T_35	RB_G1_T_35	1147	G1_T_35	1147RB_G1_T_35	B	1	BG135	T	G1	G1	G1	TG1	1	35	4	4	NA	NA	NA	100	0	40.5	8.64	12.5	22	16	13.38	0.9345	0.447	0.751	0.5835	0.1675	NA	NA
357-358	RB_G1_T_36	RB_G1_T_36	1148	G1_T_36	1148RB_G1_T_36	B	1	BG136	T	G1	G1	G1	TG1	1	36	4	4	NA	NA	NA	100	5	32.2	5.72	14.8	22	23	12.075	0.8985	0.3825	0.6895	0.6125	0.077	NA	NA
L0201	RA_LinL_NH_H_01	RA_LL_NH_H_01	259	LL_NH_H_01	259RA_LL_NH_H_01	A	10	ALHNH1	L	L	H	NH	LLHNH	1	1	6	4	11	323	29.3636	66.6667	6	22.1	6.71	4	23	15	NA	NA	NA	NA	NA	NA	1	M6
L0202	RA_LinL_NH_H_02	RA_LL_NH_H_02	260	LL_NH_H_02	260RA_LL_NH_H_02	A	10	ALHNH2	L	L	H	NH	LLHNH	1	2	6	5	11	201	18.2727	83.3333	5	30.2	8.03	0	23	18	12.71	0.6025	0.4145	1.2415	0.668	0.5735	0	M6
L0203	RA_LinL_NH_H_10	RA_LL_NH_H_10	336	LL_NH_H_10	336RA_LL_NH_H_10	A	10	ALHNH10	L	L	H	NH	LLHNH	1	10	6	6	10	308	30.8	100	8	39.7	10.01	0	25	14	NA	NA	NA	NA	NA	NA	NA	NA
L0204	RA_LinL_NH_H_03	RA_LL_NH_H_03	NA	NA	NA	A	10	ALHNH3	L	L	H	NH	LLHNH	1	3	6	6	10	225	22.5	100	0	26	8.625	0	26	9	NA	NA	NA	NA	NA	NA	NA	NA
L0205	RA_LinL_NH_H_04	RA_LL_NH_H_04	261	LL_NH_H_04	261RA_LL_NH_H_04	A	10	ALHNH4	L	L	H	NH	LLHNH	1	4	6	6	11	275	25	100	11	36.1	6.3	7.8	23	25	13.69	0.9455	0.419	0.7285	0.5845	0.144	1	M6
L0207	RA_LinL_NH_H_11	RA_LL_NH_H_11	337	LL_NH_H_11	337RA_LL_NH_H_11	A	10	ALHNH11	L	L	H	NH	LLHNH	1	11	6	6	14	261	18.6429	100	3	35.1	5.85	5	23	24	13.825	0.951	0.486	0.733	0.755	0.196	NA	NA
L0208	RA_LinL_NH_H_05	RA_LL_NH_H_05	262	LL_NH_H_05	262RA_LL_NH_H_05	A	10	ALHNH5	L	L	H	NH	LLHNH	1	5	5	4	9	171	19	80	1	31.1	6.51	2.4	22	15	11.135	0.65	0.361	0.53	0.5035	0.0265	NA	NA
L0209	RA_LinL_NH_H_06	RA_LL_NH_H_06	263	LL_NH_H_06	263RA_LL_NH_H_06	A	10	ALHNH6	L	L	H	NH	LLHNH	1	6	6	5	12	285	23.75	83.3333	8	31	7.1	4.8	21	24	10.3	0.9145	0.381	0.86	0.5825	0.2775	NA	NA
L0211	RA_LinL_NH_H_38	RA_LL_NH_H_38	867	LL_NH_H_38	867RA_LL_NH_H_38	A	10	ALHNH38	L	L	H	NH	LLHNH	1	38	6	1	11	286	26	16.6667	6	31.6	13.5	0	33	25	15.035	0.997	0.5005	0.6675	0.695	0.0275	0	M32
L0212	RA_LinL_NH_H_12	RA_LL_NH_H_12	338	LL_NH_H_12	338RA_LL_NH_H_12	A	10	ALHNH12	L	L	H	NH	LLHNH	1	12	6	4	10	209	20.9	66.6667	5	31.8	9.48	0	28	25	14.13	1.092	0.568	0.385	0.779	0.394	1	M2
L0213	RA_LinL_NH_H_13	RA_LL_NH_H_13	339	LL_NH_H_13	339RA_LL_NH_H_13	A	10	ALHNH13	L	L	H	NH	LLHNH	1	13	6	5	13	185	14.2308	83.3333	8	30.2	5.355	0	26	15	13.685	0.946	0.476	0.894	0.6735	0.2205	0	M2
L0215	RA_LinL_NH_H_14	RA_LL_NH_H_14	340	LL_NH_H_14	340RA_LL_NH_H_14	A	10	ALHNH14	L	L	H	NH	LLHNH	1	14	6	6	10	206	20.6	100	8	30.2	11.89	0	28	15	13.215	1.205	0.418	0.5705	0.5015	0.093	0	M2
L0216	RA_LinL_NH_H_15	RA_LL_NH_H_15	341	LL_NH_H_15	341RA_LL_NH_H_15	A	10	ALHNH15	L	L	H	NH	LLHNH	1	15	6	6	11	157	14.2727	100	3	33.1	6.84	0	29	19	12.91	0.911	0.406	0.892	0.609	0.283	NA	NA
L0217	RA_LinL_NH_H_16	RA_LL_NH_H_16	342	LL_NH_H_16	342RA_LL_NH_H_16	A	10	ALHNH16	L	L	H	NH	LLHNH	1	16	6	6	11	230	20.9091	100	1	25.6	6.51	0	24	14	14.47	0.895	0.512	0.893	0.668	0.225	NA	NA
L0218	RA_LinL_NH_H_17	RA_LL_NH_H_17	343	LL_NH_H_17	343RA_LL_NH_H_17	A	10	ALHNH17	L	L	H	NH	LLHNH	1	17	6	6	12	212	17.6667	100	2	33.5	8.25	3.1	24	18	12.82	0.837	0.42	0.978	0.512	0.466	NA	NA
L0219	RA_LinL_NH_H_07	RA_LL_NH_H_07	264	LL_NH_H_07	264RA_LL_NH_H_07	A	10	ALHNH7	L	L	H	NH	LLHNH	1	7	3	3	5	130	26	100	4	30.2	9.6	4.4	26	17	11.385	0.5875	0.4815	0.7205	0.5995	0.121	NA	NA
L0220	RA_LinL_NH_H_18	RA_LL_NH_H_18	344	LL_NH_H_18	344RA_LL_NH_H_18	A	10	ALHNH18	L	L	H	NH	LLHNH	1	18	6	6	11	282	25.6364	100	6	40.5	14.4	0	21	20	12.71	0.6275	0.445	0.8585	0.6925	0.166	0	M2
L0221	RA_LinL_NH_H_19	RA_LL_NH_H_19	742	LL_NH_H_19	742RA_LL_NH_H_19	A	10	ALHNH19	L	L	H	NH	LLHNH	1	19	6	6	10	233	23.3	100	2	27.3	7.75	0	24	21	11.75	0.676	0.305	0.876	0.484	0.392	0	M29
L0222	RA_LinL_NH_H_20	RA_LL_NH_H_20	743	LL_NH_H_20	743RA_LL_NH_H_20	A	10	ALHNH20	L	L	H	NH	LLHNH	1	20	6	6	12	152	12.6667	100	2	28.9	4.88	5.1	21	15	12.625	0.857	0.4595	0.698	0.523	0.175	1	M29
L0223	RA_LinL_NH_H_21	RA_LL_NH_H_21	744	LL_NH_H_21	744RA_LL_NH_H_21	A	10	ALHNH21	L	L	H	NH	LLHNH	1	21	6	6	13	313	24.0769	100	7	33.9	9.96	0	22	19	17.07	1.16	0.519	0.915	0.682	0.233	1	M29
L0224	RA_LinL_NH_H_22	RA_LL_NH_H_22	745	LL_NH_H_22	745RA_LL_NH_H_22	A	10	ALHNH22	L	L	H	NH	LLHNH	1	22	6	5	11	112	10.1818	83.3333	13	32.7	11.745	0	27	27	13.945	0.909	0.4325	0.634	0.4995	0.1345	1	M27
L0227	RA_LinL_NH_H_08	RA_LL_NH_H_08	265	LL_NH_H_08	265RA_LL_NH_H_08	A	10	ALHNH8	L	L	H	NH	LLHNH	1	8	5	5	10	231	23.1	100	6	26.9	5.035	2	25	11	12.58	0.793	0.448	1.273	0.688	0.585	NA	NA
L0231	RA_LinL_NH_H_23	RA_LL_NH_H_23	746	LL_NH_H_23	746RA_LL_NH_H_23	A	10	ALHNH23	L	L	H	NH	LLHNH	1	23	6	6	13	238	18.3077	100	5	32.4	7.68	0	23	26	12.95	0.902	0.514	0.97	0.547	0.423	0	M29
L0232	RA_LinL_NH_H_24	RA_LL_NH_H_24	747	LL_NH_H_24	747RA_LL_NH_H_24	A	10	ALHNH24	L	L	H	NH	LLHNH	1	24	6	6	14	270	19.2857	100	3	34.4	7.25	2.9	24	24	15.655	0.9295	0.463	0.935	0.661	0.274	0	M27
L0233	RA_LinL_NH_H_25	RA_LL_NH_H_25	748	LL_NH_H_25	748RA_LL_NH_H_25	A	10	ALHNH25	L	L	H	NH	LLHNH	1	25	6	5	12	238	19.8333	83.3333	11	33.7	8.1	0	25	27	12.825	0.93	0.472	0.7875	0.544	0.2435	1	M27
L0235	RA_LinL_NH_H_26	RA_LL_NH_H_26	NA	NA	NA	A	10	ALHNH26	L	L	H	NH	LLHNH	1	26	6	6	11	309	28.0909	100	1	18.9	9.625	0	35	1	NA	NA	NA	NA	NA	NA	NA	NA
L0236	RA_LinL_NH_H_27	RA_LL_NH_H_27	749	LL_NH_H_27	749RA_LL_NH_H_27	A	10	ALHNH27	L	L	H	NH	LLHNH	1	27	6	6	11	375	34.0909	100	5	33.6	5.06	0	23	18	14.5	1.017	0.5195	0.7525	0.5985	0.154	0	M27
L0237	RA_LinL_NH_H_28	RA_LL_NH_H_28	859	LL_NH_H_28	859RA_LL_NH_H_28	A	10	ALHNH28	L	L	H	NH	LLHNH	1	28	6	6	14	229	16.3571	100	13	25.4	5.4	14.5	21	26	14.465	0.826	0.419	0.697	0.6385	0.0585	0	M24
L0238	RA_LinL_NH_H_09	RA_LL_NH_H_09	266	LL_NH_H_09	266RA_LL_NH_H_09	A	10	ALHNH9	L	L	H	NH	LLHNH	1	9	5	4	11	240	21.8182	80	8	26.7	6.93	2.9	20	22	NA	NA	NA	NA	NA	NA	0	M6
L0239	RA_LinL_NH_H_29	RA_LL_NH_H_29	860	LL_NH_H_29	860RA_LL_NH_H_29	A	10	ALHNH29	L	L	H	NH	LLHNH	1	29	6	6	10	234	23.4	100	8	35.2	6.6	12	21	26	14.73	0.937	0.4805	0.7895	0.6185	0.171	1	M24
L0240	RA_LinL_NH_H_30	RA_LL_NH_H_30	861	LL_NH_H_30	861RA_LL_NH_H_30	A	10	ALHNH30	L	L	H	NH	LLHNH	1	30	6	6	14	299	21.3571	100	9	37.4	16.585	0	19	23	12.87	0.915	0.504	0.665	0.5805	0.1895	0	M32
L0241	RA_LinL_NH_H_31	RA_LL_NH_H_31	862	LL_NH_H_31	862RA_LL_NH_H_31	A	10	ALHNH31	L	L	H	NH	LLHNH	1	31	6	5	12	227	18.9167	83.3333	11	35.2	8.875	3.1	22	34	13.085	0.8985	0.416	0.692	0.509	0.183	NA	NA
L0242	RA_LinL_NH_H_32	RA_LL_NH_H_32	NA	NA	NA	A	10	ALHNH32	L	L	H	NH	LLHNH	1	32	6	6	11	166	15.0909	100	8	31.7	9.36	0	19	20	NA	NA	NA	NA	NA	NA	NA	NA
L0243	RA_LinL_NH_H_33	RA_LL_NH_H_33	863	LL_NH_H_33	863RA_LL_NH_H_33	A	10	ALHNH33	L	L	H	NH	LLHNH	1	33	6	6	11	202	18.3636	100	12	37.2	16.64	10.6	23	30	15.45	1.1045	0.4715	0.771	0.7595	0.0705	0	M24
L0244	RA_LinL_NH_H_34	RA_LL_NH_H_34	NA	NA	NA	A	10	ALHNH34	L	L	H	NH	LLHNH	1	34	6	6	11	230	20.9091	100	1	17.3	6.6	2.2	23	15	NA	NA	NA	NA	NA	NA	0	M32
L0246	RA_LinL_NH_H_39	RA_LL_NH_H_39	868	LL_NH_H_39	868RA_LL_NH_H_39	A	10	ALHNH39	L	L	H	NH	LLHNH	1	39	6	4	11	210	19.0909	66.6667	11	39.2	13.195	0	25	24	13.545	0.9665	0.3775	0.8485	0.59	0.2585	NA	NA
L0247	RA_LinL_NH_H_35	RA_LL_NH_H_35	864	LL_NH_H_35	864RA_LL_NH_H_35	A	10	ALHNH35	L	L	H	NH	LLHNH	1	35	6	6	11	106	9.63636	100	6	27.7	10.875	0	30	13	14.935	0.931	0.4425	0.8425	0.683	0.1595	NA	NA
L0248	RA_LinL_NH_H_36	RA_LL_NH_H_36	865	LL_NH_H_36	865RA_LL_NH_H_36	A	10	ALHNH36	L	L	H	NH	LLHNH	1	36	6	5	11	265	24.0909	83.3333	15	32.2	7.7	0	24	21	12.815	0.824	0.4475	0.693	0.5055	0.1875	0	M32
L0249	RA_LinL_NH_H_37	RA_LL_NH_H_37	866	LL_NH_H_37	866RA_LL_NH_H_37	A	10	ALHNH37	L	L	H	NH	LLHNH	1	37	6	6	12	253	21.0833	100	11	35.8	8.05	0	26	24	15.055	1	0.5165	0.707	0.612	0.095	0	M24
L0201	RB_LinL_NH_H_01	RB_LL_NH_H_01	89	LL_NH_H_01	89RB_LL_NH_H_01	B	10	BLHNH1	L	L	H	NH	LLHNH	1	1	6	4	10	280	28	66.6667	20	37.4	3.4	8.8	22	30	10.35	0.749	0.3145	0.4715	0.5535	0.082	NA	NA
L0202	RB_LinL_NH_H_02	RB_LL_NH_H_02	90	LL_NH_H_02	90RB_LL_NH_H_02	B	10	BLHNH2	L	L	H	NH	LLHNH	1	2	6	4	13	262	20.1538	66.6667	7	34.2	6.555	17.7	22	25	13.52	0.987	0.542	0.677	0.554	0.123	1	M34
L0203	RB_LinL_NH_H_03	RB_LL_NH_H_03	91	LL_NH_H_03	91RB_LL_NH_H_03	B	10	BLHNH3	L	L	H	NH	LLHNH	1	3	6	6	11	219	19.9091	100	12	32.1	6	13.8	22	31	11.445	0.8425	0.358	0.649	0.488	0.161	1	M34
L0205	RB_LinL_NH_H_04	RB_LL_NH_H_04	92	LL_NH_H_04	92RB_LL_NH_H_04	B	10	BLHNH4	L	L	H	NH	LLHNH	1	4	6	6	12	202	16.8333	100	5	37.6	4.4	6.8	20	23	12.7	0.934	0.4505	0.89	0.5345	0.3555	0	M34
L0206	RB_LinL_NH_H_05	RB_LL_NH_H_05	NA	NA	NA	B	10	BLHNH5	L	L	H	NH	LLHNH	1	5	6	5	12	278	23.1667	83.3333	1	28.8	4.42	14.5	23	22	NA	NA	NA	NA	NA	NA	0	M35
L0207	RB_LinL_NH_H_06	RB_LL_NH_H_06	93	LL_NH_H_06	93RB_LL_NH_H_06	B	10	BLHNH6	L	L	H	NH	LLHNH	1	6	6	6	11	233	21.1818	100	7	36.3	5.7	12.7	24	21	9.93	0.7675	0.3035	0.7555	0.4605	0.295	0	M35
L0208	RB_LinL_NH_H_07	RB_LL_NH_H_07	NA	NA	NA	B	10	BLHNH7	L	L	H	NH	LLHNH	1	7	6	5	13	257	19.7692	83.3333	12	35.7	3.91	12.3	20	29	9.265	0.7075	0.328	0.6075	0.455	0.1525	2	M35
L0209	RB_LinL_NH_H_08	RB_LL_NH_H_08	NA	NA	NA	B	10	BLHNH8	L	L	H	NH	LLHNH	1	8	6	6	11	266	24.1818	100	1	40.2	5.3	0	23	23	NA	NA	NA	NA	NA	NA	0	M35
L0210	RB_LinL_NH_H_09	RB_LL_NH_H_09	NA	NA	NA	B	10	BLHNH9	L	L	H	NH	LLHNH	1	9	6	5	10	321	32.1	83.3333	NA	NA	NA	NA	22	NA	12.345	0.8795	0.3675	0.5965	0.474	0.1225	1	M34
L0210	RB_LinL_NH_H_16	RB_LL_NH_H_16	NA	NA	NA	B	10	BLHNH16	L	L	H	NH	LLHNH	1	16	6	5	12	122	10.1667	83.3333	6	24.1	4.05	2.2	23	28	9.915	0.7935	0.291	0.6065	0.4425	0.164	0	M37
L0211	RB_LinL_NH_H_10	RB_LL_NH_H_10	16	LL_NH_H_10	16RB_LL_NH_H_10	B	10	BLHNH10	L	L	H	NH	LLHNH	1	10	6	4	10	181	18.1	66.6667	3	33.4	6.36	0	31	21	13.415	0.9005	0.4755	0.787	0.571	0.216	0	M53
L0213	RB_LinL_NH_H_11	RB_LL_NH_H_11	13	LL_NH_H_11	13RB_LL_NH_H_11	B	10	BLHNH11	L	L	H	NH	LLHNH	1	11	6	6	10	182	18.2	100	5	27.4	5.4	0	27	23	13.88	1.018	0.4405	0.9	0.6195	0.2805	0	M53
L0214	RB_LinL_NH_H_12	RB_LL_NH_H_12	NA	NA	NA	B	10	BLHNH12	L	L	H	NH	LLHNH	1	12	6	5	11	204	18.5455	83.3333	3	35.2	9.88	12.4	26	14	NA	NA	NA	NA	NA	NA	0	M53
L0215	RB_LinL_NH_H_13	RB_LL_NH_H_13	6	LL_NH_H_13	6RB_LL_NH_H_13	B	10	BLHNH13	L	L	H	NH	LLHNH	1	13	6	6	13	325	25	100	5	32.8	11.22	7.7	26	19	9.19	0.8775	0.3845	0.599	0.6725	0.0735	NA	NA
L0217	RB_LinL_NH_H_14	RB_LL_NH_H_14	NA	NA	NA	B	10	BLHNH14	L	L	H	NH	LLHNH	1	14	6	3	13	305	23.4615	50	4	35.5	9.625	14.6	23	19	NA	0.554	0.347	0.905	0.509	0.396	0	M53
L0218	RB_LinL_NH_H_15	RB_LL_NH_H_15	11	LL_NH_H_15	11RB_LL_NH_H_15	B	10	BLHNH15	L	L	H	NH	LLHNH	1	15	6	3	12	190	15.8333	50	7	27.3	7.02	15.7	22	32	10.75	0.831	0.369	0.735	0.494	0.241	0	M37
L0221	RB_LinL_NH_H_17	RB_LL_NH_H_17	55	LL_NH_H_17	55RB_LL_NH_H_17	B	10	BLHNH17	L	L	H	NH	LLHNH	1	17	6	6	12	240	20	100	3	32.4	4.62	0	24	12	11.59	0.806	0.409	0.7075	0.573	0.1345	0	M37
L0222	RB_LinL_NH_H_28	RB_LL_NH_H_28	603	LL_NH_H_28	603RB_LL_NH_H_28	B	10	BLHNH28	L	L	H	NH	LLHNH	1	28	6	6	13	267	20.5385	100	4	29.2	5.72	7.5	22	20	11.695	0.792	0.426	0.5335	0.5175	0.077	0	M41
L0223	RB_LinL_NH_H_19	RB_LL_NH_H_19	461	LL_NH_H_19	461RB_LL_NH_H_19	B	10	BLHNH19	L	L	H	NH	LLHNH	1	19	6	6	11	136	12.3636	100	5	39.1	5.17	0	21	22	13.655	0.9495	0.391	0.9845	0.5775	0.407	0	M39
L0224	RB_LinL_NH_H_20	RB_LL_NH_H_20	478	LL_NH_H_20	478RB_LL_NH_H_20	B	10	BLHNH20	L	L	H	NH	LLHNH	1	20	6	6	11	210	19.0909	100	4	25.7	4.37	19.1	22	19	12.085	0.8895	0.383	0.803	0.4885	0.3145	0	M9
L0225	RB_LinL_NH_H_21	RB_LL_NH_H_21	462	LL_NH_H_21	462RB_LL_NH_H_21	B	10	BLHNH21	L	L	H	NH	LLHNH	1	21	6	5	10	235	23.5	83.3333	9	19.1	5.565	9.1	20	18	11.67	0.917	0.4575	0.7805	0.57	0.2105	0	M39
L0226	RB_LinL_NH_H_22	RB_LL_NH_H_22	NA	NA	NA	B	10	BLHNH22	L	L	H	NH	LLHNH	1	22	6	6	11	220	20	100	0	31.4	5.04	6.5	23	9	NA	NA	NA	NA	NA	NA	NA	NA
L0227	RB_LinL_NH_H_23	RB_LL_NH_H_23	NA	NA	NA	B	10	BLHNH23	L	L	H	NH	LLHNH	1	23	6	6	13	288	22.1538	100	0	42	7.92	3.1	20	21	NA	NA	NA	NA	NA	NA	NA	NA
L0228	RB_LinL_NH_H_24	RB_LL_NH_H_24	463	LL_NH_H_24	463RB_LL_NH_H_24	B	10	BLHNH24	L	L	H	NH	LLHNH	1	24	6	5	12	199	16.5833	83.3333	2	29.9	10.23	25.9	20	21	14.45	1.077	0.545	1.02	0.652	0.368	0	M9
L0229	RB_LinL_NH_H_25	RB_LL_NH_H_25	464	LL_NH_H_25	464RB_LL_NH_H_25	B	10	BLHNH25	L	L	H	NH	LLHNH	1	25	6	5	11	145	13.1818	83.3333	12	38.3	6.9	0	21	36	14.41	1.023	0.453	0.967	0.582	0.385	0	M9
L0230	RB_LinL_NH_H_26	RB_LL_NH_H_26	NA	NA	NA	B	10	BLHNH26	L	L	H	NH	LLHNH	1	26	6	5	13	172	13.2308	83.3333	1	39.1	7.15	6.7	21	19	NA	NA	NA	NA	NA	NA	0	M9
L0231	RB_LinL_NH_H_27	RB_LL_NH_H_27	465	LL_NH_H_27	465RB_LL_NH_H_27	B	10	BLHNH27	L	L	H	NH	LLHNH	1	27	6	5	13	265	20.3846	83.3333	2	32.2	7.02	8.3	21	17	13.555	0.969	0.508	0.961	0.517	0.444	1	M39
L0232	RB_LinL_NH_H_29	RB_LL_NH_H_29	604	LL_NH_H_29	604RB_LL_NH_H_29	B	10	BLHNH29	L	L	H	NH	LLHNH	1	29	6	5	13	243	18.6923	83.3333	2	29	6.1	11.7	22	17	11.105	0.6685	0.422	0.4315	0.5575	0.126	0	M42
L0233	RB_LinL_NH_H_30	RB_LL_NH_H_30	605	LL_NH_H_30	605RB_LL_NH_H_30	B	10	BLHNH30	L	L	H	NH	LLHNH	1	30	6	6	13	173	13.3077	100	8	26.4	7.84	15.3	23	25	11.105	0.7895	0.3915	0.8175	0.5305	0.287	0	M42
L0236	RB_LinL_NH_H_31	RB_LL_NH_H_31	606	LL_NH_H_31	606RB_LL_NH_H_31	B	10	BLHNH31	L	L	H	NH	LLHNH	1	31	6	4	10	191	19.1	66.6667	6	34.3	7.4	10.4	19	29	NA	0.77	0.415	1.123	0.6075	0.5155	0	M41
L0237	RB_LinL_NH_H_32	RB_LL_NH_H_32	607	LL_NH_H_32	607RB_LL_NH_H_32	B	10	BLHNH32	L	L	H	NH	LLHNH	1	32	6	5	12	243	20.25	83.3333	1	39.5	5.4	2.4	21	18	12.715	0.837	0.446	0.6105	0.5235	0.199	0	M42
L0238	RB_LinL_NH_H_33	RB_LL_NH_H_33	608	LL_NH_H_33	608RB_LL_NH_H_33	B	10	BLHNH33	L	L	H	NH	LLHNH	1	33	6	6	12	261	21.75	100	4	40.9	8.75	0	22	20	12.82	0.896	0.467	0.817	0.6125	0.2285	0	M41
L0242	RB_LinL_NH_H_18	RB_LL_NH_H_18	56	LL_NH_H_18	56RB_LL_NH_H_18	B	10	BLHNH18	L	L	H	NH	LLHNH	1	18	5	6	10	132	13.2	120	5	37.1	6.405	12.2	24	15	16.155	1.178	0.499	0.829	0.644	0.185	0	M37
L0243	RB_LinL_NH_H_34	RB_LL_NH_H_34	609	LL_NH_H_34	609RB_LL_NH_H_34	B	10	BLHNH34	L	L	H	NH	LLHNH	1	34	6	6	10	235	23.5	100	4	26.9	5.28	12.2	21	27	13.11	0.97	0.478	0.6615	0.5275	0.134	0	M42
L0244	RB_LinL_NH_H_35	RB_LL_NH_H_35	610	LL_NH_H_35	610RB_LL_NH_H_35	B	10	BLHNH35	L	L	H	NH	LLHNH	1	35	6	6	13	273	21	100	10	30.6	5.415	5.8	19	22	13.39	0.873	0.378	0.82	0.4875	0.3325	0	M41
L0245	RB_LinL_NH_H_36	RB_LL_NH_H_36	NA	NA	NA	B	10	BLHNH36	L	L	H	NH	LLHNH	1	36	6	6	11	229	20.8182	100	0	32.7	5.775	4.1	23	15	10.945	0.7245	0.389	0.4205	0.532	0.1375	NA	NA
L0246	RB_LinL_NH_H_37	RB_LL_NH_H_37	NA	NA	NA	B	10	BLHNH37	L	L	H	NH	LLHNH	1	37	6	6	12	206	17.1667	100	0	37.7	8.265	22.4	21	22	NA	NA	NA	NA	NA	NA	NA	NA
L0247	RB_LinL_NH_H_38	RB_LL_NH_H_38	611	LL_NH_H_38	611RB_LL_NH_H_38	B	10	BLHNH38	L	L	H	NH	LLHNH	1	38	6	6	11	249	22.6364	100	0	32.9	8.085	8.9	21	23	13.525	0.9205	0.4875	0.7105	0.5615	0.149	NA	NA
L0248	RB_LinL_NH_H_39	RB_LL_NH_H_39	612	LL_NH_H_39	612RB_LL_NH_H_39	B	10	BLHNH39	L	L	H	NH	LLHNH	1	39	4	1	12	193	16.0833	25	1	35.3	4.56	8.2	21	19	13.25	0.9815	0.474	0.669	0.641	0.11	NA	NA
L0249	RB_LinL_NH_H_40	RB_LL_NH_H_40	613	LL_NH_H_40	613RB_LL_NH_H_40	B	10	BLHNH40	L	L	H	NH	LLHNH	1	40	4	4	10	192	19.2	100	3	38.4	6.93	4.2	21	26	13.51	0.8985	0.46	0.6695	0.5265	0.143	0	M39
L0201	RA_LinT_NH_H_01	RA_LT_NH_H_01	NA	NA	NA	A	10	ALHNH1	T	L	H	NH	LTHNH	0	1	6	6	11	323	29.3636	100	1	21	8.06	2.1	20	13	NA	NA	NA	NA	NA	NA	NA	NA
L0202	RA_LinT_NH_H_02	RA_LT_NH_H_02	271	LT_NH_H_02	271RA_LT_NH_H_02	A	10	ALHNH2	T	L	H	NH	LTHNH	0	2	6	5	11	201	18.2727	83.3333	2	25.2	7.83	7.8	21	14	9.595	0.7715	0.31	0.484	0.57	0.086	0	M5
L0203	RA_LinT_NH_H_10	RA_LT_NH_H_10	184	LT_NH_H_10	184RA_LT_NH_H_10	A	10	ALHNH10	T	L	H	NH	LTHNH	0	10	6	5	10	308	30.8	83.3333	2	40.9	10.95	2.7	21	29	13.43	0.787	0.425	0.463	0.522	0.059	NA	NA
L0204	RA_LinT_NH_H_03	RA_LT_NH_H_03	272	LT_NH_H_03	272RA_LT_NH_H_03	A	10	ALHNH3	T	L	H	NH	LTHNH	0	3	6	6	10	225	22.5	100	5	29.8	6.82	12.4	22	20	10.94	0.794	0.444	0.89	0.6285	0.2615	0	M1
L0205	RA_LinT_NH_H_04	RA_LT_NH_H_04	273	LT_NH_H_04	273RA_LT_NH_H_04	A	10	ALHNH4	T	L	H	NH	LTHNH	0	4	6	5	11	275	25	83.3333	3	32.8	4.55	5.9	23	21	9.9	0.579	0.344	0.664	0.427	0.237	NA	NA
L0207	RA_LinT_NH_H_11	RA_LT_NH_H_11	296	LT_NH_H_11	296RA_LT_NH_H_11	A	10	ALHNH11	T	L	H	NH	LTHNH	0	11	6	6	14	261	18.6429	100	15	29.2	8.58	12.2	23	33	15.33	1.0105	0.509	0.706	0.6235	0.0825	NA	NA
L0208	RA_LinT_NH_H_05	RA_LT_NH_H_05	274	LT_NH_H_05	274RA_LT_NH_H_05	A	10	ALHNH5	T	L	H	NH	LTHNH	0	5	4	4	9	171	19	100	3	32.4	10.56	0	23	19	12.52	0.86	0.435	0.7145	0.606	0.1435	NA	NA
L0209	RA_LinT_NH_H_06	RA_LT_NH_H_06	275	LT_NH_H_06	275RA_LT_NH_H_06	A	10	ALHNH6	T	L	H	NH	LTHNH	0	6	6	6	12	285	23.75	100	9	42.2	17.6	30.3	23	18	16.035	1.0735	0.495	0.9	0.6085	0.2915	0	M1
L0211	RA_LinT_NH_H_38	RA_LT_NH_H_38	854	LT_NH_H_38	854RA_LT_NH_H_38	A	10	ALHNH38	T	L	H	NH	LTHNH	0	38	6	6	11	286	26	100	8	31	10.64	6.6	26	24	16.76	1.1175	0.502	0.928	0.666	0.262	0	M30
L0212	RA_LinT_NH_H_12	RA_LT_NH_H_12	297	LT_NH_H_12	297RA_LT_NH_H_12	A	10	ALHNH12	T	L	H	NH	LTHNH	0	12	6	5	10	209	20.9	83.3333	4	34.2	6.71	0	23	26	13.23	1.107	0.535	1.129	0.786	0.343	0	M1
L0213	RA_LinT_NH_H_13	RA_LT_NH_H_13	298	LT_NH_H_13	298RA_LT_NH_H_13	A	10	ALHNH13	T	L	H	NH	LTHNH	0	13	6	4	13	185	14.2308	66.6667	12	41.8	14.025	0	23	33	14.685	1.1625	0.5465	1.073	0.741	0.332	1	M7
L0215	RA_LinT_NH_H_14	RA_LT_NH_H_14	299	LT_NH_H_14	299RA_LT_NH_H_14	A	10	ALHNH14	T	L	H	NH	LTHNH	0	14	6	4	10	206	20.6	66.6667	7	35.2	15.725	10.9	25	32	14.925	1.098	0.521	0.7855	0.5985	0.187	0	M7
L0216	RA_LinT_NH_H_15	RA_LT_NH_H_15	300	LT_NH_H_15	300RA_LT_NH_H_15	A	10	ALHNH15	T	L	H	NH	LTHNH	0	15	6	4	11	157	14.2727	66.6667	2	34.4	8.555	6.5	23	21	10.67	0.887	0.421	0.618	0.553	0.065	0	M1
L0217	RA_LinT_NH_H_16	RA_LT_NH_H_16	301	LT_NH_H_16	301RA_LT_NH_H_16	A	10	ALHNH16	T	L	H	NH	LTHNH	0	16	6	3	11	230	20.9091	50	5	27.9	12.6	2.4	25	18	15.425	1.145	0.568	0.869	0.557	0.312	0	M7
L0218	RA_LinT_NH_H_17	RA_LT_NH_H_17	302	LT_NH_H_17	302RA_LT_NH_H_17	A	10	ALHNH17	T	L	H	NH	LTHNH	0	17	6	5	12	212	17.6667	83.3333	3	37.2	8.625	17.4	25	20	11.65	0.807	0.398	0.69	0.5205	0.1695	NA	NA
L0219	RA_LinT_NH_H_07	RA_LT_NH_H_07	276	LT_NH_H_07	276RA_LT_NH_H_07	A	10	ALHNH7	T	L	H	NH	LTHNH	0	7	2	2	5	130	26	100	3	32.3	7.245	0	22	24	13.61	1.1465	0.4955	0.8855	0.694	0.1915	1	M5
L0220	RA_LinT_NH_H_18	RA_LT_NH_H_18	303	LT_NH_H_18	303RA_LT_NH_H_18	A	10	ALHNH18	T	L	H	NH	LTHNH	0	18	6	5	11	282	25.6364	83.3333	7	41.9	18.2	19.4	24	45	15.89	1.0405	0.511	0.8665	0.6235	0.243	0	M7
L0221	RA_LinT_NH_H_19	RA_LT_NH_H_19	782	LT_NH_H_19	782RA_LT_NH_H_19	A	10	ALHNH19	T	L	H	NH	LTHNH	0	19	6	6	10	233	23.3	100	15	29.6	11.475	29.5	18	43	12.61	0.7855	0.4295	0.6975	0.555	0.1425	1	M30
L0222	RA_LinT_NH_H_20	RA_LT_NH_H_20	783	LT_NH_H_20	783RA_LT_NH_H_20	A	10	ALHNH20	T	L	H	NH	LTHNH	0	20	6	5	12	152	12.6667	83.3333	4	40.9	3.51	28	20	35	13.63	0.865	0.4325	0.7575	0.5705	0.187	1	M28
L0223	RA_LinT_NH_H_21	RA_LT_NH_H_21	784	LT_NH_H_21	784RA_LT_NH_H_21	A	10	ALHNH21	T	L	H	NH	LTHNH	0	21	6	6	13	313	24.0769	100	3	48.2	9.9	0	22	29	14.9	0.9715	0.516	0.698	0.562	0.136	0	M28
L0224	RA_LinT_NH_H_22	RA_LT_NH_H_22	785	LT_NH_H_22	785RA_LT_NH_H_22	A	10	ALHNH22	T	L	H	NH	LTHNH	0	22	6	5	11	112	10.1818	83.3333	19	41.9	17.1	23.4	25	42	15.26	1.0155	0.5175	0.907	0.701	0.206	0	M28
L0227	RA_LinT_NH_H_08	RA_LT_NH_H_08	277	LT_NH_H_08	277RA_LT_NH_H_08	A	10	ALHNH8	T	L	H	NH	LTHNH	0	8	5	3	10	231	23.1	60	7	29.3	10.695	0	25	24	15.13	0.9875	0.4895	0.8485	0.5645	0.284	0	M5
L0231	RA_LinT_NH_H_23	RA_LT_NH_H_23	786	LT_NH_H_23	786RA_LT_NH_H_23	A	10	ALHNH23	T	L	H	NH	LTHNH	0	23	6	6	13	238	18.3077	100	12	48.9	15.04	30.5	19	46	17.255	1.128	0.4845	0.834	0.564	0.27	1	M30
L0232	RA_LinT_NH_H_24	RA_LT_NH_H_24	NA	NA	NA	A	10	ALHNH24	T	L	H	NH	LTHNH	0	24	6	6	14	270	19.2857	100	1	41.9	14.45	13.9	21	48	NA	NA	NA	NA	NA	NA	NA	NA
L0233	RA_LinT_NH_H_25	RA_LT_NH_H_25	787	LT_NH_H_25	787RA_LT_NH_H_25	A	10	ALHNH25	T	L	H	NH	LTHNH	0	25	6	6	12	238	19.8333	100	12	43.2	17.82	0	22	47	11.84	0.9195	0.4495	1.0085	0.6085	0.4	0	M28
L0235	RA_LinT_NH_H_26	RA_LT_NH_H_26	788	LT_NH_H_26	788RA_LT_NH_H_26	A	10	ALHNH26	T	L	H	NH	LTHNH	0	26	6	6	11	309	28.0909	100	2	39.1	11.84	35.3	21	30	13.98	0.967	0.459	0.495	0.7055	0.2105	0	M30
L0236	RA_LinT_NH_H_27	RA_LT_NH_H_27	NA	NA	NA	A	10	ALHNH27	T	L	H	NH	LTHNH	0	27	6	6	11	375	34.0909	100	0	35.8	14.025	0	21	49	NA	NA	NA	NA	NA	NA	NA	NA
L0237	RA_LinT_NH_H_28	RA_LT_NH_H_28	846	LT_NH_H_28	846RA_LT_NH_H_28	A	10	ALHNH28	T	L	H	NH	LTHNH	0	28	6	5	14	229	16.3571	83.3333	26	37.4	4.96	19.2	19	44	13.305	0.934	0.444	0.7795	0.5985	0.185	0	M25
L0238	RA_LinT_NH_H_09	RA_LT_NH_H_09	278	LT_NH_H_09	278RA_LT_NH_H_09	A	10	ALHNH9	T	L	H	NH	LTHNH	0	9	5	5	11	240	21.8182	100	9	37.8	18.33	16.3	21	30	17.2	1.2775	0.6115	1.072	0.789	0.283	2	M5
L0239	RA_LinT_NH_H_29	RA_LT_NH_H_29	847	LT_NH_H_29	847RA_LT_NH_H_29	A	10	ALHNH29	T	L	H	NH	LTHNH	0	29	6	5	10	234	23.4	83.3333	10	25.8	8.625	27.9	19	49	14.08	0.944	0.4965	0.7775	0.631	0.1465	NA	NA
L0240	RA_LinT_NH_H_30	RA_LT_NH_H_30	848	LT_NH_H_30	848RA_LT_NH_H_30	A	10	ALHNH30	T	L	H	NH	LTHNH	0	30	6	6	14	299	21.3571	100	15	22.7	10.2	26.2	20	32	14.92	1.0445	0.5155	0.74	0.5595	0.1805	0	M25
L0241	RA_LinT_NH_H_31	RA_LT_NH_H_31	849	LT_NH_H_31	849RA_LT_NH_H_31	A	10	ALHNH31	T	L	H	NH	LTHNH	0	31	6	6	12	227	18.9167	100	6	32.9	4.93	4.1	20	39	14.13	0.9555	0.486	0.892	0.6295	0.2625	0	M31
L0242	RA_LinT_NH_H_32	RA_LT_NH_H_32	850	LT_NH_H_32	850RA_LT_NH_H_32	A	10	ALHNH32	T	L	H	NH	LTHNH	0	32	6	6	11	166	15.0909	100	NA	NA	NA	NA	19	NA	16.09	1.0885	0.4825	0.79	0.7245	0.0655	0	M25
L0243	RA_LinT_NH_H_33	RA_LT_NH_H_33	NA	NA	NA	A	10	ALHNH33	T	L	H	NH	LTHNH	0	33	6	6	11	202	18.3636	100	1	34.7	13.33	0	22	24	NA	NA	NA	NA	NA	NA	NA	NA
L0244	RA_LinT_NH_H_34	RA_LT_NH_H_34	851	LT_NH_H_34	851RA_LT_NH_H_34	A	10	ALHNH34	T	L	H	NH	LTHNH	0	34	6	6	11	230	20.9091	100	7	44.8	13.2	0	24	26	16.47	1.177	0.546	1.364	0.872	0.492	0	M31
L0246	RA_LinT_NH_H_39	RA_LT_NH_H_39	NA	NA	NA	A	10	ALHNH39	T	L	H	NH	LTHNH	0	39	6	5	11	210	19.0909	83.3333	9	22.3	5.51	0	20	32	NA	NA	NA	NA	NA	NA	0	M31
L0247	RA_LinT_NH_H_35	RA_LT_NH_H_35	852	LT_NH_H_35	852RA_LT_NH_H_35	A	10	ALHNH35	T	L	H	NH	LTHNH	0	35	6	5	11	106	9.63636	83.3333	9	39.7	12.615	0	23	30	15.655	1.081	0.5065	0.8945	0.6455	0.249	NA	NA
L0248	RA_LinT_NH_H_36	RA_LT_NH_H_36	853	LT_NH_H_36	853RA_LT_NH_H_36	A	10	ALHNH36	T	L	H	NH	LTHNH	0	36	6	6	11	265	24.0909	100	12	32.9	14.175	3.2	23	33	15.545	1.0335	0.516	1.0285	0.7905	0.238	0	M31
L0249	RA_LinT_NH_H_37	RA_LT_NH_H_37	NA	NA	NA	A	10	ALHNH37	T	L	H	NH	LTHNH	0	37	6	6	12	253	21.0833	100	13	36.9	3.92	0	26	25	NA	NA	NA	NA	NA	NA	1	M25
L0201	RB_LinT_NH_H_01	RB_LT_NH_H_01	82	LT_NH_H_01	82RB_LT_NH_H_01	B	10	BLHNH1	T	L	H	NH	LTHNH	0	1	6	2	10	280	28	33.3333	NA	NA	NA	NA	22	NA	11.325	0.774	0.4675	0.7605	0.5535	0.207	0	M33
L0202	RB_LinT_NH_H_02	RB_LT_NH_H_02	NA	NA	NA	B	10	BLHNH2	T	L	H	NH	LTHNH	0	2	6	2	13	262	20.1538	33.3333	1	37.4	6.58	14.5	23	20	NA	NA	NA	NA	NA	NA	0	M36
L0203	RB_LinT_NH_H_03	RB_LT_NH_H_03	83	LT_NH_H_03	83RB_LT_NH_H_03	B	10	BLHNH3	T	L	H	NH	LTHNH	0	3	6	6	11	219	19.9091	100	2	34.5	8.37	31.7	23	19	12.39	0.921	0.4135	0.6155	0.5745	0.041	0	M36
L0205	RB_LinT_NH_H_04	RB_LT_NH_H_04	84	LT_NH_H_04	84RB_LT_NH_H_04	B	10	BLHNH4	T	L	H	NH	LTHNH	0	4	6	5	12	202	16.8333	83.3333	16	39.8	9.6	11.6	21	38	12.375	0.8765	0.3865	0.816	0.5375	0.2785	0	M36
L0206	RB_LinT_NH_H_05	RB_LT_NH_H_05	85	LT_NH_H_05	85RB_LT_NH_H_05	B	10	BLHNH5	T	L	H	NH	LTHNH	0	5	6	4	12	278	23.1667	66.6667	6	35.8	5.415	29.7	22	28	12.015	0.883	0.4515	0.7385	0.536	0.2025	1	M33
L0207	RB_LinT_NH_H_06	RB_LT_NH_H_06	86	LT_NH_H_06	86RB_LT_NH_H_06	B	10	BLHNH6	T	L	H	NH	LTHNH	0	6	6	6	11	233	21.1818	100	10	33.4	4.5	26.6	21	30	12.725	0.875	0.342	0.779	0.5075	0.2715	0	M33
L0208	RB_LinT_NH_H_07	RB_LT_NH_H_07	87	LT_NH_H_07	87RB_LT_NH_H_07	B	10	BLHNH7	T	L	H	NH	LTHNH	0	7	6	4	13	257	19.7692	66.6667	12	40.1	2.66	14.1	21	45	10.68	0.7815	0.3425	0.707	0.5045	0.2025	1	M33
L0209	RB_LinT_NH_H_08	RB_LT_NH_H_08	NA	NA	NA	B	10	BLHNH8	T	L	H	NH	LTHNH	0	8	6	6	11	266	24.1818	100	0	37.1	7.28	17.3	24	24	NA	NA	NA	NA	NA	NA	NA	NA
L0211	RB_LinT_NH_H_10	RB_LT_NH_H_10	39	LT_NH_H_10	39RB_LT_NH_H_10	B	10	BLHNH10	T	L	H	NH	LTHNH	0	10	6	6	10	181	18.1	100	4	41.4	6.555	24.7	23	27	12.47	0.891	0.47	0.7055	0.5475	0.158	0	M54
L0213	RB_LinT_NH_H_11	RB_LT_NH_H_11	41	LT_NH_H_11	41RB_LT_NH_H_11	B	10	BLHNH11	T	L	H	NH	LTHNH	0	11	6	6	10	182	18.2	100	8	37.9	8.88	11.9	25	36	15.12	1.1875	0.5055	0.876	0.6585	0.2175	0	M38
L0214	RB_LinT_NH_H_12	RB_LT_NH_H_12	54	LT_NH_H_12	54RB_LT_NH_H_12	B	10	BLHNH12	T	L	H	NH	LTHNH	0	12	6	4	11	204	18.5455	66.6667	8	41.2	16.65	3.4	22	22	12.575	0.8915	0.4485	0.808	0.555	0.253	0	M38
L0215	RB_LinT_NH_H_13	RB_LT_NH_H_13	43	LT_NH_H_13	43RB_LT_NH_H_13	B	10	BLHNH13	T	L	H	NH	LTHNH	0	13	6	4	13	325	25	66.6667	1	30.4	6.49	28.1	23	22	11.06	0.577	0.481	0.656	0.509	0.147	0	M10
L0217	RB_LinT_NH_H_14	RB_LT_NH_H_14	40	LT_NH_H_14	40RB_LT_NH_H_14	B	10	BLHNH14	T	L	H	NH	LTHNH	0	14	6	5	13	305	23.4615	83.3333	8	34.4	7.37	25	24	35	12.005	0.862	0.4355	0.9735	0.6395	0.334	0	M54
L0218	RB_LinT_NH_H_15	RB_LT_NH_H_15	42	LT_NH_H_15	42RB_LT_NH_H_15	B	10	BLHNH15	T	L	H	NH	LTHNH	0	15	6	5	12	190	15.8333	83.3333	5	30.2	8.855	8.9	22	38	15.15	1.026	0.4115	1.002	0.7055	0.2965	1	M38
L0219	RB_LinT_NH_H_16	RB_LT_NH_H_16	38	LT_NH_H_16	38RB_LT_NH_H_16	B	10	BLHNH16	T	L	H	NH	LTHNH	0	16	6	6	12	122	10.1667	100	4	25.2	3.2	9.8	22	13	13.02	0.8775	0.437	0.6725	0.585	0.0875	0	M54
L0221	RB_LinT_NH_H_17	RB_LT_NH_H_17	37	LT_NH_H_17	37RB_LT_NH_H_17	B	10	BLHNH17	T	L	H	NH	LTHNH	0	17	6	6	12	240	20	100	6	43.4	6.4	2.6	22	17	11.325	0.7265	0.361	0.5815	0.5305	0.051	0	M54
L0222	RB_LinT_NH_H_28	RB_LT_NH_H_28	536	LT_NH_H_28	536RB_LT_NH_H_28	B	10	BLHNH28	T	L	H	NH	LTHNH	0	28	6	4	13	267	20.5385	66.6667	4	26.5	7.7	6.9	20	26	10.745	0.736	0.3505	0.63	0.597	0.076	0	M56
L0223	RB_LinT_NH_H_19	RB_LT_NH_H_19	470	LT_NH_H_19	470RB_LT_NH_H_19	B	10	BLHNH19	T	L	H	NH	LTHNH	0	19	6	3	11	136	12.3636	50	12	39.3	4.655	1.9	20	31	13	0.9575	0.478	0.7435	0.657	0.1765	1	M40
L0224	RB_LinT_NH_H_20	RB_LT_NH_H_20	472	LT_NH_H_20	472RB_LT_NH_H_20	B	10	BLHNH20	T	L	H	NH	LTHNH	0	20	6	5	11	210	19.0909	83.3333	3	26.7	5.94	12.2	19	38	NA	NA	NA	NA	NA	NA	1	M10
L0225	RB_LinT_NH_H_21	RB_LT_NH_H_21	473	LT_NH_H_21	473RB_LT_NH_H_21	B	10	BLHNH21	T	L	H	NH	LTHNH	0	21	6	6	10	235	23.5	100	8	23	3.36	5.2	19	22	12.225	0.905	0.4155	0.883	0.663	0.22	1	M10
L0226	RB_LinT_NH_H_22	RB_LT_NH_H_22	520	LT_NH_H_22	520RB_LT_NH_H_22	B	10	BLHNH22	T	L	H	NH	LTHNH	0	22	6	6	11	220	20	100	8	38.4	4.725	23.2	22	16	14.92	0.9365	0.4585	0.626	0.644	0.125	NA	NA
L0227	RB_LinT_NH_H_23	RB_LT_NH_H_23	474	LT_NH_H_23	474RB_LT_NH_H_23	B	10	BLHNH23	T	L	H	NH	LTHNH	0	23	6	6	13	288	22.1538	100	7	36.3	5.8	26.2	20	35	13.62	0.876	0.4725	1.0525	0.5145	0.538	0	M40
L0228	RB_LinT_NH_H_24	RB_LT_NH_H_24	475	LT_NH_H_24	475RB_LT_NH_H_24	B	10	BLHNH24	T	L	H	NH	LTHNH	0	24	6	2	12	199	16.5833	33.3333	5	33.6	3.68	22	19	30	13.535	0.988	0.4505	0.997	0.4875	0.5095	0	M40
L0229	RB_LinT_NH_H_25	RB_LT_NH_H_25	476	LT_NH_H_25	476RB_LT_NH_H_25	B	10	BLHNH25	T	L	H	NH	LTHNH	0	25	6	5	11	145	13.1818	83.3333	9	45.2	5.8	5.1	21	25	13.23	0.95	0.4655	0.7435	0.593	0.1505	0	M40
L0230	RB_LinT_NH_H_26	RB_LT_NH_H_26	522	LT_NH_H_26	522RB_LT_NH_H_26	B	10	BLHNH26	T	L	H	NH	LTHNH	0	26	6	6	13	172	13.2308	100	1	30.8	6.82	14	22	16	14.8	0.9055	0.4425	0.847	0.5935	0.2535	NA	NA
L0231	RB_LinT_NH_H_27	RB_LT_NH_H_27	477	LT_NH_H_27	477RB_LT_NH_H_27	B	10	BLHNH27	T	L	H	NH	LTHNH	0	27	6	5	13	265	20.3846	83.3333	14	35.5	4.32	5.6	20	24	13.565	0.9885	0.515	0.863	0.529	0.334	0	M10
L0232	RB_LinT_NH_H_29	RB_LT_NH_H_29	NA	NA	NA	B	10	BLHNH29	T	L	H	NH	LTHNH	0	29	6	5	13	243	18.6923	83.3333	2	32.5	4.725	26.9	21	18	NA	NA	NA	NA	NA	NA	NA	NA
L0233	RB_LinT_NH_H_30	RB_LT_NH_H_30	537	LT_NH_H_30	537RB_LT_NH_H_30	B	10	BLHNH30	T	L	H	NH	LTHNH	0	30	6	6	13	173	13.3077	100	14	24.6	7.28	21.1	19	36	12.28	0.909	0.44	0.686	0.48	0.206	0	M55
L0236	RB_LinT_NH_H_31	RB_LT_NH_H_31	538	LT_NH_H_31	538RB_LT_NH_H_31	B	10	BLHNH31	T	L	H	NH	LTHNH	0	31	6	5	10	191	19.1	83.3333	9	29.4	4.25	11.2	20	25	11.415	0.76	0.45	0.938	0.6	0.338	0	M56
L0237	RB_LinT_NH_H_32	RB_LT_NH_H_32	539	LT_NH_H_32	539RB_LT_NH_H_32	B	10	BLHNH32	T	L	H	NH	LTHNH	0	32	6	4	12	243	20.25	66.6667	0	36.9	6.3	12.1	21	19	11.455	0.879	0.4695	0.632	0.5345	0.0975	NA	NA
L0238	RB_LinT_NH_H_33	RB_LT_NH_H_33	540	LT_NH_H_33	540RB_LT_NH_H_33	B	10	BLHNH33	T	L	H	NH	LTHNH	0	33	6	6	12	261	21.75	100	9	42.4	4.9	17.5	19	34	12.36	0.8525	0.471	0.7955	0.5625	0.233	0	M55
L0242	RB_LinT_NH_H_18	RB_LT_NH_H_18	44	LT_NH_H_18	44RB_LT_NH_H_18	B	10	BLHNH18	T	L	H	NH	LTHNH	0	18	5	5	10	132	13.2	100	9	34.4	6.05	14.9	23	24	13.44	1.0775	0.481	0.7565	0.64	0.1165	0	M38
L0242	RB_LinT_NH_H_09	RB_LT_NH_H_09	88	LT_NH_H_09	88RB_LT_NH_H_09	B	10	BLHNH9	T	L	H	NH	LTHNH	0	9	6	4	10	321	32.1	66.6667	1	40.2	4.7	5.7	24	29	9.99	0.803	0.3295	0.661	0.459	0.202	0	M36
L0243	RB_LinT_NH_H_34	RB_LT_NH_H_34	541	LT_NH_H_34	541RB_LT_NH_H_34	B	10	BLHNH34	T	L	H	NH	LTHNH	0	34	6	6	10	235	23.5	100	3	41.2	12.58	27.7	22	28	15.66	1.182	0.467	0.982	0.763	0.219	0	M56
L0244	RB_LinT_NH_H_35	RB_LT_NH_H_35	542	LT_NH_H_35	542RB_LT_NH_H_35	B	10	BLHNH35	T	L	H	NH	LTHNH	0	35	6	6	13	273	21	100	22	35.4	7.44	35.7	19	36	13.83	0.929	0.523	0.8135	0.535	0.2785	0	M55
L0245	RB_LinT_NH_H_36	RB_LT_NH_H_36	543	LT_NH_H_36	543RB_LT_NH_H_36	B	10	BLHNH36	T	L	H	NH	LTHNH	0	36	6	6	11	229	20.8182	100	4	35.2	6.16	25.8	19	25	12.86	0.789	0.3585	0.5515	0.506	0.1115	NA	NA
L0246	RB_LinT_NH_H_37	RB_LT_NH_H_37	544	LT_NH_H_37	544RB_LT_NH_H_37	B	10	BLHNH37	T	L	H	NH	LTHNH	0	37	6	5	12	206	17.1667	83.3333	1	37.3	10.8	2.4	20	21	13.08	0.782	0.4525	0.521	0.523	0.046	NA	NA
L0247	RB_LinT_NH_H_38	RB_LT_NH_H_38	545	LT_NH_H_38	545RB_LT_NH_H_38	B	10	BLHNH38	T	L	H	NH	LTHNH	0	38	6	5	11	249	22.6364	83.3333	1	41.4	7.475	17.9	22	22	12.475	0.89	0.446	0.51	0.5515	0.0415	NA	NA
L0248	RB_LinT_NH_H_39	RB_LT_NH_H_39	546	LT_NH_H_39	546RB_LT_NH_H_39	B	10	BLHNH39	T	L	H	NH	LTHNH	0	39	6	6	12	193	16.0833	100	8	42.9	7.8	43.8	21	22	13.515	1.094	0.4535	1.0335	0.6245	0.409	0	M55
L0249	RB_LinT_NH_H_40	RB_LT_NH_H_40	547	LT_NH_H_40	547RB_LT_NH_H_40	B	10	BLHNH40	T	L	H	NH	LTHNH	0	40	6	6	10	192	19.2	100	6	30.6	7.42	0	21	36	14.57	1.017	0.467	0.963	0.546	0.417	0	M56
L0101	RA_LinL_NH_B_01	RA_LL_NH_B_01	NA	NA	NA	A	10	ALBNH1	L	L	B	NH	LLBNH	1	1	6	5	10	184	18.4	83.3333	0	20.1	4.275	0	21	8	NA	NA	NA	NA	NA	NA	NA	NA
L0104	RA_LinL_NH_B_02	RA_LL_NH_B_02	195	LL_NH_B_02	195RA_LL_NH_B_02	A	10	ALBNH2	L	L	B	NH	LLBNH	1	2	5	3	10	178	17.8	60	3	25.7	7.8	0	26	12	11.755	0.616	0.403	0.55	0.6005	0.0505	0	M6
L0105	RA_LinL_NH_B_03	RA_LL_NH_B_03	NA	NA	NA	A	10	ALBNH3	L	L	B	NH	LLBNH	1	3	6	6	11	331	30.0909	100	0	30	6.12	3.2	21	20	NA	NA	NA	NA	NA	NA	NA	NA
L0106	RA_LinL_NH_B_04	RA_LL_NH_B_04	NA	NA	NA	A	10	ALBNH4	L	L	B	NH	LLBNH	1	4	6	5	13	314	24.1538	83.3333	0	28.4	5.5	0	20	16	NA	NA	NA	NA	NA	NA	NA	NA
L0107	RA_LinL_NH_B_05	RA_LL_NH_B_05	188	LL_NH_B_05	188RA_LL_NH_B_05	A	10	ALBNH5	L	L	B	NH	LLBNH	1	5	6	6	11	193	17.5455	100	2	34.2	7.82	0	21	22	NA	NA	NA	NA	NA	NA	NA	NA
L0108	RA_LinL_NH_B_06	RA_LL_NH_B_06	NA	NA	NA	A	10	ALBNH6	L	L	B	NH	LLBNH	1	6	6	6	10	161	16.1	100	1	26.2	3.9	7.3	22	15	NA	NA	NA	NA	NA	NA	NA	NA
L0109	RA_LinL_NH_B_07	RA_LL_NH_B_07	NA	NA	NA	A	10	ALBNH7	L	L	B	NH	LLBNH	1	7	6	6	9	267	29.6667	100	2	12.1	2.795	7.4	22	11	NA	NA	NA	NA	NA	NA	NA	NA
L0110	RA_LinL_NH_B_08	RA_LL_NH_B_08	NA	NA	NA	A	10	ALBNH8	L	L	B	NH	LLBNH	1	8	6	3	11	173	15.7273	50	0	25.7	5.88	0	23	17	NA	NA	NA	NA	NA	NA	NA	NA
L0111	RA_LinL_NH_B_10	RA_LL_NH_B_10	330	LL_NH_B_10	330RA_LL_NH_B_10	A	10	ALBNH10	L	L	B	NH	LLBNH	1	10	6	4	11	186	16.9091	66.6667	10	30.2	2.73	0	22	21	10.955	0.533	0.29	0.603	0.531	0.099	0	M6
L0112	RA_LinL_NH_B_09	RA_LL_NH_B_09	NA	NA	NA	A	10	ALBNH9	L	L	B	NH	LLBNH	1	9	6	4	9	213	23.6667	66.6667	1	33.1	8.05	0	20	20	NA	NA	NA	NA	NA	NA	NA	NA
L0113	RA_LinL_NH_B_11	RA_LL_NH_B_11	331	LL_NH_B_11	331RA_LL_NH_B_11	A	10	ALBNH11	L	L	B	NH	LLBNH	1	11	6	5	10	257	25.7	83.3333	6	18.6	3.5	0	26	11	NA	NA	NA	NA	NA	NA	0	M2
L0114	RA_LinL_NH_B_12	RA_LL_NH_B_12	332	LL_NH_B_12	332RA_LL_NH_B_12	A	10	ALBNH12	L	L	B	NH	LLBNH	1	12	6	6	13	250	19.2308	100	2	26	5.225	5	23	13	12.925	0.891	0.434	0.605	0.5985	0.1215	0	M2
L0115	RA_LinL_NH_B_13	RA_LL_NH_B_13	333	LL_NH_B_13	333RA_LL_NH_B_13	A	10	ALBNH13	L	L	B	NH	LLBNH	1	13	6	3	14	211	15.0714	50	5	36.8	8.1	11.3	23	23	11.89	0.719	0.366	0.5375	0.483	0.0545	0	M2
L0116	RA_LinL_NH_B_14	RA_LL_NH_B_14	334	LL_NH_B_14	334RA_LL_NH_B_14	A	10	ALBNH14	L	L	B	NH	LLBNH	1	14	6	4	11	164	14.9091	66.6667	3	26.2	4.16	5.4	22	15	11.385	0.792	0.386	0.6025	0.4675	0.135	0	M2
L0117	RA_LinL_NH_B_15	RA_LL_NH_B_15	NA	NA	NA	A	10	ALBNH15	L	L	B	NH	LLBNH	1	15	6	5	10	200	20	83.3333	2	31.4	7.56	5.1	24	13	13.205	1.146	0.523	0.8045	0.6405	0.164	1	M6
L0118	RA_LinL_NH_B_16	RA_LL_NH_B_16	NA	NA	NA	A	10	ALBNH16	L	L	B	NH	LLBNH	1	16	6	2	11	284	25.8182	33.3333	3	30.4	6.21	4.7	25	18	14.16	0.884	0.385	0.8455	0.6615	0.184	NA	NA
L0119	RA_LinL_NH_B_17	RA_LL_NH_B_17	NA	NA	NA	A	10	ALBNH17	L	L	B	NH	LLBNH	1	17	6	3	10	157	15.7	50	5	34.9	6.21	6	23	17	14.23	0.4525	0.4335	0.919	0.6645	0.2545	0	M6
L0121	RA_LinL_NH_B_18	RA_LL_NH_B_18	335	LL_NH_B_18	335RA_LL_NH_B_18	A	10	ALBNH18	L	L	B	NH	LLBNH	1	18	6	4	11	215	19.5455	66.6667	5	26.1	6.09	6.6	23	17	12.36	0.45	0.378	0.4955	0.0995	0.375	NA	NA
L0122	RA_LinL_NH_B_19	RA_LL_NH_B_19	737	LL_NH_B_19	737RA_LL_NH_B_19	A	10	ALBNH19	L	L	B	NH	LLBNH	1	19	6	6	10	157	15.7	100	3	31.6	7.36	0	22	18	13.65	0.827	0.45	0.44	0.568	0.128	0	M29
L0123	RA_LinL_NH_B_20	RA_LL_NH_B_20	738	LL_NH_B_20	738RA_LL_NH_B_20	A	10	ALBNH20	L	L	B	NH	LLBNH	1	20	6	5	11	215	19.5455	83.3333	5	38.9	10.71	22.7	21	31	13.22	1.0185	0.4715	0.8375	0.5975	0.24	1	M27
L0124	RA_LinL_NH_B_21	RA_LL_NH_B_21	NA	NA	NA	A	10	ALBNH21	L	L	B	NH	LLBNH	1	21	6	6	13	174	13.3846	100	2	30.2	6.405	2.1	21	13	11.705	0.8535	0.3885	0.6565	0.5105	0.146	0	M27
L0125	RA_LinL_NH_B_22	RA_LL_NH_B_22	739	LL_NH_B_22	739RA_LL_NH_B_22	A	10	ALBNH22	L	L	B	NH	LLBNH	1	22	6	6	10	155	15.5	100	9	28.2	10.05	14.4	21	26	14.57	0.8395	0.475	0.6945	0.643	0.0515	0	M29
L0126	RA_LinL_NH_B_40	RA_LL_NH_B_40	870	LL_NH_B_40	870RA_LL_NH_B_40	A	10	ALBNH40	L	L	B	NH	LLBNH	1	40	6	4	10	249	24.9	66.6667	14	28.9	4.41	12.1	19	29	13.62	0.895	0.405	0.827	0.578	0.249	0	M24
L0126	RA_LinL_NH_B_23	RA_LL_NH_B_23	1106	LL_NH_B_23	1106RA_LL_NH_B_23	A	10	ALBNH23	L	L	B	NH	LLBNH	1	23	6	6	9	234	26	100	7	22.4	6.36	0	26	15	12.785	0.8215	0.3685	0.3035	0.368	0.0645	1	M27
L0129	RA_LinL_NH_B_24	RA_LL_NH_B_24	740	LL_NH_B_24	740RA_LL_NH_B_24	A	10	ALBNH24	L	L	B	NH	LLBNH	1	24	6	6	13	210	16.1538	100	7	22.3	5.72	6.8	20	13	14.855	1.004	0.433	0.6505	0.4935	0.157	0	M29
L0130	RA_LinL_NH_B_25	RA_LL_NH_B_25	NA	NA	NA	A	10	ALBNH25	L	L	B	NH	LLBNH	1	25	6	6	15	189	12.6	100	3	31.8	4.18	6.4	23	15	13.43	0.939	0.529	0.905	0.631	0.274	NA	NA
L0131	RA_LinL_NH_B_26	RA_LL_NH_B_26	NA	NA	NA	A	10	ALBNH26	L	L	B	NH	LLBNH	1	26	6	5	13	200	15.3846	83.3333	10	29.5	6.38	12.3	21	26	12.715	0.8045	0.389	0.5175	0.482	0.1675	1	M29
L0132	RA_LinL_NH_B_27	RA_LL_NH_B_27	741	LL_NH_B_27	741RA_LL_NH_B_27	A	10	ALBNH27	L	L	B	NH	LLBNH	1	27	6	6	11	203	18.4545	100	8	30.8	6.09	13.6	21	18	12.615	1.051	0.512	0.61	0.495	0.115	0	M27
L0133	RA_LinL_NH_B_28	RA_LL_NH_B_28	855	LL_NH_B_28	855RA_LL_NH_B_28	A	10	ALBNH28	L	L	B	NH	LLBNH	1	28	6	6	10	212	21.2	100	8	40.9	6.4	13.8	21	30	12.27	0.8685	0.375	0.496	0.575	0.164	NA	NA
L0135	RA_LinL_NH_B_29	RA_LL_NH_B_29	NA	NA	NA	A	10	ALBNH29	L	L	B	NH	LLBNH	1	29	6	6	11	160	14.5455	100	1	38.3	7.36	14.7	22	25	NA	NA	NA	NA	NA	NA	NA	NA
L0137	RA_LinL_NH_B_30	RA_LL_NH_B_30	1105	LL_NH_B_30	1105RA_LL_NH_B_30	A	10	ALBNH30	L	L	B	NH	LLBNH	1	30	6	6	11	192	17.4545	100	21	23.9	6.96	20	19	26	15.8	0.9855	0.4025	0.694	0.647	0.047	0	M32
L0138	RA_LinL_NH_B_31	RA_LL_NH_B_31	856	LL_NH_B_31	856RA_LL_NH_B_31	A	10	ALBNH31	L	L	B	NH	LLBNH	1	31	6	6	12	261	21.75	100	12	31.4	7.54	20.3	21	28	12.76	0.8625	0.3895	0.5385	0.6135	0.075	NA	NA
L0139	RA_LinL_NH_B_32	RA_LL_NH_B_32	857	LL_NH_B_32	857RA_LL_NH_B_32	A	10	ALBNH32	L	L	B	NH	LLBNH	1	32	6	5	10	230	23	83.3333	8	29.2	8	19.6	17	25	14.96	0.9965	0.552	0.8535	0.7025	0.151	0	M32
L0140	RA_LinL_NH_B_33	RA_LL_NH_B_33	NA	NA	NA	A	10	ALBNH33	L	L	B	NH	LLBNH	1	33	6	6	10	207	20.7	100	11	36.2	7.32	9.8	21	29	13.01	0.818	0.3935	0.553	0.452	0.101	0	M24
L0141	RA_LinL_NH_B_34	RA_LL_NH_B_34	NA	NA	NA	A	10	ALBNH34	L	L	B	NH	LLBNH	1	34	6	6	11	248	22.5455	100	11	43.4	8.84	4.7	21	38	NA	NA	NA	NA	NA	NA	NA	NA
L0142	RA_LinL_NH_B_35	RA_LL_NH_B_35	NA	NA	NA	A	10	ALBNH35	L	L	B	NH	LLBNH	1	35	6	6	10	194	19.4	100	9	29.9	11.47	0	19	26	12.63	0.8955	0.385	0.73	0.692	0.038	0	M32
L0143	RA_LinL_NH_B_36	RA_LL_NH_B_36	858	LL_NH_B_36	858RA_LL_NH_B_36	A	10	ALBNH36	L	L	B	NH	LLBNH	1	36	6	5	10	157	15.7	83.3333	5	43.7	9.315	0	21	28	10.98	0.88	0.467	0.795	0.696	0.099	1	M32
L0145	RA_LinL_NH_B_37	RA_LL_NH_B_37	1107	LL_NH_B_37	1107RA_LL_NH_B_37	A	10	ALBNH37	L	L	B	NH	LLBNH	1	37	6	6	10	167	16.7	100	16	23.6	5.8	21.1	20	29	12.78	0.888	0.341	0.653	0.609	0.044	NA	NA
L0147	RA_LinL_NH_B_38	RA_LL_NH_B_38	1108	LL_NH_B_38	1108RA_LL_NH_B_38	A	10	ALBNH38	L	L	B	NH	LLBNH	1	38	6	5	10	28	2.8	83.3333	8	31.4	5.7	15	21	25	11.1	0.917	0.4375	0.945	0.5925	0.3525	1	M24
L0148	RA_LinL_NH_B_39	RA_LL_NH_B_39	869	LL_NH_B_39	869RA_LL_NH_B_39	A	10	ALBNH39	L	L	B	NH	LLBNH	1	39	6	4	12	224	18.6667	66.6667	7	34.2	4.08	17.5	26	29	12.14	0.9365	0.3725	0.7825	0.6575	0.125	1	M24
L0101	RB_LinL_NH_B_10	RB_LL_NH_B_10	57	LL_NH_B_10	57RB_LL_NH_B_10	B	10	BLBNH10	L	L	B	NH	LLBNH	1	10	6	6	11	168	15.2727	100	4	30.2	7.375	6.8	20	19	15.525	1.0875	0.5335	1.166	0.7125	0.4535	0	M37
L0102	RB_LinL_NH_B_11	RB_LL_NH_B_11	58	LL_NH_B_11	58RB_LL_NH_B_11	B	10	BLBNH11	L	L	B	NH	LLBNH	1	11	6	6	11	336	30.5455	100	6	30.9	5.98	12.4	23	22	14.77	0.847	0.534	0.793	0.536	0.257	0	M37
L0103	RB_LinL_NH_B_12	RB_LL_NH_B_12	59	LL_NH_B_12	59RB_LL_NH_B_12	B	10	BLBNH12	L	L	B	NH	LLBNH	1	12	6	5	12	248	20.6667	83.3333	9	17.1	7.13	9.4	23	32	11.37	0.8355	0.3525	0.887	0.601	0.286	1	M53
L0106	RB_LinL_NH_B_01	RB_LL_NH_B_01	NA	NA	NA	B	10	BLBNH1	L	L	B	NH	LLBNH	1	1	2	1	4	71	17.75	50	7	38.7	7.245	5.1	22	27	NA	NA	NA	NA	NA	NA	1	M35
L0107	RB_LinL_NH_B_13	RB_LL_NH_B_13	60	LL_NH_B_13	60RB_LL_NH_B_13	B	10	BLBNH13	L	L	B	NH	LLBNH	1	13	6	5	12	277	23.0833	83.3333	1	31.2	5.46	4.7	22	7	13.08	0.5265	0.5405	0.449	0.597	0.189	1	M37
L0108	RB_LinL_NH_B_02	RB_LL_NH_B_02	95	LL_NH_B_02	95RB_LL_NH_B_02	B	10	BLBNH2	L	L	B	NH	LLBNH	1	2	5	6	8	262	32.75	120	2	35.9	9.18	9.3	23	21	14.3	0.966	0.581	0.779	0.582	0.197	1	M34
L0109	RB_LinL_NH_B_14	RB_LL_NH_B_14	61	LL_NH_B_14	61RB_LL_NH_B_14	B	10	BLBNH14	L	L	B	NH	LLBNH	1	14	6	3	12	249	20.75	50	4	31.4	9.5	10.2	23	23	13.275	0.961	0.49	0.8165	0.618	0.1985	0	M53
L0111	RB_LinL_NH_B_03	RB_LL_NH_B_03	97	LL_NH_B_03	97RB_LL_NH_B_03	B	10	BLBNH3	L	L	B	NH	LLBNH	1	3	5	5	14	328	23.4286	100	NA	NA	NA	NA	20	NA	11.755	0.802	0.426	0.6185	0.488	0.1965	0	M35
L0114	RB_LinL_NH_B_15	RB_LL_NH_B_15	5	LL_NH_B_15	5RB_LL_NH_B_15	B	10	BLBNH15	L	L	B	NH	LLBNH	1	15	6	2	10	208	20.8	33.3333	3	27.1	4.68	2.4	21	23	13.16	0.9725	0.5495	0.7535	0.6305	0.123	1	M53
L0115	RB_LinL_NH_B_19	RB_LL_NH_B_19	497	LL_NH_B_19	497RB_LL_NH_B_19	B	10	BLBNH19	L	L	B	NH	LLBNH	1	19	6	4	12	338	28.1667	66.6667	3	29.8	15.84	5.9	24	19	12.345	0.8265	0.4995	0.4025	0.555	0.1525	0	M9
L0116	RB_LinL_NH_B_20	RB_LL_NH_B_20	535	LL_NH_B_20	535RB_LL_NH_B_20	B	10	BLBNH20	L	L	B	NH	LLBNH	1	20	6	6	14	409	29.2143	100	4	32.9	5	12.7	23	21	13.05	0.956	0.5235	0.8585	0.5995	0.259	0	M39
L0117	RB_LinL_NH_B_04	RB_LL_NH_B_04	96	LL_NH_B_04	96RB_LL_NH_B_04	B	10	BLBNH4	L	L	B	NH	LLBNH	1	4	3	3	6	135	22.5	100	2	32.6	5.06	6.1	24	18	10.93	0.996	0.467	0.919	0.624	0.295	0	M34
L0118	RB_LinL_NH_B_05	RB_LL_NH_B_05	NA	NA	NA	B	10	BLBNH5	L	L	B	NH	LLBNH	1	5	3	3	7	198	28.2857	100	1	28.9	3.96	5.7	22	19	NA	NA	NA	NA	NA	NA	0	M35
L0120	RB_LinL_NH_B_21	RB_LL_NH_B_21	NA	NA	NA	B	10	BLBNH21	L	L	B	NH	LLBNH	1	21	6	4	13	212	16.3077	66.6667	1	25.9	8.5	8.1	21	29	NA	NA	NA	NA	NA	NA	1	M39
L0121	RB_LinL_NH_B_16	RB_LL_NH_B_16	4	LL_NH_B_16	4RB_LL_NH_B_16	B	10	BLBNH16	L	L	B	NH	LLBNH	1	16	5	2	11	282	25.6364	40	4	28.8	6.405	12.3	22	14	13.955	0.999	0.433	0.6595	0.487	0.1725	NA	NA
L0122	RB_LinL_NH_B_22	RB_LL_NH_B_22	498	LL_NH_B_22	498RB_LL_NH_B_22	B	10	BLBNH22	L	L	B	NH	LLBNH	1	22	6	4	10	201	20.1	66.6667	8	26.9	8.25	10.5	21	24	12.645	0.65	0.4775	0.7215	0.4905	0.231	0	M39
L0123	RB_LinL_NH_B_23	RB_LL_NH_B_23	499	LL_NH_B_23	499RB_LL_NH_B_23	B	10	BLBNH23	L	L	B	NH	LLBNH	1	23	6	6	11	224	20.3636	100	5	23.9	8.16	0	22	25	10.35	0.73	0.436	0.9215	0.651	0.2705	0	M9
L0124	RB_LinL_NH_B_17	RB_LL_NH_B_17	NA	NA	NA	B	10	BLBNH17	L	L	B	NH	LLBNH	1	17	3	3	5	138	27.6	100	4	25.7	13.26	4.6	22	19	13.79	0.9875	0.474	1.081	0.677	0.404	0	M53
L0126	RB_LinL_NH_B_06	RB_LL_NH_B_06	NA	NA	NA	B	10	BLBNH6	L	L	B	NH	LLBNH	1	6	3	3	6	218	36.3333	100	1	34.1	8.16	2.8	22	20	NA	NA	NA	NA	NA	NA	0	M35
L0127	RB_LinL_NH_B_18	RB_LL_NH_B_18	NA	NA	NA	B	10	BLBNH18	L	L	B	NH	LLBNH	1	18	5	5	10	231	23.1	100	13	34.2	8.25	4.2	24	22	13.565	0.91	0.4755	0.7735	0.557	0.2165	1	M37
L0128	RB_LinL_NH_B_24	RB_LL_NH_B_24	NA	NA	NA	B	10	BLBNH24	L	L	B	NH	LLBNH	1	24	6	6	10	186	18.6	100	0	32.5	8.25	6.9	24	11	NA	NA	NA	NA	NA	NA	NA	NA
L0129	RB_LinL_NH_B_25	RB_LL_NH_B_25	500	LL_NH_B_25	500RB_LL_NH_B_25	B	10	BLBNH25	L	L	B	NH	LLBNH	1	25	6	5	13	235	18.0769	83.3333	2	32.4	6.51	6.4	22	21	NA	NA	NA	NA	NA	NA	0	M9
L0132	RB_LinL_NH_B_26	RB_LL_NH_B_26	501	LL_NH_B_26	501RB_LL_NH_B_26	B	10	BLBNH26	L	L	B	NH	LLBNH	1	26	6	6	13	275	21.1538	100	6	16.8	5.25	13.2	20	25	10.125	0.738	0.416	0.6715	0.432	0.2395	0	M39
L0133	RB_LinL_NH_B_27	RB_LL_NH_B_27	502	LL_NH_B_27	502RB_LL_NH_B_27	B	10	BLBNH27	L	L	B	NH	LLBNH	1	27	6	5	12	206	17.1667	83.3333	7	26.4	6.67	14.7	20	15	13.83	0.884	0.469	0.7495	0.549	0.2005	1	M9
L0134	RB_LinL_NH_B_28	RB_LL_NH_B_28	NA	NA	NA	B	10	BLBNH28	L	L	B	NH	LLBNH	1	28	6	6	12	305	25.4167	100	11	35.7	10.2	17.4	21	38	13.63	0.959	0.4665	0.925	0.585	0.34	2	M42
L0135	RB_LinL_NH_B_29	RB_LL_NH_B_29	595	LL_NH_B_29	595RB_LL_NH_B_29	B	10	BLBNH29	L	L	B	NH	LLBNH	1	29	6	6	10	156	15.6	100	13	24.9	6.72	5.4	20	33	11.81	0.741	0.3985	0.5795	0.491	0.1125	0	M42
L0136	RB_LinL_NH_B_30	RB_LL_NH_B_30	596	LL_NH_B_30	596RB_LL_NH_B_30	B	10	BLBNH30	L	L	B	NH	LLBNH	1	30	6	4	11	205	18.6364	66.6667	5	27.4	9.52	12.6	22	24	10.55	0.785	0.434	0.76	0.518	0.242	1	M41
L0137	RB_LinL_NH_B_07	RB_LL_NH_B_07	94	LL_NH_B_07	94RB_LL_NH_B_07	B	10	BLBNH7	L	L	B	NH	LLBNH	1	7	5	5	8	223	27.875	100	4	26.9	5.46	2.3	22	23	13.235	0.8675	0.443	0.711	0.507	0.204	0	M34
L0138	RB_LinL_NH_B_31	RB_LL_NH_B_31	597	LL_NH_B_31	597RB_LL_NH_B_31	B	10	BLBNH31	L	L	B	NH	LLBNH	1	31	6	6	13	208	16	100	2	25	9.75	24	22	18	14.035	0.925	0.468	0.8075	0.5635	0.244	1	M42
L0139	RB_LinL_NH_B_32	RB_LL_NH_B_32	598	LL_NH_B_32	598RB_LL_NH_B_32	B	10	BLBNH32	L	L	B	NH	LLBNH	1	32	6	6	12	223	18.5833	100	13	35.2	7.14	4.6	21	25	12.04	0.9415	0.5	0.6095	0.6465	0.068	0	M41
L0140	RB_LinL_NH_B_08	RB_LL_NH_B_08	NA	NA	NA	B	10	BLBNH8	L	L	B	NH	LLBNH	1	8	2	1	4	81	20.25	50	2	24.4	5.67	9.4	23	17	NA	NA	NA	NA	NA	NA	0	M34
L0143	RB_LinL_NH_B_33	RB_LL_NH_B_33	599	LL_NH_B_33	599RB_LL_NH_B_33	B	10	BLBNH33	L	L	B	NH	LLBNH	1	33	6	6	12	238	19.8333	100	3	36.4	14.525	4.5	22	22	11.545	0.899	0.446	0.871	0.588	0.283	0	M41
L0144	RB_LinL_NH_B_34	RB_LL_NH_B_34	600	LL_NH_B_34	600RB_LL_NH_B_34	B	10	BLBNH34	L	L	B	NH	LLBNH	1	34	6	6	10	213	21.3	100	2	34.8	7.8	12.3	22	21	10.64	0.904	0.421	0.68	0.5195	0.1605	NA	NA
L0147	RB_LinL_NH_B_09	RB_LL_NH_B_09	NA	NA	NA	B	10	BLBNH9	L	L	B	NH	LLBNH	1	9	3	0	4	61	15.25	0	NA	NA	NA	NA	NA	NA	NA	NA	NA	NA	NA	NA	NA	NA
L0148	RB_LinL_NH_B_35	RB_LL_NH_B_35	601	LL_NH_B_35	601RB_LL_NH_B_35	B	10	BLBNH35	L	L	B	NH	LLBNH	1	35	6	6	10	259	25.9	100	7	34.7	8.45	7.2	21	26	13.285	0.8765	0.527	0.84	0.596	0.244	1	M41
L0149	RB_LinL_NH_B_36	RB_LL_NH_B_36	602	LL_NH_B_36	602RB_LL_NH_B_36	B	10	BLBNH36	L	L	B	NH	LLBNH	1	36	6	6	13	307	23.6154	100	6	31.9	13.26	12.6	22	23	13.87	0.8425	0.555	0.724	0.502	0.222	1	M42
L0101	RA_LinT_NH_B_01	RA_LT_NH_B_01	267	LT_NH_B_01	267RA_LT_NH_B_01	A	10	ALBNH1	T	L	B	NH	LTBNH	0	1	6	1	10	184	18.4	16.6667	0	18.5	5.61	0	24	8	14.09	0.905	0.489	0.496	0.452	0.044	NA	NA
L0104	RA_LinT_NH_B_02	RA_LT_NH_B_02	268	LT_NH_B_02	268RA_LT_NH_B_02	A	10	ALBNH2	T	L	B	NH	LTBNH	0	2	5	1	10	178	17.8	20	3	28.3	4.08	10.7	21	10	10.02	0.509	0.214	0.5	0.543	0.043	1	M5
L0105	RA_LinT_NH_B_03	RA_LT_NH_B_03	269	LT_NH_B_03	269RA_LT_NH_B_03	A	10	ALBNH3	T	L	B	NH	LTBNH	0	3	6	4	11	331	30.0909	66.6667	3	24.8	2.52	0	22	18	11.075	0.822	0.3165	0.609	0.5365	0.0995	1	M5
L0106	RA_LinT_NH_B_04	RA_LT_NH_B_04	NA	NA	NA	A	10	ALBNH4	T	L	B	NH	LTBNH	0	4	6	6	13	314	24.1538	100	0	20.8	6.24	3.1	20	12	NA	NA	NA	NA	NA	NA	NA	NA
L0107	RA_LinT_NH_B_05	RA_LT_NH_B_05	NA	NA	NA	A	10	ALBNH5	T	L	B	NH	LTBNH	0	5	6	6	11	193	17.5455	100	0	34.5	5.565	5.7	20	13	NA	NA	NA	NA	NA	NA	NA	NA
L0108	RA_LinT_NH_B_06	RA_LT_NH_B_06	NA	NA	NA	A	10	ALBNH6	T	L	B	NH	LTBNH	0	6	6	6	10	161	16.1	100	1	19.2	7.68	34.1	21	25	NA	NA	NA	NA	NA	NA	0	M5
L0109	RA_LinT_NH_B_07	RA_LT_NH_B_07	270	LT_NH_B_07	270RA_LT_NH_B_07	A	10	ALBNH7	T	L	B	NH	LTBNH	0	7	6	4	9	267	29.6667	66.6667	8	28.5	4.505	6.7	20	20	13.805	0.9915	0.4795	0.925	0.5935	0.3315	0	M5
L0110	RA_LinT_NH_B_08	RA_LT_NH_B_08	NA	NA	NA	A	10	ALBNH8	T	L	B	NH	LTBNH	0	8	6	NA	11	173	15.7273	NA	0	28.4	5.72	0	20	18	NA	NA	NA	NA	NA	NA	NA	NA
L0111	RA_LinT_NH_B_10	RA_LT_NH_B_10	279	LT_NH_B_10	279RA_LT_NH_B_10	A	10	ALBNH10	T	L	B	NH	LTBNH	0	10	6	6	11	186	16.9091	100	3	40.8	4.48	0	20	21	11.65	0.672	0.367	0.805	0.6155	0.1895	0	M1
L0112	RA_LinT_NH_B_09	RA_LT_NH_B_09	NA	NA	NA	A	10	ALBNH9	T	L	B	NH	LTBNH	0	9	5	NA	9	213	23.6667	NA	0	26.9	10.88	18.9	21	25	NA	NA	NA	NA	NA	NA	NA	NA
L0113	RA_LinT_NH_B_11	RA_LT_NH_B_11	280	LT_NH_B_11	280RA_LT_NH_B_11	A	10	ALBNH11	T	L	B	NH	LTBNH	0	11	6	6	10	257	25.7	100	6	35.2	6.93	27.1	23	28	13.73	0.992	0.497	0.6215	0.5525	0.069	0	M7
L0114	RA_LinT_NH_B_12	RA_LT_NH_B_12	281	LT_NH_B_12	281RA_LT_NH_B_12	A	10	ALBNH12	T	L	B	NH	LTBNH	0	12	6	6	13	250	19.2308	100	8	30.4	8.14	22.6	22	31	15.16	0.988	0.4565	0.953	0.7445	0.2085	0	M7
L0115	RA_LinT_NH_B_13	RA_LT_NH_B_13	282	LT_NH_B_13	282RA_LT_NH_B_13	A	10	ALBNH13	T	L	B	NH	LTBNH	0	13	6	6	14	211	15.0714	100	6	37.6	7.8	19.6	21	24	15.82	1.067	0.441	0.5265	0.62	0.1045	1	M7
L0116	RA_LinT_NH_B_14	RA_LT_NH_B_14	283	LT_NH_B_14	283RA_LT_NH_B_14	A	10	ALBNH14	T	L	B	NH	LTBNH	0	14	6	6	11	164	14.9091	100	4	31.5	8.47	33.5	23	23	12.625	0.545	0.395	0.501	0.49	0.011	0	M1
L0117	RA_LinT_NH_B_15	RA_LT_NH_B_15	284	LT_NH_B_15	284RA_LT_NH_B_15	A	10	ALBNH15	T	L	B	NH	LTBNH	0	15	6	6	10	200	20	100	6	31.1	7.5	22.4	22	24	15.3	0.928	0.453	0.517	0.55	0.033	1	M1
L0118	RA_LinT_NH_B_16	RA_LT_NH_B_16	285	LT_NH_B_16	285RA_LT_NH_B_16	A	10	ALBNH16	T	L	B	NH	LTBNH	0	16	6	6	11	284	25.8182	100	4	30.8	8.04	9.2	22	33	12.61	0.823	0.363	0.988	0.739	0.249	0	M7
L0119	RA_LinT_NH_B_17	RA_LT_NH_B_17	286	LT_NH_B_17	286RA_LT_NH_B_17	A	10	ALBNH17	T	L	B	NH	LTBNH	0	17	6	6	10	157	15.7	100	5	32.2	7.245	10.3	23	21	14.11	0.965	0.421	0.627	0.52	0.107	0	M1
L0121	RA_LinT_NH_B_18	RA_LT_NH_B_18	287	LT_NH_B_18	287RA_LT_NH_B_18	A	10	ALBNH18	T	L	B	NH	LTBNH	0	18	6	6	11	215	19.5455	100	4	41.1	6.12	17.3	21	28	11.67	0.916	0.316	0.726	0.423	0.303	NA	NA
L0122	RA_LinT_NH_B_19	RA_LT_NH_B_19	789	LT_NH_B_19	789RA_LT_NH_B_19	A	10	ALBNH19	T	L	B	NH	LTBNH	0	19	6	5	10	157	15.7	83.3333	6	46.3	8.28	33.5	22	28	NA	NA	NA	NA	NA	NA	0	M28
L0123	RA_LinT_NH_B_20	RA_LT_NH_B_20	790	LT_NH_B_20	790RA_LT_NH_B_20	A	10	ALBNH20	T	L	B	NH	LTBNH	0	20	6	5	11	215	19.5455	83.3333	3	42.5	13.77	41.7	21	33	13.795	0.897	0.3965	0.7295	0.5595	0.17	0	M30
L0124	RA_LinT_NH_B_21	RA_LT_NH_B_21	NA	NA	NA	A	10	ALBNH21	T	L	B	NH	LTBNH	0	21	6	6	13	174	13.3846	100	2	36.3	12.64	35.9	21	48	NA	NA	NA	NA	NA	NA	0	M28
L0125	RA_LinT_NH_B_22	RA_LT_NH_B_22	791	LT_NH_B_22	791RA_LT_NH_B_22	A	10	ALBNH22	T	L	B	NH	LTBNH	0	22	6	6	10	155	15.5	100	14	35.9	8.84	40.8	17	35	14.185	0.903	0.497	0.834	0.511	0.323	0	M30
L0126	RA_LinT_NH_B_40	RA_LT_NH_B_40	NA	NA	NA	A	10	ALBNH40	T	L	B	NH	LTBNH	0	40	6	3	10	249	24.9	50	10	23.3	5.565	0	19	30	NA	NA	NA	NA	NA	NA	0	M25
L0126	RA_LinT_NH_B_23	RA_LT_NH_B_23	792	LT_NH_B_23	792RA_LT_NH_B_23	A	10	ALBNH23	T	L	B	NH	LTBNH	0	23	6	6	9	234	26	100	1	34	11.935	20.5	21	29	11.97	0.792	0.3675	0.3285	0.383	0.0545	0	M30
L0129	RA_LinT_NH_B_24	RA_LT_NH_B_24	NA	NA	NA	A	10	ALBNH24	T	L	B	NH	LTBNH	0	24	6	6	13	210	16.1538	100	0	43.3	7.02	38.4	21	34	NA	NA	NA	NA	NA	NA	NA	NA
L0130	RA_LinT_NH_B_25	RA_LT_NH_B_25	793	LT_NH_B_25	793RA_LT_NH_B_25	A	10	ALBNH25	T	L	B	NH	LTBNH	0	25	6	5	15	189	12.6	83.3333	15	34.9	6.095	74.1	20	49	12.7	0.91	0.471	0.6605	0.593	0.0675	0	M30
L0131	RA_LinT_NH_B_26	RA_LT_NH_B_26	794	LT_NH_B_26	794RA_LT_NH_B_26	A	10	ALBNH26	T	L	B	NH	LTBNH	0	26	6	5	13	200	15.3846	83.3333	23	42	9.375	21.8	18	90	12.075	0.7465	0.4125	0.639	0.4425	0.1965	0	M28
L0132	RA_LinT_NH_B_27	RA_LT_NH_B_27	795	LT_NH_B_27	795RA_LT_NH_B_27	A	10	ALBNH27	T	L	B	NH	LTBNH	0	27	6	6	11	203	18.4545	100	NA	NA	NA	NA	22	NA	16.815	1.1255	0.554	0.7745	0.657	0.1175	1	M28
L0133	RA_LinT_NH_B_28	RA_LT_NH_B_28	837	LT_NH_B_28	837RA_LT_NH_B_28	A	10	ALBNH28	T	L	B	NH	LTBNH	0	28	6	6	10	212	21.2	100	20	36.8	8.74	61.2	21	54	12.795	0.955	0.4205	0.759	0.6435	0.1155	1	M25
L0135	RA_LinT_NH_B_29	RA_LT_NH_B_29	838	LT_NH_B_29	838RA_LT_NH_B_29	A	10	ALBNH29	T	L	B	NH	LTBNH	0	29	6	6	11	160	14.5455	100	22	22.5	12.705	0	19	49	14.33	0.9735	0.5005	0.6405	0.616	0.0585	1	M25
L0137	RA_LinT_NH_B_30	RA_LT_NH_B_30	NA	NA	NA	A	10	ALBNH30	T	L	B	NH	LTBNH	0	30	6	5	11	192	17.4545	83.3333	0	32.7	2.58	60	20	9	NA	NA	NA	NA	NA	NA	NA	NA
L0138	RA_LinT_NH_B_31	RA_LT_NH_B_31	839	LT_NH_B_31	839RA_LT_NH_B_31	A	10	ALBNH31	T	L	B	NH	LTBNH	0	31	6	5	12	261	21.75	83.3333	7	35.4	7.2	44.6	19	44	13.525	0.846	0.466	0.9485	0.5815	0.367	0	M31
L0139	RA_LinT_NH_B_32	RA_LT_NH_B_32	840	LT_NH_B_32	840RA_LT_NH_B_32	A	10	ALBNH32	T	L	B	NH	LTBNH	0	32	6	5	10	230	23	83.3333	11	47.7	6.5	19.7	19	38	14.31	1.016	0.501	0.684	0.645	0.176	1	M31
L0140	RA_LinT_NH_B_33	RA_LT_NH_B_33	841	LT_NH_B_33	841RA_LT_NH_B_33	A	10	ALBNH33	T	L	B	NH	LTBNH	0	33	6	6	10	207	20.7	100	15	30.2	7.14	30.8	20	49	12.975	0.906	0.3765	0.711	0.5675	0.1435	NA	NA
L0141	RA_LinT_NH_B_34	RA_LT_NH_B_34	842	LT_NH_B_34	842RA_LT_NH_B_34	A	10	ALBNH34	T	L	B	NH	LTBNH	0	34	6	6	11	248	22.5455	100	8	29.6	5.72	40.3	20	32	13.115	0.861	0.5345	0.654	0.627	0.027	0	M31
L0142	RA_LinT_NH_B_35	RA_LT_NH_B_35	843	LT_NH_B_35	843RA_LT_NH_B_35	A	10	ALBNH35	T	L	B	NH	LTBNH	0	35	6	6	10	194	19.4	100	18	40.1	4.77	24.9	18	43	17.055	1.065	0.5365	0.925	0.7335	0.1915	1	M25
L0143	RA_LinT_NH_B_36	RA_LT_NH_B_36	844	LT_NH_B_36	844RA_LT_NH_B_36	A	10	ALBNH36	T	L	B	NH	LTBNH	0	36	6	6	10	157	15.7	100	6	41.9	13.65	17.8	21	33	13.115	0.9085	0.449	0.6375	0.6085	0.048	0	M31
L0145	RA_LinT_NH_B_37	RA_LT_NH_B_37	845	LT_NH_B_37	845RA_LT_NH_B_37	A	10	ALBNH37	T	L	B	NH	LTBNH	0	37	6	6	10	167	16.7	100	10	44.7	9.52	29.9	20	52	12.52	0.857	0.3985	0.5815	0.5775	0.11	NA	NA
L0147	RA_LinT_NH_B_38	RA_LT_NH_B_38	NA	NA	NA	A	10	ALBNH38	T	L	B	NH	LTBNH	0	38	6	6	10	28	2.8	100	10	31.4	7.02	15.5	21	30	14.14	1.037	0.5205	0.597	0.6575	0.0605	NA	NA
L0148	RA_LinT_NH_B_39	RA_LT_NH_B_39	NA	NA	NA	A	10	ALBNH39	T	L	B	NH	LTBNH	0	39	6	4	12	224	18.6667	66.6667	0	27.9	9.92	27	22	36	NA	NA	NA	NA	NA	NA	NA	NA
L0101	RB_LinT_NH_B_10	RB_LT_NH_B_10	NA	NA	NA	B	10	BLBNH10	T	L	B	NH	LTBNH	0	10	6	6	11	168	15.2727	100	7	33.3	5.985	14.6	21	26	NA	NA	NA	NA	NA	NA	NA	NA
L0102	RB_LinT_NH_B_11	RB_LT_NH_B_11	45	LT_NH_B_10	45RB_LT_NH_B_11	B	10	BLBNH11	T	L	B	NH	LTBNH	0	11	6	6	11	336	30.5455	100	14	40.2	10.73	29.1	21	47	11.75	0.9155	0.47	0.7555	0.5925	0.163	0	M38
L0103	RB_LinT_NH_B_12	RB_LT_NH_B_12	46	LT_NH_B_11	46RB_LT_NH_B_12	B	10	BLBNH12	T	L	B	NH	LTBNH	0	12	6	4	12	248	20.6667	66.6667	10	26.9	9.2	16.3	22	37	13.955	1.001	0.4615	1.001	0.6225	0.3785	0	M38
L0106	RB_LinT_NH_B_01	RB_LT_NH_B_01	76	LT_NH_B_01	76RB_LT_NH_B_01	B	10	BLBNH1	T	L	B	NH	LTBNH	0	1	2	1	4	71	17.75	50	4	35.6	9.625	14	21	23	15.085	1.075	0.5855	0.9345	0.674	0.2605	0	M33
L0107	RB_LinT_NH_B_13	RB_LT_NH_B_13	47	LT_NH_B_12	47RB_LT_NH_B_13	B	10	BLBNH13	T	L	B	NH	LTBNH	0	13	6	5	12	277	23.0833	83.3333	4	30.2	10.92	10.3	24	19	13.685	0.5615	0.5005	1.227	0.681	0.546	0	M54
L0108	RB_LinT_NH_B_02	RB_LT_NH_B_02	77	LT_NH_B_02	77RB_LT_NH_B_02	B	10	BLBNH2	T	L	B	NH	LTBNH	0	2	5	4	8	262	32.75	80	12	32.3	5.51	24.3	21	34	12.22	0.9765	0.604	0.498	0.599	0.101	0	M33
L0109	RB_LinT_NH_B_14	RB_LT_NH_B_14	48	LT_NH_B_14	48RB_LT_NH_B_14	B	10	BLBNH14	T	L	B	NH	LTBNH	0	14	6	5	12	249	20.75	83.3333	5	29.4	13.65	10.5	22	23	13.35	0.946	0.447	1.1585	0.773	0.3855	0	M54
L0111	RB_LinT_NH_B_03	RB_LT_NH_B_03	78	LT_NH_B_03	78RB_LT_NH_B_03	B	10	BLBNH3	T	L	B	NH	LTBNH	0	3	5	5	14	328	23.4286	100	16	32.4	6.82	15.2	21	36	14.18	0.976	0.4455	0.86	0.584	0.276	2	M36
L0114	RB_LinT_NH_B_15	RB_LT_NH_B_15	49	LT_NH_B_15	49RB_LT_NH_B_15	B	10	BLBNH15	T	L	B	NH	LTBNH	0	15	6	1	10	208	20.8	16.6667	3	34.2	11.4	3	22	24	15.91	1.005	0.525	1.322	0.739	0.583	0	M38
L0115	RB_LinT_NH_B_19	RB_LT_NH_B_19	NA	NA	NA	B	10	BLBNH19	T	L	B	NH	LTBNH	0	19	6	6	12	338	28.1667	100	1	31.3	7	17.5	21	22	NA	NA	NA	NA	NA	NA	NA	NA
L0116	RB_LinT_NH_B_20	RB_LT_NH_B_20	532	LT_NH_B_20	532RB_LT_NH_B_20	B	10	BLBNH20	T	L	B	NH	LTBNH	0	20	6	6	14	409	29.2143	100	1	44.8	10.92	9.2	22	23	12.44	0.583	0.574	0.872	0.68	0.192	1	M40
L0117	RB_LinT_NH_B_04	RB_LT_NH_B_04	79	LT_NH_B_04	79RB_LT_NH_B_04	B	10	BLBNH4	T	L	B	NH	LTBNH	0	4	3	2	6	135	22.5	66.6667	3	31.2	14	13.3	21	35	11.295	0.9	0.42	0.965	0.517	0.448	0	M36
L0118	RB_LinT_NH_B_05	RB_LT_NH_B_05	80	LT_NH_B_05	80RB_LT_NH_B_05	B	10	BLBNH5	T	L	B	NH	LTBNH	0	5	4	3	7	198	28.2857	75	3	37.1	9	18.2	21	20	14.885	0.9765	0.581	0.6875	0.5085	0.179	2	M36
L0120	RB_LinT_NH_B_21	RB_LT_NH_B_21	487	LT_NH_B_21	487RB_LT_NH_B_21	B	10	BLBNH21	T	L	B	NH	LTBNH	0	21	6	4	13	212	16.3077	66.6667	NA	NA	NA	NA	23	NA	10.88	0.907	0.487	1.202	0.671	0.531	0	M10
L0121	RB_LinT_NH_B_16	RB_LT_NH_B_16	NA	NA	NA	B	10	BLBNH16	T	L	B	NH	LTBNH	0	16	5	3	11	282	25.6364	60	1	38.9	8.4	15.5	23	19	11.365	0.9145	0.4945	0.8745	0.566	0.3085	0	M54
L0122	RB_LinT_NH_B_22	RB_LT_NH_B_22	488	LT_NH_B_22	488RB_LT_NH_B_22	B	10	BLBNH22	T	L	B	NH	LTBNH	0	22	6	6	10	201	20.1	100	1	29.8	10.88	16.4	24	24	NA	NA	NA	NA	NA	NA	1	M10
L0123	RB_LinT_NH_B_23	RB_LT_NH_B_23	523	LT_NH_B_23	523RB_LT_NH_B_23	B	10	BLBNH23	T	L	B	NH	LTBNH	0	23	6	6	11	224	20.3636	100	3	32.1	6.48	19.2	22	33	11.855	0.792	0.503	0.601	0.4695	0.1315	1	M40
L0124	RB_LinT_NH_B_17	RB_LT_NH_B_17	50	LT_NH_B_17	50RB_LT_NH_B_17	B	10	BLBNH17	T	L	B	NH	LTBNH	0	17	2	2	5	138	27.6	100	3	39.1	9.585	4.9	23	23	11.885	0.942	0.4805	0.661	0.5185	0.1425	1	M54
L0126	RB_LinT_NH_B_06	RB_LT_NH_B_06	81	LT_NH_B_06	81RB_LT_NH_B_06	B	10	BLBNH6	T	L	B	NH	LTBNH	0	6	3	3	6	218	36.3333	100	11	35.6	6.21	11.7	22	25	15.79	1.169	0.5575	0.9415	0.632	0.3095	0	M33
L0127	RB_LinT_NH_B_18	RB_LT_NH_B_18	51	LT_NH_B_18	51RB_LT_NH_B_18	B	10	BLBNH18	T	L	B	NH	LTBNH	0	18	5	5	10	231	23.1	100	4	38.4	12.245	9.9	23	25	15.44	1.157	0.613	0.536	0.604	0.068	0	M38
L0128	RB_LinT_NH_B_24	RB_LT_NH_B_24	489	LT_NH_B_24	489RB_LT_NH_B_24	B	10	BLBNH24	T	L	B	NH	LTBNH	0	24	6	5	10	186	18.6	83.3333	2	26.7	9.12	13.6	22	35	NA	NA	NA	NA	NA	NA	0	M10
L0129	RB_LinT_NH_B_25	RB_LT_NH_B_25	533	LT_NH_B_25	533RB_LT_NH_B_25	B	10	BLBNH25	T	L	B	NH	LTBNH	0	25	6	5	13	235	18.0769	83.3333	0	37	7.245	22.8	20	23	12.51	0.8185	0.4495	0.592	0.3495	0.2425	NA	NA
L0132	RB_LinT_NH_B_26	RB_LT_NH_B_26	534	LT_NH_B_26	534RB_LT_NH_B_26	B	10	BLBNH26	T	L	B	NH	LTBNH	0	26	6	5	13	275	21.1538	83.3333	2	27.4	7.36	17.2	21	32	11.54	0.8365	0.412	0.6875	0.5275	0.16	0	M10
L0133	RB_LinT_NH_B_27	RB_LT_NH_B_27	490	LT_NH_B_27	490RB_LT_NH_B_27	B	10	BLBNH27	T	L	B	NH	LTBNH	0	27	6	6	12	206	17.1667	100	1	37.1	9.23	12.4	19	27	NA	NA	NA	NA	NA	NA	0	M56
L0134	RB_LinT_NH_B_28	RB_LT_NH_B_28	524	LT_NH_B_28	524RB_LT_NH_B_28	B	10	BLBNH28	T	L	B	NH	LTBNH	0	28	6	5	12	305	25.4167	83.3333	17	25.7	11.55	26.2	21	39	14.245	0.923	0.4725	0.7175	0.5165	0.201	2	M55
L0135	RB_LinT_NH_B_29	RB_LT_NH_B_29	673	LT_NH_B_29	673RB_LT_NH_B_29	B	10	BLBNH29	T	L	B	NH	LTBNH	0	29	6	6	10	156	15.6	100	17	27.4	11.84	23.1	20	30	11.02	0.9065	0.4825	0.8215	0.509	0.3125	0	M56
L0136	RB_LinT_NH_B_30	RB_LT_NH_B_30	525	LT_NH_B_30	525RB_LT_NH_B_30	B	10	BLBNH30	T	L	B	NH	LTBNH	0	30	6	6	11	205	18.6364	100	19	27.9	9.44	17.4	21	34	12.735	0.923	0.5285	0.771	0.5495	0.2385	0	M55
L0137	RB_LinT_NH_B_07	RB_LT_NH_B_07	NA	NA	NA	B	10	BLBNH7	T	L	B	NH	LTBNH	0	7	5	5	8	223	27.875	100	2	30.2	9.43	22	22	32	NA	NA	NA	NA	NA	NA	0	M36
L0138	RB_LinT_NH_B_31	RB_LT_NH_B_31	526	LT_NH_B_31	526RB_LT_NH_B_31	B	10	BLBNH31	T	L	B	NH	LTBNH	0	31	6	6	13	208	16	100	7	27.6	6.05	24	20	18	13.31	1.137	0.527	0.759	0.6125	0.1465	0	M40
L0139	RB_LinT_NH_B_32	RB_LT_NH_B_32	527	LT_NH_B_32	527RB_LT_NH_B_32	B	10	BLBNH32	T	L	B	NH	LTBNH	0	32	6	6	12	223	18.5833	100	1	29.6	11.315	17.1	22	21	13.805	0.9785	0.506	0.8315	0.649	0.1825	0	M56
L0140	RB_LinT_NH_B_08	RB_LT_NH_B_08	NA	NA	NA	B	10	BLBNH8	T	L	B	NH	LTBNH	0	8	2	0	4	81	20.25	0	NA	NA	NA	NA	NA	NA	NA	NA	NA	NA	NA	NA	NA	NA
L0143	RB_LinT_NH_B_33	RB_LT_NH_B_33	528	LT_NH_B_33	528RB_LT_NH_B_33	B	10	BLBNH33	T	L	B	NH	LTBNH	0	33	6	6	12	238	19.8333	100	7	40.8	11.475	16.9	21	30	13.235	0.8425	0.471	0.7065	0.584	0.1225	0	M40
L0144	RB_LinT_NH_B_34	RB_LT_NH_B_34	529	LT_NH_B_34	529RB_LT_NH_B_34	B	10	BLBNH34	T	L	B	NH	LTBNH	0	34	6	6	10	213	21.3	100	12	32.7	8.25	23.7	20	37	13.7	0.9565	0.581	0.829	0.619	0.21	2	M56
L0147	RB_LinT_NH_B_09	RB_LT_NH_B_09	NA	NA	NA	B	10	BLBNH9	T	L	B	NH	LTBNH	0	9	2	0	4	61	15.25	0	NA	NA	NA	NA	NA	NA	NA	NA	NA	NA	NA	NA	1	M33
L0148	RB_LinT_NH_B_35	RB_LT_NH_B_35	530	LT_NH_B_35	530RB_LT_NH_B_35	B	10	BLBNH35	T	L	B	NH	LTBNH	0	35	6	5	10	259	25.9	83.3333	1	31.7	10.2	10.4	21	20	10.76	0.7865	0.4295	0.4625	0.624	0.1615	0	M55
L0149	RB_LinT_NH_B_36	RB_LT_NH_B_36	531	LT_NH_B_36	531RB_LT_NH_B_36	B	10	BLBNH36	T	L	B	NH	LTBNH	0	36	6	5	13	307	23.6154	83.3333	11	29.9	5.985	2	20	37	11.66	0.817	0.4715	0.8575	0.474	0.3835	0	M55
L0401	RA_LinL_H_H_01	RA_LL_H_H_01	NA	NA	NA	A	10	ALHH1	L	L	H	H	LLHH	1	1	6	5	14	136	9.71429	83.3333	7	28.7	8.76	6.8	24	17	9.955	0.862	0.3445	0.6825	0.575	0.1075	1	M45
L0402	RA_LinL_H_H_02	RA_LL_H_H_02	345	LL_H_H_02	345RA_LL_H_H_02	A	10	ALHH2	L	L	H	H	LLHH	1	2	6	6	10	167	16.7	100	7	31.7	6.27	5.2	21	27	11.08	0.702	0.34	0.6135	0.522	0.0915	0	M3
L0405	RA_LinL_H_H_03	RA_LL_H_H_03	346	LL_H_H_03	346RA_LL_H_H_03	A	10	ALHH3	L	L	H	H	LLHH	1	3	6	6	11	208	18.9091	100	2	24.8	5.7	2	23	18	12.5	0.8565	0.3585	0.53	0.6115	0.0815	NA	NA
L0406	RA_LinL_H_H_04	RA_LL_H_H_04	347	LL_H_H_04	347RA_LL_H_H_04	A	10	ALHH4	L	L	H	H	LLHH	1	4	6	6	11	206	18.7273	100	8	30.7	4.42	5.3	20	26	12.215	1.009	0.378	0.8625	0.606	0.2565	2	M45
L0408	RA_LinL_H_H_05	RA_LL_H_H_05	NA	NA	NA	A	10	ALHH5	L	L	H	H	LLHH	1	5	6	6	10	251	25.1	100	4	36.2	5.89	0	24	21	13.485	0.7765	0.414	0.801	0.586	0.215	0	M3
L0409	RA_LinL_H_H_06	RA_LL_H_H_06	348	LL_H_H_06	348RA_LL_H_H_06	A	10	ALHH6	L	L	H	H	LLHH	1	6	6	6	10	176	17.6	100	7	33.2	5.94	0	26	16	14.035	1.1435	0.459	0.804	0.742	0.062	0	M45
L0410	RA_LinL_H_H_17	RA_LL_H_H_17	428	LL_H_H_17	428RA_LL_H_H_17	A	10	ALHH17	L	L	H	H	LLHH	1	17	6	6	12	266	22.1667	100	14	27.2	5.27	10.8	23	26	12.365	0.9135	0.4215	0.7235	0.6395	0.1	NA	NA
L0411	RA_LinL_H_H_10	RA_LL_H_H_10	NA	NA	NA	A	10	ALHH10	L	L	H	H	LLHH	1	10	6	5	11	188	17.0909	83.3333	11	43.6	4.35	17.4	20	41	11.735	0.871	0.3905	0.737	0.5585	0.1785	1	M47
L0413	RA_LinL_H_H_11	RA_LL_H_H_11	422	LL_H_H_11	422RA_LL_H_H_11	A	10	ALHH11	L	L	H	H	LLHH	1	11	6	6	14	192	13.7143	100	11	32.3	7.36	3.7	23	30	13	1.0835	0.439	0.912	0.6385	0.2735	0	M8
L0414	RA_LinL_H_H_12	RA_LL_H_H_12	423	LL_H_H_12	423RA_LL_H_H_12	A	10	ALHH12	L	L	H	H	LLHH	1	12	6	4	11	191	17.3636	66.6667	4	36	11.02	8.7	22	19	12.815	1.071	0.4575	1.1915	0.722	0.4695	0	M47
L0416	RA_LinL_H_H_13	RA_LL_H_H_13	424	LL_H_H_13	424RA_LL_H_H_13	A	10	ALHH13	L	L	H	H	LLHH	1	13	6	6	11	258	23.4545	100	7	42	4.32	8	20	42	13.34	0.957	0.4605	0.867	0.7005	0.1665	1	M47
L0417	RA_LinL_H_H_14	RA_LL_H_H_14	425	LL_H_H_14	425RA_LL_H_H_14	A	10	ALHH14	L	L	H	H	LLHH	1	14	6	6	10	183	18.3	100	4	34.2	6.09	4.6	20	32	12.97	0.992	0.4275	0.8705	0.6785	0.192	0	M47
L0418	RA_LinL_H_H_15	RA_LL_H_H_15	426	LL_H_H_15	426RA_LL_H_H_15	A	10	ALHH15	L	L	H	H	LLHH	1	15	6	6	13	229	17.6154	100	5	29.8	9.125	7.3	21	20	13.955	1.0455	0.44	0.8435	0.6835	0.16	0	M8
L0419	RA_LinL_H_H_16	RA_LL_H_H_16	427	LL_H_H_16	427RA_LL_H_H_16	A	10	ALHH16	L	L	H	H	LLHH	1	16	6	6	11	170	15.4545	100	5	41.6	8.04	18.2	23	40	12.715	0.912	0.3475	0.9555	0.6915	0.264	0	M8
L0420	RA_LinL_H_H_07	RA_LL_H_H_07	349	LL_H_H_07	349RA_LL_H_H_07	A	10	ALHH7	L	L	H	H	LLHH	1	7	5	5	10	222	22.2	100	2	34.9	6.745	3.7	23	24	13.88	0.572	0.361	1.125	0.475	0.65	1	M3
L0421	RA_LinL_H_H_18	RA_LL_H_H_18	429	LL_H_H_18	429RA_LL_H_H_18	A	10	ALHH18	L	L	H	H	LLHH	1	18	6	6	11	192	17.4545	100	14	35.3	6.2	12.7	19	32	14.115	1.007	0.4645	0.91	0.6995	0.2105	1	M8
L0422	RA_LinL_H_H_19	RA_LL_H_H_19	NA	NA	NA	A	10	ALHH19	L	L	H	H	LLHH	1	19	6	6	11	276	25.0909	100	12	19.1	3.33	12.2	19	25	13.23	0.9305	0.484	0.7125	0.6975	0.185	0	M17
L0423	RA_LinL_H_H_20	RA_LL_H_H_20	897	LL_H_H_20	897RA_LL_H_H_20	A	10	ALHH20	L	L	H	H	LLHH	1	20	6	5	10	210	21	83.3333	25	36.2	10.65	24.4	22	55	12.47	0.8565	0.41	0.778	0.5905	0.1875	0	M16
L0424	RA_LinL_H_H_21	RA_LL_H_H_21	898	LL_H_H_21	898RA_LL_H_H_21	A	10	ALHH21	L	L	H	H	LLHH	1	21	6	6	14	215	15.3571	100	4	34.5	4.75	10.9	19	30	12.49	0.9105	0.4265	0.675	0.583	0.092	0	M11
L0426	RA_LinL_H_H_08	RA_LL_H_H_08	NA	NA	NA	A	10	ALHH8	L	L	H	H	LLHH	1	8	5	1	10	184	18.4	20	5	29.9	7.26	3.1	23	26	NA	NA	NA	NA	NA	NA	0	M3
L0428	RA_LinL_H_H_09	RA_LL_H_H_09	350	LL_H_H_09	350RA_LL_H_H_09	A	10	ALHH9	L	L	H	H	LLHH	1	9	5	5	12	265	22.0833	100	4	34.4	5.2	4.1	20	29	9.23	0.646	0.344	0.726	0.531	0.195	0	M45
L0429	RA_LinL_H_H_22	RA_LL_H_H_22	899	LL_H_H_22	899RA_LL_H_H_22	A	10	ALHH22	L	L	H	H	LLHH	1	22	6	6	11	209	19	100	7	34.2	7.98	0	21	34	14.7	1.0955	0.465	0.8375	0.6735	0.164	0	M17
L0430	RA_LinL_H_H_23	RA_LL_H_H_23	900	LL_H_H_23	900RA_LL_H_H_23	A	10	ALHH23	L	L	H	H	LLHH	1	23	6	6	13	228	17.5385	100	6	39.1	8.5	10.7	22	36	11.96	0.758	0.295	0.905	0.594	0.311	0	M16
L0431	RA_LinL_H_H_24	RA_LL_H_H_24	901	LL_H_H_24	901RA_LL_H_H_24	A	10	ALHH24	L	L	H	H	LLHH	1	24	6	5	11	94	8.54545	83.3333	15	31.4	6	17.4	20	38	13.375	0.954	0.402	0.7755	0.5835	0.192	0	M16
L0432	RA_LinL_H_H_25	RA_LL_H_H_25	902	LL_H_H_25	902RA_LL_H_H_25	A	10	ALHH25	L	L	H	H	LLHH	1	25	6	4	15	208	13.8667	66.6667	4	37.2	10.64	9.5	20	36	11.75	0.757	0.354	0.978	0.598	0.38	0	M17
L0433	RA_LinL_H_H_26	RA_LL_H_H_26	903	LL_H_H_26	903RA_LL_H_H_26	A	10	ALHH26	L	L	H	H	LLHH	1	26	6	6	9	214	23.7778	100	7	35.1	5.795	0	22	30	11.62	0.7865	0.3585	0.9635	0.65	0.3135	0	M16
L0434	RA_LinL_H_H_28	RA_LL_H_H_28	1103	LL_H_H_28	1103RA_LL_H_H_28	A	10	ALHH28	L	L	H	H	LLHH	1	28	6	5	11	261	23.7273	83.3333	15	29.3	6.36	24.9	21	26	13.135	0.929	0.3445	0.679	0.646	0.089	0	M14
L0437	RA_LinL_H_H_29	RA_LL_H_H_29	1101	LL_H_H_29	1101RA_LL_H_H_29	A	10	ALHH29	L	L	H	H	LLHH	1	29	6	6	12	155	12.9167	100	4	36.2	4.675	0	23	26	NA	NA	NA	NA	NA	NA	NA	NA
L0439	RA_LinL_H_H_30	RA_LL_H_H_30	942	LL_H_H_30	942RA_LL_H_H_30	A	10	ALHH30	L	L	H	H	LLHH	1	30	6	6	10	225	22.5	100	26	29.1	6.3	19.3	21	42	12.565	0.994	0.4075	0.69	0.6695	0.0385	0	M14
L0441	RA_LinL_H_H_31	RA_LL_H_H_31	943	LL_H_H_31	943RA_LL_H_H_31	A	10	ALHH31	L	L	H	H	LLHH	1	31	6	6	10	188	18.8	100	7	16.2	4.41	10.3	17	20	10.41	1.12	0.519	0.879	0.62	0.259	NA	NA
L0442	RA_LinL_H_H_27	RA_LL_H_H_27	904	LL_H_H_27	904RA_LL_H_H_27	A	10	ALHH27	L	L	H	H	LLHH	1	27	6	6	11	144	13.0909	100	7	22.7	5.8	2.8	21	15	14.145	1.014	0.4405	0.5475	0.613	0.0655	1	M17
L0445	RA_LinL_H_H_32	RA_LL_H_H_32	1102	LL_H_H_32	1102RA_LL_H_H_32	A	10	ALHH32	L	L	H	H	LLHH	1	32	6	6	14	298	21.2857	100	13	37.2	4.24	18.7	20	39	13.38	0.9345	0.447	0.751	0.5835	0.1675	0	M11
L0446	RA_LinL_H_H_33	RA_LL_H_H_33	944	LL_H_H_33	944RA_LL_H_H_33	A	10	ALHH33	L	L	H	H	LLHH	1	33	6	6	14	222	15.8571	100	9	35.4	5	4.2	21	30	12.075	0.8985	0.3825	0.6895	0.6125	0.077	1	M14
L0447	RA_LinL_H_H_34	RA_LL_H_H_34	NA	NA	NA	A	10	ALHH34	L	L	H	H	LLHH	1	34	6	6	10	257	25.7	100	12	35.2	7.015	16.3	19	32	14.875	1.0255	0.492	0.802	0.626	0.176	0	M11
L0448	RA_LinL_H_H_35	RA_LL_H_H_35	995	LL_H_H_35	995RA_LL_H_H_35	A	10	ALHH35	L	L	H	H	LLHH	1	35	6	6	10	240	24	100	3	36.1	3.525	5.3	22	18	11.46	0.797	0.354	0.544	0.6105	0.0665	NA	NA
L0449	RA_LinL_H_H_36	RA_LL_H_H_36	945	LL_H_H_36	945RA_LL_H_H_36	A	10	ALHH36	L	L	H	H	LLHH	1	36	6	6	13	133	10.2308	100	16	30.9	7.48	23.9	21	28	12.245	0.9615	0.431	0.7	0.5915	0.1085	0	M11
L0402	RB_LinL_H_H_01	RB_LL_H_H_01	NA	NA	NA	B	10	BLHH1	L	L	H	H	LLHH	1	1	6	0	10	23	2.3	0	NA	NA	NA	NA	NA	NA	NA	NA	NA	NA	NA	NA	NA	NA
L0403	RB_LinL_H_H_02	RB_LL_H_H_02	NA	NA	NA	B	10	BLHH2	L	L	H	H	LLHH	1	2	6	5	11	144	13.0909	83.3333	3	24.1	4.76	0	24	21	NA	NA	NA	NA	NA	NA	NA	NA
L0405	RB_LinL_H_H_03	RB_LL_H_H_03	111	LL_H_H_03	111RB_LL_H_H_03	B	10	BLHH3	L	L	H	H	LLHH	1	3	5	1	10	170	17	20	4	23.1	4.8	0	25	15	10.595	0.7895	0.301	1.0405	0.603	0.4375	NA	NA
L0406	RB_LinL_H_H_04	RB_LL_H_H_04	112	LL_H_H_04	112RB_LL_H_H_04	B	10	BLHH4	L	L	H	H	LLHH	1	4	6	5	11	236	21.4545	83.3333	14	33.9	4.77	0	26	22	12.77	0.888	0.369	0.782	0.6555	0.1265	0	M49
L0407	RB_LinL_H_H_05	RB_LL_H_H_05	NA	NA	NA	B	10	BLHH5	L	L	H	H	LLHH	1	5	4	4	11	343	31.1818	100	0	31.9	4	0	22	17	NA	NA	NA	NA	NA	NA	NA	NA
L0409	RB_LinL_H_H_19	RB_LL_H_H_19	NA	NA	NA	B	10	BLHH19	L	L	H	H	LLHH	1	19	6	6	11	237	21.5455	100	2	39.4	10.295	4.4	22	28	NA	NA	NA	NA	NA	NA	0	M51
L0410	RB_LinL_H_H_28	RB_LL_H_H_28	707	LL_H_H_28	707RB_LL_H_H_28	B	10	BLHH28	L	L	H	H	LLHH	1	28	6	6	13	242	18.6154	100	8	32.9	6.3	0	23	23	14.51	0.912	0.4375	1.074	0.6005	0.4735	NA	NA
L0412	RB_LinL_H_H_10	RB_LL_H_H_10	NA	NA	NA	B	10	BLHH10	L	L	H	H	LLHH	1	10	6	6	10	131	13.1	100	3	37.7	4	11.5	24	14	11.1	0.665	0.321	0.845	0.552	0.293	0	M51
L0413	RB_LinL_H_H_11	RB_LL_H_H_11	151	LL_H_H_11	151RB_LL_H_H_11	B	10	BLHH11	L	L	H	H	LLHH	1	11	6	6	12	400	33.3333	100	10	39.2	6.96	2.8	20	26	12.51	0.81	0.353	0.8645	0.596	0.2685	0	M51
L0415	RB_LinL_H_H_12	RB_LL_H_H_12	152	LL_H_H_12	152RB_LL_H_H_12	B	10	BLHH12	L	L	H	H	LLHH	1	12	6	5	11	217	19.7273	83.3333	3	30.2	7.68	0	24	21	12.82	0.802	0.364	0.879	0.568	0.311	NA	NA
L0416	RB_LinL_H_H_13	RB_LL_H_H_13	153	LL_H_H_13	153RB_LL_H_H_13	B	10	BLHH13	L	L	H	H	LLHH	1	13	6	5	11	200	18.1818	83.3333	14	35.1	17.2	0	30	24	14.78	1.0315	0.4395	0.6955	0.6095	0.086	1	M51
L0417	RB_LinL_H_H_14	RB_LL_H_H_14	154	LL_H_H_14	154RB_LL_H_H_14	B	10	BLHH14	L	L	H	H	LLHH	1	14	6	5	11	304	27.6364	83.3333	11	29.1	11.07	0	25	30	13.33	1.012	0.394	0.932	0.663	0.269	0	M52
L0418	RB_LinL_H_H_15	RB_LL_H_H_15	155	LL_H_H_15	155RB_LL_H_H_15	B	10	BLHH15	L	L	H	H	LLHH	1	15	6	5	12	110	9.16667	83.3333	7	36.2	9.1	14.2	26	21	14.89	0.9945	0.367	0.908	0.58	0.328	1	M52
L0419	RB_LinL_H_H_16	RB_LL_H_H_16	156	LL_H_H_16	156RB_LL_H_H_16	B	10	BLHH16	L	L	H	H	LLHH	1	16	6	4	12	370	30.8333	66.6667	3	32.3	6	7.4	19	20	10.41	0.731	0.3425	0.522	0.4005	0.1215	1	M52
L0420	RB_LinL_H_H_17	RB_LL_H_H_17	NA	NA	NA	B	10	BLHH17	L	L	H	H	LLHH	1	17	6	6	13	311	23.9231	100	3	30.7	6.65	0	23	23	10.945	0.8105	0.3575	0.6205	0.545	0.0935	0	M52
L0421	RB_LinL_H_H_18	RB_LL_H_H_18	157	LL_H_H_18	157RB_LL_H_H_18	B	10	BLHH18	L	L	H	H	LLHH	1	18	6	6	13	305	23.4615	100	9	42.2	9.36	3.7	27	20	13.525	0.977	0.4495	0.8665	0.6185	0.248	NA	NA
L0422	RB_LinL_H_H_06	RB_LL_H_H_06	NA	NA	NA	B	10	BLHH6	L	L	H	H	LLHH	1	6	4	2	10	240	24	50	9	32.2	8.61	0	28	17	13.77	1.0655	0.445	0.7165	0.6015	0.115	1	M49
L0423	RB_LinL_H_H_20	RB_LL_H_H_20	NA	NA	NA	B	10	BLHH20	L	L	H	H	LLHH	1	20	6	6	11	243	22.0909	100	22	43.1	5.89	15.2	20	25	12.735	0.854	0.3605	1.017	0.5935	0.4235	0	M20
L0425	RB_LinL_H_H_21	RB_LL_H_H_21	NA	NA	NA	B	10	BLHH21	L	L	H	H	LLHH	1	21	6	6	12	219	18.25	100	10	29.8	7.93	17.7	21	40	13.14	0.867	0.4335	0.6405	0.5235	0.117	0	M20
L0428	RB_LinL_H_H_07	RB_LL_H_H_07	NA	NA	NA	B	10	BLHH7	L	L	H	H	LLHH	1	7	6	5	13	334	25.6923	83.3333	2	41.2	2.8	24.3	21	17	12.51	0.9055	0.4745	0.684	0.545	0.139	0	M49
L0429	RB_LinL_H_H_22	RB_LL_H_H_22	NA	NA	NA	B	10	BLHH22	L	L	H	H	LLHH	1	22	6	6	10	141	14.1	100	1	30.4	4.2	8.8	19	24	10.21	0.814	0.413	0.528	0.4435	0.0845	0	M20
L0430	RB_LinL_H_H_23	RB_LL_H_H_23	668	LL_H_H_23	668RB_LL_H_H_23	B	10	BLHH23	L	L	H	H	LLHH	1	23	6	2	10	281	28.1	33.3333	3	34.9	10.75	0	21	27	NA	NA	NA	NA	NA	NA	0	M57
L0431	RB_LinL_H_H_24	RB_LL_H_H_24	669	LL_H_H_24	669RB_LL_H_H_24	B	10	BLHH24	L	L	H	H	LLHH	1	24	6	5	11	247	22.4545	83.3333	12	33.1	4.845	11	20	29	14.51	0.8345	0.342	1.2345	0.575	0.6595	0	M57
L0432	RB_LinL_H_H_25	RB_LL_H_H_25	670	LL_H_H_25	670RB_LL_H_H_25	B	10	BLHH25	L	L	H	H	LLHH	1	25	6	6	11	140	12.7273	100	7	19.3	8.4	0	20	33	10.865	0.9515	0.4075	1.173	0.674	0.499	0	M20
L0433	RB_LinL_H_H_26	RB_LL_H_H_26	NA	NA	NA	B	10	BLHH26	L	L	H	H	LLHH	1	26	6	5	10	335	33.5	83.3333	2	37.5	12.32	2.7	24	21	NA	NA	NA	NA	NA	NA	0	M57
L0435	RB_LinL_H_H_27	RB_LL_H_H_27	671	LL_H_H_27	671RB_LL_H_H_27	B	10	BLHH27	L	L	H	H	LLHH	1	27	6	6	10	259	25.9	100	4	35.8	11.935	0	23	30	15.01	0.993	0.417	0.818	0.552	0.266	0	M57
L0436	RB_LinL_H_H_29	RB_LL_H_H_29	NA	NA	NA	B	10	BLHH29	L	L	H	H	LLHH	1	29	6	6	11	172	15.6364	100	7	27.7	5.13	7.3	24	23	11.305	0.871	0.283	0.8415	0.6065	0.235	0	M26
L0438	RB_LinL_H_H_30	RB_LL_H_H_30	708	LL_H_H_30	708RB_LL_H_H_30	B	10	BLHH30	L	L	H	H	LLHH	1	30	6	5	12	140	11.6667	83.3333	5	24.7	5.985	5.7	21	15	12.8	0.882	0.4545	0.6055	0.485	0.1205	1	M23
L0439	RB_LinL_H_H_31	RB_LL_H_H_31	NA	NA	NA	B	10	BLHH31	L	L	H	H	LLHH	1	31	6	6	10	145	14.5	100	1	25.7	3.45	19.9	22	14	NA	NA	NA	NA	NA	NA	0	M26
L0441	RB_LinL_H_H_32	RB_LL_H_H_32	709	LL_H_H_32	709RB_LL_H_H_32	B	10	BLHH32	L	L	H	H	LLHH	1	32	6	6	11	244	22.1818	100	7	22.3	3.6	0	19	27	13.09	0.859	0.437	0.689	0.5195	0.1695	0	M26
L0442	RB_LinL_H_H_08	RB_LL_H_H_08	113	LL_H_H_08	113RB_LL_H_H_08	B	10	BLHH8	L	L	H	H	LLHH	1	8	6	4	12	278	23.1667	66.6667	12	30.8	6.27	0	18	30	13.75	1.018	0.51	0.984	0.601	0.383	0	M49
L0443	RB_LinL_H_H_33	RB_LL_H_H_33	736	LL_H_H_33	736RB_LL_H_H_33	B	10	BLHH33	L	L	H	H	LLHH	1	33	6	5	10	231	23.1	83.3333	1	33	7.475	11.9	22	18	NA	NA	NA	NA	NA	NA	NA	NA
L0444	RB_LinL_H_H_09	RB_LL_H_H_09	NA	NA	NA	B	10	BLHH9	L	L	H	H	LLHH	1	9	5	3	9	137	15.2222	60	19	26	7.2	3.1	23	22	NA	NA	NA	NA	NA	NA	NA	NA
L0445	RB_LinL_H_H_34	RB_LL_H_H_34	NA	NA	NA	B	10	BLHH34	L	L	H	H	LLHH	1	34	6	6	10	160	16	100	1	25.7	4.48	0	20	18	NA	NA	NA	NA	NA	NA	0	M26
L0446	RB_LinL_H_H_35	RB_LL_H_H_35	NA	NA	NA	B	10	BLHH35	L	L	H	H	LLHH	1	35	6	6	11	190	17.2727	100	3	30.8	4.05	0	20	14	11.25	0.8715	0.3835	0.527	0.5045	0.0225	0	M23
L0448	RB_LinL_H_H_36	RB_LL_H_H_36	710	LL_H_H_36	710RB_LL_H_H_36	B	10	BLHH36	L	L	H	H	LLHH	1	36	6	4	10	220	22	66.6667	12	28.8	8.1	0	22	25	11.915	0.843	0.3885	0.585	0.6	0.015	1	M23
L0449	RB_LinL_H_H_37	RB_LL_H_H_37	711	LL_H_H_37	711RB_LL_H_H_37	B	10	BLHH37	L	L	H	H	LLHH	1	37	6	4	12	154	12.8333	66.6667	7	31.4	4.48	11.4	23	18	15.23	0.969	0.419	0.813	0.6525	0.1605	0	M23
L0401	RA_LinT_H_H_01	RA_LT_H_H_01	363	LT_H_H_01	363RA_LT_H_H_01	A	10	ALHH1	T	L	H	H	LTHH	0	1	6	6	14	136	9.71429	100	15	41.2	15.51	27.9	23	49	11.54	0.969	0.435	0.672	0.576	0.096	1	M4
L0402	RA_LinT_H_H_02	RA_LT_H_H_02	364	LT_H_H_02	364RA_LT_H_H_02	A	10	ALHH2	T	L	H	H	LTHH	0	2	6	6	10	167	16.7	100	15	26.8	9.6	5.6	23	48	13.075	1.042	0.4175	0.835	0.7325	0.1025	0	M44
L0405	RA_LinT_H_H_03	RA_LT_H_H_03	365	LT_H_H_03	365RA_LT_H_H_03	A	10	ALHH3	T	L	H	H	LTHH	0	3	6	6	11	208	18.9091	100	3	44.9	6.05	25.2	23	19	10.91	0.808	0.366	0.566	0.497	0.069	0	M4
L0406	RA_LinT_H_H_04	RA_LT_H_H_04	366	LT_H_H_04	366RA_LT_H_H_04	A	10	ALHH4	T	L	H	H	LTHH	0	4	6	6	11	206	18.7273	100	6	42.2	9.125	18.2	21	43	10.97	0.581	0.323	1.038	0.6945	0.3435	0	M44
L0408	RA_LinT_H_H_05	RA_LT_H_H_05	367	LT_H_H_05	367RA_LT_H_H_05	A	10	ALHH5	T	L	H	H	LTHH	0	5	6	6	10	251	25.1	100	4	34.1	7	0	21	40	11.735	0.49	0.3515	0.6345	0.602	0.0375	0	M44
L0409	RA_LinT_H_H_06	RA_LT_H_H_06	368	LT_H_H_06	368RA_LT_H_H_06	A	10	ALHH6	T	L	H	H	LTHH	0	6	6	1	10	176	17.6	16.6667	10	41.1	7.98	44.3	28	21	14.23	0.6535	0.4345	0.6645	0.5665	0.098	1	M4
L0410	RA_LinT_H_H_17	RA_LT_H_H_17	NA	NA	NA	A	10	ALHH17	T	L	H	H	LTHH	0	17	6	6	12	266	22.1667	100	1	31.6	4.35	4.7	18	46	NA	NA	NA	NA	NA	NA	0	M46
L0411	RA_LinT_H_H_10	RA_LT_H_H_10	407	LT_H_H_10	407RA_LT_H_H_10	A	10	ALHH10	T	L	H	H	LTHH	0	10	6	5	11	188	17.0909	83.3333	7	33.8	4.64	18.5	20	37	13.71	0.8815	0.4105	1.038	0.703	0.335	0	M46
L0413	RA_LinT_H_H_11	RA_LT_H_H_11	NA	NA	NA	A	10	ALHH11	T	L	H	H	LTHH	0	11	6	6	14	192	13.7143	100	0	39.2	5.9	0	20	51	NA	NA	NA	NA	NA	NA	NA	NA
L0414	RA_LinT_H_H_12	RA_LT_H_H_12	408	LT_H_H_12	408RA_LT_H_H_12	A	10	ALHH12	T	L	H	H	LTHH	0	12	6	6	11	191	17.3636	100	7	28.9	5.4	18.6	21	34	14.195	1.022	0.4425	1.0365	0.617	0.4195	0	M46
L0416	RA_LinT_H_H_13	RA_LT_H_H_13	409	LT_H_H_13	409RA_LT_H_H_13	A	10	ALHH13	T	L	H	H	LTHH	0	13	6	6	11	258	23.4545	100	17	21.7	3.75	0	20	30	13.355	0.9825	0.4155	0.745	0.641	0.104	1	M46
L0417	RA_LinT_H_H_14	RA_LT_H_H_14	410	LT_H_H_14	410RA_LT_H_H_14	A	10	ALHH14	T	L	H	H	LTHH	0	14	6	3	10	183	18.3	50	4	33.8	5.31	14.5	20	11	14.04	0.9755	0.3905	0.9065	0.633	0.2735	NA	NA
L0418	RA_LinT_H_H_15	RA_LT_H_H_15	411	LT_H_H_15	411RA_LT_H_H_15	A	10	ALHH15	T	L	H	H	LTHH	0	15	6	6	13	229	17.6154	100	4	37.7	8.97	15.3	21	34	9.96	0.8045	0.3555	0.667	0.4905	0.1765	NA	NA
L0419	RA_LinT_H_H_16	RA_LT_H_H_16	512	LT_H_H_16	512RA_LT_H_H_16	A	10	ALHH16	T	L	H	H	LTHH	0	16	6	5	11	170	15.4545	83.3333	0	36.6	5.225	30.9	20	34	11.94	0.845	0.43	0.495	0.5395	0.0445	NA	NA
L0420	RA_LinT_H_H_07	RA_LT_H_H_07	369	LT_H_H_07	369RA_LT_H_H_07	A	10	ALHH7	T	L	H	H	LTHH	0	7	5	5	10	222	22.2	100	18	37.3	6.82	32.5	20	56	12.635	0.9525	0.419	0.717	0.6505	0.0665	0	M4
L0421	RA_LinT_H_H_18	RA_LT_H_H_18	412	LT_H_H_18	412RA_LT_H_H_18	A	10	ALHH18	T	L	H	H	LTHH	0	18	6	6	11	192	17.4545	100	3	33.9	7.245	44.3	18	37	10.59	0.72	0.269	0.682	0.564	0.118	NA	NA
L0422	RA_LinT_H_H_19	RA_LT_H_H_19	911	LT_H_H_19	911RA_LT_H_H_19	A	10	ALHH19	T	L	H	H	LTHH	0	19	6	5	11	276	25.0909	83.3333	17	30.8	8.5	31	21	54	12.3	0.879	0.396	0.671	0.6035	0.0675	0	M18
L0423	RA_LinT_H_H_20	RA_LT_H_H_20	912	LT_H_H_20	912RA_LT_H_H_20	A	10	ALHH20	T	L	H	H	LTHH	0	20	6	6	10	210	21	100	21	37.1	7.8	42	20	49	14.105	0.919	0.4005	0.715	0.644	0.071	0	M15
L0424	RA_LinT_H_H_21	RA_LT_H_H_21	NA	NA	NA	A	10	ALHH21	T	L	H	H	LTHH	0	21	6	5	14	215	15.3571	83.3333	19	39.8	11.315	39.7	21	74	NA	NA	NA	NA	NA	NA	NA	NA
L0426	RA_LinT_H_H_08	RA_LT_H_H_08	370	LT_H_H_08	370RA_LT_H_H_08	A	10	ALHH8	T	L	H	H	LTHH	0	8	5	1	10	184	18.4	20	19	36.2	8.71	19.7	21	36	13.84	1.0185	0.4485	0.8495	0.7385	0.111	0	M44
L0428	RA_LinT_H_H_09	RA_LT_H_H_09	371	LT_H_H_09	371RA_LT_H_H_09	A	10	ALHH9	T	L	H	H	LTHH	0	9	5	1	12	265	22.0833	20	8	20.8	7.475	0	21	30	11.525	0.545	0.395	0.616	0.5555	0.0855	NA	NA
L0429	RA_LinT_H_H_22	RA_LT_H_H_22	913	LT_H_H_22	913RA_LT_H_H_22	A	10	ALHH22	T	L	H	H	LTHH	0	22	6	6	11	209	19	100	20	38.2	9.49	30.2	21	65	15.245	1.0715	0.4105	0.808	0.633	0.175	0	M18
L0430	RA_LinT_H_H_23	RA_LT_H_H_23	914	LT_H_H_23	914RA_LT_H_H_23	A	10	ALHH23	T	L	H	H	LTHH	0	23	6	6	13	228	17.5385	100	8	37.9	7.5	15.1	19	62	11.385	0.6915	0.363	0.6355	0.4965	0.139	0	M18
L0431	RA_LinT_H_H_24	RA_LT_H_H_24	915	LT_H_H_24	915RA_LT_H_H_24	A	10	ALHH24	T	L	H	H	LTHH	0	24	6	6	11	94	8.54545	100	8	31.2	7.48	15.8	24	38	NA	NA	NA	NA	NA	NA	0	M15
L0432	RA_LinT_H_H_25	RA_LT_H_H_25	916	LT_H_H_25	916RA_LT_H_H_25	A	10	ALHH25	T	L	H	H	LTHH	0	25	6	6	15	208	13.8667	100	10	42.7	5.7	18.6	23	31	13.94	1.0065	0.472	0.737	0.688	0.088	0	M15
L0433	RA_LinT_H_H_26	RA_LT_H_H_26	917	LT_H_H_26	917RA_LT_H_H_26	A	10	ALHH26	T	L	H	H	LTHH	0	26	6	6	9	214	23.7778	100	15	18.2	9.625	4.3	22	48	13.935	0.921	0.396	0.9125	0.769	0.1435	1	M15
L0434	RA_LinT_H_H_28	RA_LT_H_H_28	922	LT_H_H_28	922RA_LT_H_H_28	A	10	ALHH28	T	L	H	H	LTHH	0	28	6	4	11	261	23.7273	66.6667	13	38.8	4.64	40.8	21	37	11.7	0.766	0.3615	0.5165	0.51	0.0695	0	M12
L0437	RA_LinT_H_H_29	RA_LT_H_H_29	923	LT_H_H_29	923RA_LT_H_H_29	A	10	ALHH29	T	L	H	H	LTHH	0	29	6	4	12	155	12.9167	66.6667	23	35.9	11.05	23.9	20	53	12.615	0.5645	0.409	0.8135	0.639	0.1745	1	M12
L0439	RA_LinT_H_H_30	RA_LT_H_H_30	924	LT_H_H_30	924RA_LT_H_H_30	A	10	ALHH30	T	L	H	H	LTHH	0	30	6	4	10	225	22.5	66.6667	4	42	9.315	42.6	20	49	NA	NA	NA	NA	NA	NA	NA	NA
L0441	RA_LinT_H_H_31	RA_LT_H_H_31	925	LT_H_H_31	925RA_LT_H_H_31	A	10	ALHH31	T	L	H	H	LTHH	0	31	6	4	10	188	18.8	66.6667	11	32.8	6.27	25.8	20	46	14.865	0.558	0.4065	0.779	0.636	0.143	0	M12
L0442	RA_LinT_H_H_27	RA_LT_H_H_27	918	LT_H_H_27	918RA_LT_H_H_27	A	10	ALHH27	T	L	H	H	LTHH	0	27	6	6	11	144	13.0909	100	9	20.4	3.12	21.2	18	19	11.05	0.7135	0.3215	0.7035	0.6105	0.103	0	M18
L0445	RA_LinT_H_H_32	RA_LT_H_H_32	926	LT_H_H_32	926RA_LT_H_H_32	A	10	ALHH32	T	L	H	H	LTHH	0	32	6	5	14	298	21.2857	83.3333	5	32.2	9.38	14.2	21	45	14.43	0.94	0.427	0.98	0.651	0.329	0	M13
L0446	RA_LinT_H_H_33	RA_LT_H_H_33	927	LT_H_H_33	927RA_LT_H_H_33	A	10	ALHH33	T	L	H	H	LTHH	0	33	6	6	14	222	15.8571	100	12	46.8	5.4	40.1	21	40	14.525	0.9895	0.3945	0.8445	0.6055	0.239	0	M13
L0447	RA_LinT_H_H_34	RA_LT_H_H_34	928	LT_H_H_34	928RA_LT_H_H_34	A	10	ALHH34	T	L	H	H	LTHH	0	34	6	5	10	257	25.7	83.3333	8	36.9	5.775	18.7	20	48	12.945	0.939	0.407	0.7325	0.572	0.1605	0	M12
L0448	RA_LinT_H_H_35	RA_LT_H_H_35	929	LT_H_H_35	929RA_LT_H_H_35	A	10	ALHH35	T	L	H	H	LTHH	0	35	6	6	10	240	24	100	4	31.3	5.83	10	20	39	13.05	0.8535	0.4935	1.298	0.766	0.532	0	M13
L0449	RA_LinT_H_H_36	RA_LT_H_H_36	930	LT_H_H_36	930RA_LT_H_H_36	A	10	ALHH36	T	L	H	H	LTHH	0	36	6	5	13	133	10.2308	83.3333	7	39.8	6.555	6.7	20	26	12.62	0.9705	0.463	0.6995	0.684	0.0155	0	M13
L0402	RB_LinT_H_H_01	RB_LT_H_H_01	NA	NA	NA	B	10	BLHH1	T	L	H	H	LTHH	0	1	5	1	10	23	2.3	20	NA	NA	NA	NA	23	NA	NA	NA	NA	NA	NA	NA	NA	NA
L0403	RB_LinT_H_H_02	RB_LT_H_H_02	224	LT_H_H_02	224RB_LT_H_H_02	B	10	BLHH2	T	L	H	H	LTHH	0	2	6	4	11	144	13.0909	66.6667	1	37.8	5.1	12.9	20	37	11.47	0.787	0.411	0.629	0.622	0.007	0	M48
L0405	RB_LinT_H_H_03	RB_LT_H_H_03	133	LT_H_H_03	133RB_LT_H_H_03	B	10	BLHH3	T	L	H	H	LTHH	0	3	5	3	10	170	17	60	2	30.2	10.8	67.6	21	45	11.57	0.85	0.376	0.645	0.504	0.141	0	M50
L0406	RB_LinT_H_H_04	RB_LT_H_H_04	134	LT_H_H_04	134RB_LT_H_H_04	B	10	BLHH4	T	L	H	H	LTHH	0	4	6	2	11	236	21.4545	33.3333	3	38.1	10.73	18.2	20	58	13.185	0.9365	0.472	0.7845	0.527	0.2575	0	M50
L0407	RB_LinT_H_H_05	RB_LT_H_H_05	135	LT_H_H_05	135RB_LT_H_H_05	B	10	BLHH5	T	L	H	H	LTHH	0	5	4	6	11	343	31.1818	150	24	44.1	9.68	19	23	49	14.26	0.975	0.5085	0.851	0.5485	0.3025	0	M48
L0409	RB_LinT_H_H_19	RB_LT_H_H_19	NA	NA	NA	B	10	BLHH19	T	L	H	H	LTHH	0	19	6	4	11	237	21.5455	66.6667	0	41.3	7	26.6	22	28	NA	NA	NA	NA	NA	NA	NA	NA
L0410	RB_LinT_H_H_28	RB_LT_H_H_28	NA	NA	NA	B	10	BLHH28	T	L	H	H	LTHH	0	28	6	6	13	242	18.6154	100	0	23.9	5.22	22	20	26	NA	NA	NA	NA	NA	NA	NA	NA
L0412	RB_LinT_H_H_10	RB_LT_H_H_10	225	LT_H_H_10	225RB_LT_H_H_10	B	10	BLHH10	T	L	H	H	LTHH	0	10	6	6	10	131	13.1	100	3	40.8	13.2	22.4	21	34	10.83	0.719	0.353	0.531	0.495	0.036	NA	NA
L0413	RB_LinT_H_H_11	RB_LT_H_H_11	NA	NA	NA	B	10	BLHH11	T	L	H	H	LTHH	0	11	6	5	12	400	33.3333	83.3333	7	37.2	7.68	20.5	21	34	13.41	0.905	0.4145	0.8355	0.594	0.2415	NA	NA
L0415	RB_LinT_H_H_12	RB_LT_H_H_12	146	LT_H_H_12	146RB_LT_H_H_12	B	10	BLHH12	T	L	H	H	LTHH	0	12	6	6	11	217	19.7273	100	4	41.8	9.18	0	21	43	10.96	0.7735	0.3445	0.954	0.645	0.309	0	M43
L0416	RB_LinT_H_H_13	RB_LT_H_H_13	147	LT_H_H_13	147RB_LT_H_H_13	B	10	BLHH13	T	L	H	H	LTHH	0	13	6	4	11	200	18.1818	66.6667	11	34	13.33	0	24	33	13.525	0.8675	0.472	0.62	0.5745	0.0905	NA	NA
L0417	RB_LinT_H_H_14	RB_LT_H_H_14	148	LT_H_H_14	148RB_LT_H_H_14	B	10	BLHH14	T	L	H	H	LTHH	0	14	6	6	11	304	27.6364	100	9	39.8	11.475	0	26	23	12.69	0.955	0.408	0.643	0.67	0.135	0	M43
L0418	RB_LinT_H_H_15	RB_LT_H_H_15	149	LT_H_H_15	149RB_LT_H_H_15	B	10	BLHH15	T	L	H	H	LTHH	0	15	6	3	12	110	9.16667	50	12	43.5	13.485	17.7	25	35	11.55	0.798	0.3275	0.7775	0.596	0.1815	0	M43
L0419	RB_LinT_H_H_16	RB_LT_H_H_16	150	LT_H_H_16	150RB_LT_H_H_16	B	10	BLHH16	T	L	H	H	LTHH	0	16	6	5	12	370	30.8333	83.3333	8	33.8	8.71	6	21	41	14.75	0.9415	0.3685	1.0395	0.5765	0.463	0	M43
L0420	RB_LinT_H_H_17	RB_LT_H_H_17	NA	NA	NA	B	10	BLHH17	T	L	H	H	LTHH	0	17	6	6	13	311	23.9231	100	0	35.8	7.125	2.8	23	28	NA	NA	NA	NA	NA	NA	NA	NA
L0421	RB_LinT_H_H_18	RB_LT_H_H_18	NA	NA	NA	B	10	BLHH18	T	L	H	H	LTHH	0	18	6	6	13	305	23.4615	100	0	36.9	6.9	26.5	23	25	NA	NA	NA	NA	NA	NA	NA	NA
L0422	RB_LinT_H_H_06	RB_LT_H_H_06	136	LT_H_H_06	136RB_LT_H_H_06	B	10	BLHH6	T	L	H	H	LTHH	0	6	4	4	10	240	24	100	NA	NA	NA	NA	22	NA	14.76	1.1015	0.49	1.027	0.6705	0.3565	0	M50
L0423	RB_LinT_H_H_20	RB_LT_H_H_20	653	LT_H_H_20	653RB_LT_H_H_20	B	10	BLHH20	T	L	H	H	LTHH	0	20	6	5	11	243	22.0909	83.3333	1	51.4	19	19.1	22	33	NA	NA	NA	NA	NA	NA	NA	NA
L0425	RB_LinT_H_H_21	RB_LT_H_H_21	654	LT_H_H_21	654RB_LT_H_H_21	B	10	BLHH21	T	L	H	H	LTHH	0	21	6	6	12	219	18.25	100	23	25.9	12.9	28	22	59	15.45	0.9945	0.37	0.8345	0.603	0.2315	0	M21
L0428	RB_LinT_H_H_07	RB_LT_H_H_07	137	LT_H_H_07	137RB_LT_H_H_07	B	10	BLHH7	T	L	H	H	LTHH	0	7	5	5	13	334	25.6923	100	10	46.9	11.55	90	23	43	11.01	0.9845	0.409	1.1065	0.636	0.4705	0	M50
L0429	RB_LinT_H_H_22	RB_LT_H_H_22	655	LT_H_H_22	655RB_LT_H_H_22	B	10	BLHH22	T	L	H	H	LTHH	0	22	6	6	10	141	14.1	100	11	17.8	8.25	2.9	20	26	12.4	0.86	0.45	0.937	0.573	0.364	0	M21
L0430	RB_LinT_H_H_23	RB_LT_H_H_23	656	LT_H_H_23	656RB_LT_H_H_23	B	10	BLHH23	T	L	H	H	LTHH	0	23	6	6	10	281	28.1	100	9	44.9	5	20.3	21	12	11.94	0.821	0.4135	0.718	0.489	0.229	0	M21
L0431	RB_LinT_H_H_24	RB_LT_H_H_24	657	LT_H_H_24	657RB_LT_H_H_24	B	10	BLHH24	T	L	H	H	LTHH	0	24	6	6	11	247	22.4545	100	8	38.3	13.16	16.9	21	53	13.92	0.916	0.3455	0.9455	0.6075	0.338	1	M19
L0432	RB_LinT_H_H_25	RB_LT_H_H_25	658	LT_H_H_25	658RB_LT_H_H_25	B	10	BLHH25	T	L	H	H	LTHH	0	25	6	5	11	140	12.7273	83.3333	10	14.8	12.71	12.7	20	44	15.305	0.9785	0.504	0.8325	0.5475	0.285	0	M19
L0433	RB_LinT_H_H_26	RB_LT_H_H_26	659	LT_H_H_26	659RB_LT_H_H_26	B	10	BLHH26	T	L	H	H	LTHH	0	26	6	6	10	335	33.5	100	13	38.4	9.75	15.3	23	32	16.06	1.1425	0.578	0.9035	0.602	0.3015	0	M19
L0435	RB_LinT_H_H_27	RB_LT_H_H_27	660	LT_H_H_27	660RB_LT_H_H_27	B	10	BLHH27	T	L	H	H	LTHH	0	27	6	6	10	259	25.9	100	24	39.9	12.45	5.7	23	51	13.39	0.995	0.3705	0.7475	0.643	0.1045	0	M19
L0436	RB_LinT_H_H_29	RB_LT_H_H_29	728	LT_H_H_29	728RB_LT_H_H_29	B	10	BLHH29	T	L	H	H	LTHH	0	29	6	6	11	172	15.6364	100	14	25.6	2.795	0	18	28	13.45	0.9395	0.363	0.7015	0.508	0.1935	NA	NA
L0438	RB_LinT_H_H_30	RB_LT_H_H_30	729	LT_H_H_30	729RB_LT_H_H_30	B	10	BLHH30	T	L	H	H	LTHH	0	30	6	6	12	140	11.6667	100	0	33.7	9.1	22.9	21	30	NA	NA	NA	NA	NA	NA	NA	NA
L0439	RB_LinT_H_H_31	RB_LT_H_H_31	730	LT_H_H_31	730RB_LT_H_H_31	B	10	BLHH31	T	L	H	H	LTHH	0	31	6	6	10	145	14.5	100	12	41.3	5.415	5.1	19	34	12.025	0.8785	0.4345	0.5755	0.542	0.1105	2	M21
L0441	RB_LinT_H_H_32	RB_LT_H_H_32	731	LT_H_H_32	731RB_LT_H_H_32	B	10	BLHH32	T	L	H	H	LTHH	0	32	6	6	11	244	22.1818	100	2	34.3	8.91	0	19	23	14.545	1.0605	0.5885	0.8155	0.588	0.2275	1	M22
L0442	RB_LinT_H_H_08	RB_LT_H_H_08	138	LT_H_H_08	138RB_LT_H_H_08	B	10	BLHH8	T	L	H	H	LTHH	0	8	6	5	12	278	23.1667	83.3333	10	37.9	7.13	47.6	20	61	13.29	0.9975	0.398	0.8355	0.553	0.2825	0	M48
L0443	RB_LinT_H_H_33	RB_LT_H_H_33	732	LT_H_H_33	732RB_LT_H_H_33	B	10	BLHH33	T	L	H	H	LTHH	0	33	6	2	10	231	23.1	33.3333	5	29.1	12	19.1	22	25	13.56	0.926	0.458	1.287	0.687	0.6	0	M22
L0444	RB_LinT_H_H_09	RB_LT_H_H_09	139	LT_H_H_09	139RB_LT_H_H_09	B	10	BLHH9	T	L	H	H	LTHH	0	9	4	5	9	137	15.2222	125	11	39.2	6.49	13.3	21	42	13.165	1.0075	0.4225	0.8215	0.65	0.1715	1	M48
L0445	RB_LinT_H_H_34	RB_LT_H_H_34	NA	NA	NA	B	10	BLHH34	T	L	H	H	LTHH	0	34	6	6	10	160	16	100	0	31.7	5.985	5.1	19	30	NA	NA	NA	NA	NA	NA	NA	NA
L0446	RB_LinT_H_H_35	RB_LT_H_H_35	NA	NA	NA	B	10	BLHH35	T	L	H	H	LTHH	0	35	6	5	11	190	17.2727	83.3333	0	41.2	8.88	0	20	36	NA	NA	NA	NA	NA	NA	0	M22
L0448	RB_LinT_H_H_36	RB_LT_H_H_36	733	LT_H_H_36	733RB_LT_H_H_36	B	10	BLHH36	T	L	H	H	LTHH	0	36	6	6	10	220	22	100	9	33.7	10.92	10.2	19	33	12.645	0.89	0.356	0.6645	0.5675	0.097	0	M22
L0449	RB_LinT_H_H_37	RB_LT_H_H_37	NA	NA	NA	B	10	BLHH37	T	L	H	H	LTHH	0	37	4	3	12	154	12.8333	75	6	38.2	7.32	15.6	20	36	NA	NA	NA	NA	NA	NA	NA	NA
L0501	RA_LinL_H_B_01	RA_LL_H_B_01	351	LL_H_B_01	351RA_LL_H_B_01	A	10	ALBH1	L	L	B	H	LLBH	1	1	6	6	12	236	19.6667	100	4	26.1	8.4	0	26	15	15.195	0.9935	0.481	1.0955	0.736	0.3595	1	M3
L0502	RA_LinL_H_B_02	RA_LL_H_B_02	352	LL_H_B_02	352RA_LL_H_B_02	A	10	ALBH2	L	L	B	H	LLBH	1	2	6	4	9	198	22	66.6667	3	16.4	7.32	12.9	20	10	16.75	1.1195	0.532	0.971	0.723	0.248	0	M3
L0503	RA_LinL_H_B_03	RA_LL_H_B_03	353	LL_H_B_03	353RA_LL_H_B_03	A	10	ALBH3	L	L	B	H	LLBH	1	3	6	3	10	185	18.5	50	2	33.3	6.05	7.8	23	18	12.17	0.871	0.417	0.486	0.561	0.075	0	M45
L0505	RA_LinL_H_B_10	RA_LL_H_B_10	430	LL_H_B_10	430RA_LL_H_B_10	A	10	ALBH10	L	L	B	H	LLBH	1	10	6	4	13	234	18	66.6667	7	32	7.3	11.8	22	31	11.455	0.4785	0.369	0.5815	0.6945	0.113	1	M8
L0506	RA_LinL_H_B_11	RA_LL_H_B_11	431	LL_H_B_11	431RA_LL_H_B_11	A	10	ALBH11	L	L	B	H	LLBH	1	11	6	2	10	271	27.1	33.3333	1	33.3	8.64	10.4	21	12	13.565	0.8955	0.5175	0.6745	0.616	0.1075	1	M8
L0507	RA_LinL_H_B_12	RA_LL_H_B_12	432	LL_H_B_12	432RA_LL_H_B_12	A	10	ALBH12	L	L	B	H	LLBH	1	12	6	4	15	311	20.7333	66.6667	4	25.1	6	3.1	25	13	12.4	1.1005	0.4505	0.7105	0.616	0.1165	1	M47
L0508	RA_LinL_H_B_13	RA_LL_H_B_13	511	LL_H_B_13	511RA_LL_H_B_13	A	10	ALBH13	L	L	B	H	LLBH	1	13	6	4	11	139	12.6364	66.6667	0	33.8	6.09	4.8	20	29	13.49	1.05	0.458	0.8885	0.5945	0.294	NA	NA
L0509	RA_LinL_H_B_14	RA_LL_H_B_14	433	LL_H_B_14	433RA_LL_H_B_14	A	10	ALBH14	L	L	B	H	LLBH	1	14	6	5	14	279	19.9286	83.3333	1	31.2	6.555	10.2	20	29	NA	NA	NA	NA	NA	NA	0	M8
L0512	RA_LinL_H_B_15	RA_LL_H_B_15	434	LL_H_B_15	434RA_LL_H_B_15	A	10	ALBH15	L	L	B	H	LLBH	1	15	6	3	10	155	15.5	50	7	32.2	9.52	0	23	23	10.505	0.622	0.3525	0.7225	0.6015	0.121	0	M47
L0513	RA_LinL_H_B_16	RA_LL_H_B_16	NA	NA	NA	A	10	ALBH16	L	L	B	H	LLBH	1	16	6	6	10	125	12.5	100	9	14.5	6.44	15.1	20	15	15.815	0.5815	0.596	0.7595	0.5735	0.186	1	M8
L0514	RA_LinL_H_B_17	RA_LL_H_B_17	NA	NA	NA	A	10	ALBH17	L	L	B	H	LLBH	1	17	6	6	12	170	14.1667	100	2	30	4.59	6.3	22	21	NA	NA	NA	NA	NA	NA	0	M47
L0515	RA_LinL_H_B_18	RA_LL_H_B_18	435	LL_H_B_18	435RA_LL_H_B_18	A	10	ALBH18	L	L	B	H	LLBH	1	18	6	6	14	175	12.5	100	3	28.9	4.505	9.6	21	19	16.1	1.035	0.449	1.0505	0.636	0.4145	0	M47
L0517	RA_LinL_H_B_19	RA_LL_H_B_19	905	LL_H_B_19	905RA_LL_H_B_19	A	10	ALBH19	L	L	B	H	LLBH	1	19	6	6	10	229	22.9	100	10	23.6	4.655	18.9	19	19	14.115	0.983	0.5135	0.4935	0.7105	0.217	0	M16
L0518	RA_LinL_H_B_20	RA_LL_H_B_20	NA	NA	NA	A	10	ALBH20	L	L	B	H	LLBH	1	20	6	6	10	208	20.8	100	1	18	5.035	0	24	9	NA	NA	NA	NA	NA	NA	0	M17
L0519	RA_LinL_H_B_21	RA_LL_H_B_21	906	LL_H_B_21	906RA_LL_H_B_21	A	10	ALBH21	L	L	B	H	LLBH	1	21	6	5	10	164	16.4	83.3333	9	20.9	5.2	12.9	18	21	12.81	0.792	0.434	1	0.529	0.471	1	M16
L0520	RA_LinL_H_B_22	RA_LL_H_B_22	907	LL_H_B_22	907RA_LL_H_B_22	A	10	ALBH22	L	L	B	H	LLBH	1	22	6	6	11	164	14.9091	100	14	38.2	13.12	16.2	22	38	12.78	0.9425	0.3905	0.931	0.6185	0.3125	0	M16
L0521	RA_LinL_H_B_04	RA_LL_H_B_04	NA	NA	NA	A	10	ALBH4	L	L	B	H	LLBH	1	4	6	5	11	244	22.1818	83.3333	9	30.7	10.14	0	30	16	14.05	0.919	0.516	0.5725	0.5085	0.064	0	M3
L0522	RA_LinL_H_B_23	RA_LL_H_B_23	NA	NA	NA	A	10	ALBH23	L	L	B	H	LLBH	1	23	6	5	10	132	13.2	83.3333	0	26.3	5.6	11.2	20	13	NA	NA	NA	NA	NA	NA	NA	NA
L0523	RA_LinL_H_B_24	RA_LL_H_B_24	908	LL_H_B_24	908RA_LL_H_B_24	A	10	ALBH24	L	L	B	H	LLBH	1	24	6	5	12	338	28.1667	83.3333	10	38.8	8.5	10.1	21	36	11.01	0.577	0.404	0.5305	0.599	0.0685	1	M16
L0524	RA_LinL_H_B_25	RA_LL_H_B_25	909	LL_H_B_25	909RA_LL_H_B_25	A	10	ALBH25	L	L	B	H	LLBH	1	25	6	4	11	231	21	66.6667	12	46.1	6.175	28.2	20	41	14.37	1.0855	0.4335	0.7305	0.5795	0.151	1	M17
L0525	RA_LinL_H_B_26	RA_LL_H_B_26	910	LL_H_B_26	910RA_LL_H_B_26	A	10	ALBH26	L	L	B	H	LLBH	1	26	6	6	10	245	24.5	100	25	22.6	5.775	13.4	19	35	11.78	0.7195	0.3355	0.651	0.6005	0.0505	1	M17
L0526	RA_LinL_H_B_27	RA_LL_H_B_27	NA	NA	NA	A	10	ALBH27	L	L	B	H	LLBH	1	27	6	4	11	210	19.0909	66.6667	20	47.1	11.76	29.6	17	54	14.225	0.6125	0.441	0.884	0.615	0.269	1	M17
L0527	RA_LinL_H_B_05	RA_LL_H_B_05	460	LL_H_B_05	460RA_LL_H_B_05	A	10	ALBH5	L	L	B	H	LLBH	1	5	6	1	6	55	9.16667	16.6667	1	17.6	1.26	2.2	24	6	10.97	0.7725	0.4035	0.4845	0.5995	0.115	0	M45
L0528	RA_LinL_H_B_29	RA_LL_H_B_29	946	LL_H_B_29	946RA_LL_H_B_29	A	10	ALBH29	L	L	B	H	LLBH	1	29	6	6	11	274	24.9091	100	10	27.2	5.04	3.2	23	24	15.87	1.051	0.553	0.7205	0.637	0.0835	1	M14
L0529	RA_LinL_H_B_06	RA_LL_H_B_06	354	LL_H_B_06	354RA_LL_H_B_06	A	10	ALBH6	L	L	B	H	LLBH	1	6	5	1	7	164	23.4286	20	6	21.7	7.2	9	23	20	12.91	0.955	0.452	0.596	0.725	0.129	0	M45
L0530	RA_LinL_H_B_07	RA_LL_H_B_07	NA	NA	NA	A	10	ALBH7	L	L	B	H	LLBH	1	7	5	5	13	290	22.3077	100	12	18.9	7.02	10.4	20	18	13.225	0.857	0.445	0.794	0.5935	0.2005	NA	NA
L0532	RA_LinL_H_B_30	RA_LL_H_B_30	947	LL_H_B_30	947RA_LL_H_B_30	A	10	ALBH30	L	L	B	H	LLBH	1	30	6	6	10	225	22.5	100	11	38.2	9.425	26	20	39	13.265	0.9825	0.4725	0.768	0.6295	0.1385	NA	NA
L0533	RA_LinL_H_B_08	RA_LL_H_B_08	355	LL_H_B_08	355RA_LL_H_B_08	A	10	ALBH8	L	L	B	H	LLBH	1	8	5	5	12	213	17.75	100	6	32.7	4.9	13.5	23	20	12.385	0.914	0.449	0.6715	0.7365	0.187	0	M45
L0534	RA_LinL_H_B_31	RA_LL_H_B_31	948	LL_H_B_31	948RA_LL_H_B_31	A	10	ALBH31	L	L	B	H	LLBH	1	31	6	5	12	186	15.5	83.3333	8	41.1	7.14	11.4	22	35	13.83	0.9915	0.4705	0.775	0.616	0.159	1	M14
L0535	RA_LinL_H_B_32	RA_LL_H_B_32	949	LL_H_B_32	949RA_LL_H_B_32	A	10	ALBH32	L	L	B	H	LLBH	1	32	6	6	13	235	18.0769	100	10	25	8.25	12.3	21	17	15.805	1.0505	0.509	0.44	0.709	0.269	1	M11
L0537	RA_LinL_H_B_09	RA_LL_H_B_09	NA	NA	NA	A	10	ALBH9	L	L	B	H	LLBH	1	9	5	5	10	274	27.4	100	10	32.1	6.7	5.2	21	28	14.56	0.982	0.446	0.6695	0.6085	0.139	1	M3
L0538	RA_LinL_H_B_33	RA_LL_H_B_33	950	LL_H_B_33	950RA_LL_H_B_33	A	10	ALBH33	L	L	B	H	LLBH	1	33	6	6	11	123	11.1818	100	4	29.3	4.77	16.8	21	27	15.28	0.984	0.45	0.8355	0.6275	0.208	1	M14
L0539	RA_LinL_H_B_34	RA_LL_H_B_34	951	LL_H_B_34	951RA_LL_H_B_34	A	10	ALBH34	L	L	B	H	LLBH	1	34	6	5	12	209	17.4167	83.3333	14	33.3	4.27	17.8	23	27	11.86	0.798	0.344	0.618	0.6055	0.0355	0	M11
L0541	RA_LinL_H_B_35	RA_LL_H_B_35	952	LL_H_B_35	952RA_LL_H_B_35	A	10	ALBH35	L	L	B	H	LLBH	1	35	6	6	10	158	15.8	100	1	18.7	2.59	8	21	8	12.8	0.8655	0.3935	0.5125	0.595	0.0825	NA	NA
L0544	RA_LinL_H_B_36	RA_LL_H_B_36	953	LL_H_B_36	953RA_LL_H_B_36	A	10	ALBH36	L	L	B	H	LLBH	1	36	6	4	15	418	27.8667	66.6667	8	35.1	5.13	20.9	21	29	13.82	1.017	0.442	0.672	0.6335	0.1265	1	M11
L0545	RA_LinL_H_B_37	RA_LL_H_B_37	954	LL_H_B_37	954RA_LL_H_B_37	A	10	ALBH37	L	L	B	H	LLBH	1	37	6	4	13	387	29.7692	66.6667	16	35.6	4.08	22.7	20	36	14.335	1.005	0.5115	0.699	0.5865	0.1265	2	M11
L0546	RA_LinL_H_B_38	RA_LL_H_B_38	NA	NA	NA	A	10	ALBH38	L	L	B	H	LLBH	1	38	6	2	10	243	24.3	33.3333	11	43.8	7.15	33.7	21	33	14.99	1.0955	0.5005	0.829	0.666	0.163	1	M14
L0548	RA_LinL_H_B_39	RA_LL_H_B_39	955	LL_H_B_39	955RA_LL_H_B_39	A	10	ALBH39	L	L	B	H	LLBH	1	39	6	4	9	274	30.4444	66.6667	6	31.5	6.375	3.2	21	35	9.955	0.6755	0.403	0.4535	0.5665	0.113	NA	NA
L0549	RA_LinL_H_B_40	RA_LL_H_B_40	956	LL_H_B_40	956RA_LL_H_B_40	A	10	ALBH40	L	L	B	H	LLBH	1	40	6	4	10	261	26.1	66.6667	8	34	5.3	14.7	19	30	13.415	1.0195	0.4	0.7585	0.6465	0.112	NA	NA
L0501	RB_LinL_H_B_10	RB_LL_H_B_10	192	LL_H_B_10	192RB_LL_H_B_10	B	10	BLBH10	L	L	B	H	LLBH	1	10	6	6	11	147	13.3636	100	4	38.1	5.49	6.4	22	16	13.83	0.901	0.4755	0.7905	0.6025	0.188	0	M52
L0502	RB_LinL_H_B_19	RB_LL_H_B_19	200	LL_H_B_19	200RB_LL_H_B_19	B	10	BLBH19	L	L	B	H	LLBH	1	19	6	6	13	348	26.7692	100	3	31.9	3.6	18.6	22	24	10.8	0.841	0.467	1.045	0.669	0.376	0	M57
L0504	RB_LinL_H_B_20	RB_LL_H_B_20	661	LL_H_B_20	661RB_LL_H_B_20	B	10	BLBH20	L	L	B	H	LLBH	1	20	6	4	12	215	17.9167	66.6667	5	29.2	6.6	9.4	22	27	12.995	1.0055	0.533	1.053	0.6655	0.3875	0	M20
L0505	RB_LinL_H_B_21	RB_LL_H_B_21	662	LL_H_B_21	662RB_LL_H_B_21	B	10	BLBH21	L	L	B	H	LLBH	1	21	6	5	11	203	18.4545	83.3333	1	35.3	4.56	24	19	12	NA	NA	NA	NA	NA	NA	NA	NA
L0507	RB_LinL_H_B_01	RB_LL_H_B_01	NA	NA	NA	B	10	BLBH1	L	L	B	H	LLBH	1	1	6	6	11	356	32.3636	100	1	32.1	7.8	8.3	25	20	NA	NA	NA	NA	NA	NA	NA	NA
L0508	RB_LinL_H_B_11	RB_LL_H_B_11	193	LL_H_B_11	193RB_LL_H_B_11	B	10	BLBH11	L	L	B	H	LLBH	1	11	6	6	13	257	19.7692	100	6	27.8	8.97	9.1	24	24	14.385	0.97	0.4495	0.639	0.648	0.12	1	M51
L0509	RB_LinL_H_B_12	RB_LL_H_B_12	194	LL_H_B_12	194RB_LL_H_B_12	B	10	BLBH12	L	L	B	H	LLBH	1	12	6	6	13	238	18.3077	100	6	36.9	5.39	4.2	22	22	12.045	0.9055	0.443	0.8515	0.591	0.2605	0	M52
L0510	RB_LinL_H_B_13	RB_LL_H_B_13	NA	NA	NA	B	10	BLBH13	L	L	B	H	LLBH	1	13	6	6	12	244	20.3333	100	5	31.7	6.1	0	23	20	11.11	0.653	0.344	0.78	0.502	0.278	NA	NA
L0511	RB_LinL_H_B_14	RB_LL_H_B_14	NA	NA	NA	B	10	BLBH14	L	L	B	H	LLBH	1	14	6	6	11	233	21.1818	100	2	31.4	7.54	4.5	21	17	NA	NA	NA	NA	NA	NA	0	M52
L0512	RB_LinL_H_B_15	RB_LL_H_B_15	196	LL_H_B_15	196RB_LL_H_B_15	B	10	BLBH15	L	L	B	H	LLBH	1	15	6	5	10	251	25.1	83.3333	5	14.3	7.92	2.3	22	27	13.45	0.912	0.4235	0.8635	0.546	0.3175	0	M51
L0514	RB_LinL_H_B_02	RB_LL_H_B_02	114	LL_H_B_02	114RB_LL_H_B_02	B	10	BLBH2	L	L	B	H	LLBH	1	2	5	5	10	222	22.2	100	5	31.1	6.44	0	24	18	12.585	0.9205	0.48	0.632	0.631	0.151	1	M51
L0515	RB_LinL_H_B_16	RB_LL_H_B_16	197	LL_H_B_16	197RB_LL_H_B_16	B	10	BLBH16	L	L	B	H	LLBH	1	16	6	4	10	149	14.9	66.6667	0	26.1	2	6.2	21	4	NA	NA	NA	NA	NA	NA	NA	NA
L0516	RB_LinL_H_B_17	RB_LL_H_B_17	198	LL_H_B_17	198RB_LL_H_B_17	B	10	BLBH17	L	L	B	H	LLBH	1	17	6	6	13	308	23.6923	100	3	33	3.3	10.9	21	20	11.245	0.727	0.4285	0.744	0.5435	0.2005	0	M52
L0517	RB_LinL_H_B_03	RB_LL_H_B_03	115	LL_H_B_03	115RB_LL_H_B_03	B	10	BLBH3	L	L	B	H	LLBH	1	3	6	4	12	335	27.9167	66.6667	14	32.7	10.5	16.7	26	29	14.265	1.0145	0.3905	0.503	0.5565	0.0535	0	M49
L0518	RB_LinL_H_B_04	RB_LL_H_B_04	116	LL_H_B_04	116RB_LL_H_B_04	B	10	BLBH4	L	L	B	H	LLBH	1	4	5	3	11	262	23.8182	60	8	22.8	5.46	19	20	22	11.5	0.7925	0.419	0.718	0.6425	0.1425	0	M49
L0519	RB_LinL_H_B_05	RB_LL_H_B_05	NA	NA	NA	B	10	BLBH5	L	L	B	H	LLBH	1	5	6	4	13	318	24.4615	66.6667	9	17.9	5.28	0	24	25	NA	NA	NA	NA	NA	NA	0	M49
L0520	RB_LinL_H_B_22	RB_LL_H_B_22	NA	NA	NA	B	10	BLBH22	L	L	B	H	LLBH	1	22	6	4	13	315	24.2308	66.6667	3	28.7	6.48	10.4	19	27	NA	NA	NA	NA	NA	NA	1	M57
L0521	RB_LinL_H_B_28	RB_LL_H_B_28	667	LL_H_B_28	667RB_LL_H_B_28	B	10	BLBH28	L	L	B	H	LLBH	1	28	6	4	NA	NA	NA	66.6667	13	18.9	6.09	2.1	20	25	12.235	0.8785	0.425	0.4845	0.539	0.0545	1	M26
L0522	RB_LinL_H_B_23	RB_LL_H_B_23	663	LL_H_B_23	663RB_LL_H_B_23	B	10	BLBH23	L	L	B	H	LLBH	1	23	6	6	10	156	15.6	100	5	28.4	4.23	9	19	19	14.555	0.954	0.584	0.734	0.709	0.098	0	M20
L0526	RB_LinL_H_B_06	RB_LL_H_B_06	NA	NA	NA	B	10	BLBH6	L	L	B	H	LLBH	1	6	4	1	8	102	12.75	25	NA	NA	NA	NA	NA	NA	11.415	0.8515	0.4295	0.6125	0.502	0.1105	NA	NA
L0527	RB_LinL_H_B_07	RB_LL_H_B_07	NA	NA	NA	B	10	BLBH7	L	L	B	H	LLBH	1	7	6	2	10	129	12.9	33.3333	0	35.2	3.38	11.3	24	9	NA	NA	NA	NA	NA	NA	NA	NA
L0528	RB_LinL_H_B_24	RB_LL_H_B_24	664	LL_H_B_24	664RB_LL_H_B_24	B	10	BLBH24	L	L	B	H	LLBH	1	24	6	4	12	220	18.3333	66.6667	5	35.8	3.74	13.4	20	21	9.74	0.6325	0.3815	0.454	0.416	0.038	0	M57
L0529	RB_LinL_H_B_25	RB_LL_H_B_25	665	LL_H_B_25	665RB_LL_H_B_25	B	10	BLBH25	L	L	B	H	LLBH	1	25	6	6	10	155	15.5	100	7	34.8	8.4	19.7	24	24	10.805	1.001	0.5385	0.7915	0.5775	0.214	1	M20
L0532	RB_LinL_H_B_26	RB_LL_H_B_26	NA	NA	NA	B	10	BLBH26	L	L	B	H	LLBH	1	26	6	6	10	129	12.9	100	13	31.5	6.7	21.5	22	33	14.84	1.021	0.5065	0.8115	0.578	0.2335	0	M57
L0533	RB_LinL_H_B_27	RB_LL_H_B_27	666	LL_H_B_27	666RB_LL_H_B_27	B	10	BLBH27	L	L	B	H	LLBH	1	27	6	6	12	209	17.4167	100	8	28.8	5.9	6.3	19	28	12.745	1.0215	0.5315	1.0395	0.668	0.3715	0	M20
L0534	RB_LinL_H_B_18	RB_LL_H_B_18	199	LL_H_B_18	199RB_LL_H_B_18	B	10	BLBH18	L	L	B	H	LLBH	1	18	6	6	12	320	26.6667	100	6	32.6	5.7	10.8	23	18	13.855	0.884	0.42	0.685	0.551	0.134	0	M51
L0536	RB_LinL_H_B_29	RB_LL_H_B_29	712	LL_H_B_29	712RB_LL_H_B_29	B	10	BLBH29	L	L	B	H	LLBH	1	29	6	6	13	241	18.5385	100	4	23.4	3.315	11.9	19	11	13.795	0.869	0.4845	0.6	0.5905	0.2125	0	M23
L0537	RB_LinL_H_B_08	RB_LL_H_B_08	NA	NA	NA	B	10	BLBH8	L	L	B	H	LLBH	1	8	5	6	10	25	2.5	120	NA	NA	NA	NA	20	NA	NA	NA	NA	NA	NA	NA	NA	NA
L0538	RB_LinL_H_B_09	RB_LL_H_B_09	117	LL_H_B_09	117RB_LL_H_B_09	B	10	BLBH9	L	L	B	H	LLBH	1	9	6	5	10	324	32.4	83.3333	9	25.8	3.12	12.5	21	25	12.345	0.8655	0.4185	0.8385	0.6235	0.215	1	M49
L0539	RB_LinL_H_B_30	RB_LL_H_B_30	713	LL_H_B_30	713RB_LL_H_B_30	B	10	BLBH30	L	L	B	H	LLBH	1	30	6	3	13	201	15.4615	50	9	22.3	4.59	5.6	18	23	15.035	1.032	0.504	0.5185	0.6095	0.091	1	M26
L0540	RB_LinL_H_B_31	RB_LL_H_B_31	714	LL_H_B_31	714RB_LL_H_B_31	B	10	BLBH31	L	L	B	H	LLBH	1	31	6	5	11	129	11.7273	83.3333	4	32.3	4.32	21.5	19	13	11.985	0.8285	0.3905	0.6175	0.5105	0.107	NA	NA
L0541	RB_LinL_H_B_32	RB_LL_H_B_32	NA	NA	NA	B	10	BLBH32	L	L	B	H	LLBH	1	32	6	6	13	254	19.5385	100	11	22.4	6.09	0	18	24	15.11	1.042	0.4625	0.6975	0.616	0.1635	1	M26
L0542	RB_LinL_H_B_33	RB_LL_H_B_33	715	LL_H_B_33	715RB_LL_H_B_33	B	10	BLBH33	L	L	B	H	LLBH	1	33	6	6	10	151	15.1	100	2	40.2	3.825	11.7	20	15	NA	NA	NA	NA	NA	NA	NA	NA
L0543	RB_LinL_H_B_34	RB_LL_H_B_34	716	LL_H_B_34	716RB_LL_H_B_34	B	10	BLBH34	L	L	B	H	LLBH	1	34	6	6	12	192	16	100	7	20.1	8.875	7.7	26	27	15.45	1.1005	0.5055	0.826	0.637	0.189	0	M23
L0544	RB_LinL_H_B_35	RB_LL_H_B_35	717	LL_H_B_35	717RB_LL_H_B_35	B	10	BLBH35	L	L	B	H	LLBH	1	35	6	6	12	234	19.5	100	8	29.5	3.8	15.2	20	18	10.665	0.739	0.3375	0.5945	0.4985	0.096	NA	NA
L0547	RB_LinL_H_B_36	RB_LL_H_B_36	718	LL_H_B_36	718RB_LL_H_B_36	B	10	BLBH36	L	L	B	H	LLBH	1	36	6	5	11	196	17.8182	83.3333	12	30.7	5.635	0	19	33	13.31	0.928	0.517	0.774	0.6145	0.1595	1	M26
L0548	RB_LinL_H_B_37	RB_LL_H_B_37	719	LL_H_B_37	719RB_LL_H_B_37	B	10	BLBH37	L	L	B	H	LLBH	1	37	4	4	13	261	20.0769	100	12	18.9	8.4	15.1	26	18	17.09	1.0935	0.4855	0.7995	0.6375	0.162	0	M23
L0549	RB_LinL_H_B_38	RB_LL_H_B_38	720	LL_H_B_38	720RB_LL_H_B_38	B	10	BLBH38	L	L	B	H	LLBH	1	38	4	4	12	196	16.3333	100	7	30.4	5.22	0	19	10	11.925	0.8265	0.394	0.416	0.581	0.165	0	M23
L0501	RA_LinT_H_B_01	RA_LT_H_B_01	356	LT_H_B_01	356RA_LT_H_B_01	A	10	ALBH1	T	L	B	H	LTBH	0	1	6	4	12	236	19.6667	66.6667	2	37.7	13.6	13.4	23	39	NA	NA	NA	NA	NA	NA	0	M44
L0502	RA_LinT_H_B_02	RA_LT_H_B_02	NA	NA	NA	A	10	ALBH2	T	L	B	H	LTBH	0	2	6	3	9	198	22	50	1	27.8	6.615	9.4	19	19	NA	NA	NA	NA	NA	NA	0	M44
L0503	RA_LinT_H_B_03	RA_LT_H_B_03	357	LT_H_B_03	357RA_LT_H_B_03	A	10	ALBH3	T	L	B	H	LTBH	0	3	6	5	10	185	18.5	83.3333	5	35.7	6.72	14.4	21	28	11.575	0.8905	0.4245	0.688	0.476	0.212	0	M4
L0505	RA_LinT_H_B_10	RA_LT_H_B_10	445	LT_H_B_10	445RA_LT_H_B_10	A	10	ALBH10	T	L	B	H	LTBH	0	10	6	4	13	234	18	66.6667	3	35.8	6	21	20	45	10.525	0.661	0.37	0.378	0.5275	0.1495	NA	NA
L0506	RA_LinT_H_B_11	RA_LT_H_B_11	513	LT_H_B_11	513RA_LT_H_B_11	A	10	ALBH11	T	L	B	H	LTBH	0	11	6	2	10	271	27.1	33.3333	0	39.8	4.8	21.6	20	37	7.24	0.716	0.295	0.66	0.453	0.207	NA	NA
L0507	RA_LinT_H_B_12	RA_LT_H_B_12	446	LT_H_B_12	446RA_LT_H_B_12	A	10	ALBH12	T	L	B	H	LTBH	0	12	6	3	15	311	20.7333	50	10	28.9	4.95	10.8	21	39	12.39	0.4215	0.4215	0.965	0.7075	0.2575	0	M46
L0508	RA_LinT_H_B_13	RA_LT_H_B_13	447	LT_H_B_13	447RA_LT_H_B_13	A	10	ALBH13	T	L	B	H	LTBH	0	13	6	4	11	139	12.6364	66.6667	4	30.8	4.86	30.3	20	27	14.27	0.5325	0.5095	0.951	0.61	0.341	0	M46
L0509	RA_LinT_H_B_14	RA_LT_H_B_14	448	LT_H_B_14	448RA_LT_H_B_14	A	10	ALBH14	T	L	B	H	LTBH	0	14	6	6	14	279	19.9286	100	3	32.9	5.6	20.8	19	41	10.04	0.765	0.396	0.491	0.496	0.005	0	M46
L0512	RA_LinT_H_B_15	RA_LT_H_B_15	NA	NA	NA	A	10	ALBH15	T	L	B	H	LTBH	0	15	6	3	10	155	15.5	50	0	27.3	9.28	15.6	19	24	11.22	0.82	0.365	0.684	0.537	0.147	NA	NA
L0513	RA_LinT_H_B_16	RA_LT_H_B_16	449	LT_H_B_16	449RA_LT_H_B_16	A	10	ALBH16	T	L	B	H	LTBH	0	16	6	5	10	125	12.5	83.3333	3	23.9	3.75	11.4	19	24	14.465	0.6025	0.529	0.971	0.627	0.344	0	M46
L0514	RA_LinT_H_B_17	RA_LT_H_B_17	NA	NA	NA	A	10	ALBH17	T	L	B	H	LTBH	0	17	6	6	12	170	14.1667	100	NA	29.2	NA	17.3	18	NA	NA	NA	NA	NA	NA	NA	NA	NA
L0515	RA_LinT_H_B_18	RA_LT_H_B_18	NA	NA	NA	A	10	ALBH18	T	L	B	H	LTBH	0	18	6	5	14	175	12.5	83.3333	0	40.1	3.24	43.4	20	24	NA	NA	NA	NA	NA	NA	NA	NA
L0517	RA_LinT_H_B_19	RA_LT_H_B_19	NA	NA	NA	A	10	ALBH19	T	L	B	H	LTBH	0	19	6	6	10	229	22.9	100	1	31.4	7.75	46.2	21	52	NA	NA	NA	NA	NA	NA	0	M18
L0518	RA_LinT_H_B_20	RA_LT_H_B_20	994	LT_H_B_20	994RA_LT_H_B_20	A	10	ALBH20	T	L	B	H	LTBH	0	20	6	6	10	208	20.8	100	1	34.9	12.555	29.6	23	40	13.87	0.584	0.4085	0.643	0.522	0.121	NA	NA
L0519	RA_LinT_H_B_21	RA_LT_H_B_21	NA	NA	NA	A	10	ALBH21	T	L	B	H	LTBH	0	21	6	3	10	164	16.4	50	3	31.1	14.615	35.8	22	43	NA	NA	NA	NA	NA	NA	0	M15
L0520	RA_LinT_H_B_22	RA_LT_H_B_22	919	LT_H_B_22	919RA_LT_H_B_22	A	10	ALBH22	T	L	B	H	LTBH	0	22	6	6	11	164	14.9091	100	3	39.8	7.32	40.8	20	42	11.7	0.967	0.517	1.179	0.768	0.411	0	M18
L0521	RA_LinT_H_B_04	RA_LT_H_B_04	358	LT_H_B_04	358RA_LT_H_B_04	A	10	ALBH4	T	L	B	H	LTBH	0	4	6	5	11	244	22.1818	83.3333	3	23.2	7.625	31.2	19	26	14.21	0.97	0.4975	0.6715	0.572	0.0995	1	M44
L0522	RA_LinT_H_B_23	RA_LT_H_B_23	920	LT_H_B_23	920RA_LT_H_B_23	A	10	ALBH23	T	L	B	H	LTBH	0	23	6	6	10	132	13.2	100	10	45.9	12.78	40.6	21	70	12.12	0.793	0.3945	0.703	0.5065	0.1965	0	M15
L0523	RA_LinT_H_B_24	RA_LT_H_B_24	NA	NA	NA	A	10	ALBH24	T	L	B	H	LTBH	0	24	6	6	12	338	28.1667	100	1	49.1	9.9	35.7	20	40	NA	NA	NA	NA	NA	NA	NA	NA
L0524	RA_LinT_H_B_25	RA_LT_H_B_25	NA	NA	NA	A	10	ALBH25	T	L	B	H	LTBH	0	25	6	6	11	231	21	100	4	40.3	14.08	25.7	21	45	12.495	0.823	0.475	0.489	0.612	0.123	0	M15
L0525	RA_LinT_H_B_26	RA_LT_H_B_26	NA	NA	NA	A	10	ALBH26	T	L	B	H	LTBH	0	26	6	6	10	245	24.5	100	0	40.8	8.375	43.7	22	38	NA	NA	NA	NA	NA	NA	NA	NA
L0526	RA_LinT_H_B_27	RA_LT_H_B_27	921	LT_H_B_27	921RA_LT_H_B_27	A	10	ALBH27	T	L	B	H	LTBH	0	27	6	2	11	210	19.0909	33.3333	3	30.4	9	39.6	22	41	14.45	1.287	0.545	1.184	0.705	0.479	0	M15
L0527	RA_LinT_H_B_05	RA_LT_H_B_05	359	LT_H_B_05	359RA_LT_H_B_05	A	10	ALBH5	T	L	B	H	LTBH	0	5	6	1	6	55	9.16667	16.6667	16	26.1	3.6	23	21	28	12.395	0.895	0.392	0.756	0.7095	0.0465	0	M4
L0528	RA_LinT_H_B_29	RA_LT_H_B_29	931	LT_H_B_29	931RA_LT_H_B_29	A	10	ALBH29	T	L	B	H	LTBH	0	29	6	6	11	274	24.9091	100	18	31.5	6	21.7	19	51	13.07	0.905	0.4025	0.784	0.687	0.248	1	M13
L0529	RA_LinT_H_B_06	RA_LT_H_B_06	NA	NA	NA	A	10	ALBH6	T	L	B	H	LTBH	0	6	4	4	7	164	23.4286	100	NA	NA	NA	NA	21	NA	NA	NA	NA	NA	NA	NA	NA	NA
L0530	RA_LinT_H_B_07	RA_LT_H_B_07	360	LT_H_B_07	360RA_LT_H_B_07	A	10	ALBH7	T	L	B	H	LTBH	0	7	5	4	13	290	22.3077	80	4	32.7	5.3	17.1	28	27	13.17	0.757	0.42	1.107	0.401	0.706	0	M44
L0532	RA_LinT_H_B_30	RA_LT_H_B_30	932	LT_H_B_30	932RA_LT_H_B_30	A	10	ALBH30	T	L	B	H	LTBH	0	30	6	4	10	225	22.5	66.6667	8	33.2	6.5	33.9	20	44	11.375	0.595	0.4575	1.1345	0.7355	0.399	NA	NA
L0533	RA_LinT_H_B_08	RA_LT_H_B_08	361	LT_H_B_08	361RA_LT_H_B_08	A	10	ALBH8	T	L	B	H	LTBH	0	8	5	3	12	213	17.75	60	7	24.2	3.36	13.5	22	16	10.915	0.751	0.3895	0.6175	0.48	0.1375	0	M4
L0534	RA_LinT_H_B_31	RA_LT_H_B_31	933	LT_H_B_31	933RA_LT_H_B_31	A	10	ALBH31	T	L	B	H	LTBH	0	31	6	6	12	186	15.5	100	18	30.7	10.72	18.2	20	65	12.36	0.9175	0.436	0.6985	0.7405	0.204	1	M13
L0535	RA_LinT_H_B_32	RA_LT_H_B_32	934	LT_H_B_32	934RA_LT_H_B_32	A	10	ALBH32	T	L	B	H	LTBH	0	32	6	6	13	235	18.0769	100	13	34.1	9.44	21.2	23	32	15.21	1.0315	0.422	0.7355	0.6735	0.081	0	M12
L0537	RA_LinT_H_B_09	RA_LT_H_B_09	362	LT_H_B_09	362RA_LT_H_B_09	A	10	ALBH9	T	L	B	H	LTBH	0	9	5	3	10	274	27.4	60	2	36.7	9.72	15.2	20	32	NA	NA	NA	NA	NA	NA	0	M4
L0538	RA_LinT_H_B_33	RA_LT_H_B_33	935	LT_H_B_33	935RA_LT_H_B_33	A	10	ALBH33	T	L	B	H	LTBH	0	33	6	6	11	123	11.1818	100	11	36.8	7.695	21.9	21	51	12.56	0.8855	0.395	1.0425	0.6725	0.37	0	M13
L0539	RA_LinT_H_B_34	RA_LT_H_B_34	936	LT_H_B_34	936RA_LT_H_B_34	A	10	ALBH34	T	L	B	H	LTBH	0	34	6	5	12	209	17.4167	83.3333	18	35	6.75	14.2	23	37	10.99	0.8155	0.3645	0.546	0.678	0.132	0	M12
L0541	RA_LinT_H_B_35	RA_LT_H_B_35	NA	NA	NA	A	10	ALBH35	T	L	B	H	LTBH	0	35	6	4	10	158	15.8	66.6667	1	39.4	6	57.8	19	28	NA	NA	NA	NA	NA	NA	NA	NA
L0544	RA_LinT_H_B_36	RA_LT_H_B_36	937	LT_H_B_36	937RA_LT_H_B_36	A	10	ALBH36	T	L	B	H	LTBH	0	36	6	5	15	418	27.8667	83.3333	11	37.4	11.935	96.4	20	55	15.095	1.054	0.437	0.7975	0.542	0.2555	0	M18
L0545	RA_LinT_H_B_37	RA_LT_H_B_37	938	LT_H_B_37	938RA_LT_H_B_37	A	10	ALBH37	T	L	B	H	LTBH	0	37	6	4	13	387	29.7692	66.6667	NA	NA	NA	NA	20	NA	14.82	0.9685	0.5325	0.7195	0.66	0.1415	0	M12
L0546	RA_LinT_H_B_38	RA_LT_H_B_38	939	LT_H_B_38	939RA_LT_H_B_38	A	10	ALBH38	T	L	B	H	LTBH	0	38	6	4	10	243	24.3	66.6667	11	36.4	10.5	47	20	46	13.94	0.805	0.4775	0.841	0.565	0.276	0	M13
L0548	RA_LinT_H_B_39	RA_LT_H_B_39	940	LT_H_B_39	940RA_LT_H_B_39	A	10	ALBH39	T	L	B	H	LTBH	0	39	6	4	9	274	30.4444	66.6667	14	32	3.6	30	20	46	16.065	1.0845	0.4345	0.892	0.6955	0.1965	0	M18
L0549	RA_LinT_H_B_40	RA_LT_H_B_40	941	LT_H_B_40	941RA_LT_H_B_40	A	10	ALBH40	T	L	B	H	LTBH	0	40	6	4	10	261	26.1	66.6667	9	41.8	6.96	12.3	21	43	15.925	1.06	0.5005	0.998	0.67	0.328	0	M12
L0501	RB_LinT_H_B_10	RB_LT_H_B_10	174	LT_H_B_10	174RB_LT_H_B_10	B	10	BLBH10	T	L	B	H	LTBH	0	10	6	5	11	147	13.3636	83.3333	6	53.1	5.72	20.3	21	19	13.54	0.8395	0.4735	0.7945	0.537	0.2575	NA	NA
L0502	RB_LinT_H_B_19	RB_LT_H_B_19	645	LT_H_B_19	645RB_LT_H_B_19	B	10	BLBH19	T	L	B	H	LTBH	0	19	6	6	13	348	26.7692	100	6	38.4	3.87	33.2	18	26	13.95	0.926	0.45	0.5915	0.512	0.1615	0	M19
L0504	RB_LinT_H_B_20	RB_LT_H_B_20	646	LT_H_B_20	646RB_LT_H_B_20	B	10	BLBH20	T	L	B	H	LTBH	0	20	6	5	12	215	17.9167	83.3333	16	36.2	7.44	34.9	20	37	13.98	0.927	0.469	0.857	0.6025	0.2545	0	M19
L0505	RB_LinT_H_B_21	RB_LT_H_B_21	647	LT_H_B_21	647RB_LT_H_B_21	B	10	BLBH21	T	L	B	H	LTBH	0	21	6	6	11	203	18.4545	100	14	33.1	6.21	12.7	18	56	13.205	0.914	0.505	0.753	0.6105	0.1425	0	M19
L0506	RB_LinT_H_B_28	RB_LT_H_B_28	721	LT_H_B_28	721RB_LT_H_B_28	B	10	BLBH28	T	L	B	H	LTBH	0	28	6	6	NA	NA	NA	100	7	27.3	3	30.4	16	22	12.205	0.7905	0.4705	0.808	0.549	0.259	NA	NA
L0507	RB_LinT_H_B_01	RB_LT_H_B_01	218	LT_H_B_01	218RB_LT_H_B_01	B	10	BLBH1	T	L	B	H	LTBH	0	1	5	5	11	356	32.3636	100	3	57.7	10.585	30.2	22	21	8.96	0.636	0.24	0.78	0.469	0.311	0	M48
L0508	RB_LinT_H_B_11	RB_LT_H_B_11	175	LT_H_B_11	175RB_LT_H_B_11	B	10	BLBH11	T	L	B	H	LTBH	0	11	6	4	13	257	19.7692	66.6667	5	31.4	10.8	10	20	28	12.95	0.9295	0.4915	0.687	0.5685	0.1185	0	M43
L0509	RB_LinT_H_B_12	RB_LT_H_B_12	176	LT_H_B_12	176RB_LT_H_B_12	B	10	BLBH12	T	L	B	H	LTBH	0	12	6	4	13	238	18.3077	66.6667	0	27.4	7.42	10.8	18	26	NA	NA	NA	NA	NA	NA	NA	NA
L0510	RB_LinT_H_B_13	RB_LT_H_B_13	177	LT_H_B_13	177RB_LT_H_B_13	B	10	BLBH13	T	L	B	H	LTBH	0	13	6	5	12	244	20.3333	83.3333	1	38.4	4.845	13.4	19	18	NA	NA	NA	NA	NA	NA	NA	NA
L0511	RB_LinT_H_B_14	RB_LT_H_B_14	178	LT_H_B_14	178RB_LT_H_B_14	B	10	BLBH14	T	L	B	H	LTBH	0	14	6	6	11	233	21.1818	100	6	31.8	8.16	28.8	22	28	15.58	1.005	0.4615	0.9435	0.645	0.2985	NA	NA
L0512	RB_LinT_H_B_15	RB_LT_H_B_15	179	LT_H_B_15	179RB_LT_H_B_15	B	10	BLBH15	T	L	B	H	LTBH	0	15	6	3	10	251	25.1	50	5	43.1	7.13	18.2	20	20	11.545	0.752	0.3885	0.591	0.5075	0.0835	1	M43
L0514	RB_LinT_H_B_02	RB_LT_H_B_02	219	LT_H_B_02	219RB_LT_H_B_02	B	10	BLBH2	T	L	B	H	LTBH	0	2	5	4	10	222	22.2	80	16	35.6	14.85	48.4	21	45	14.58	1.0175	0.5395	0.7335	0.652	0.1535	3	M48
L0515	RB_LinT_H_B_16	RB_LT_H_B_16	180	LT_H_B_16	180RB_LT_H_B_16	B	10	BLBH16	T	L	B	H	LTBH	0	16	6	3	10	149	14.9	50	4	28.8	8.395	7	19	27	15.81	0.952	0.6365	0.9655	0.5115	0.454	0	M43
L0516	RB_LinT_H_B_17	RB_LT_H_B_17	181	LT_H_B_17	181RB_LT_H_B_17	B	10	BLBH17	T	L	B	H	LTBH	0	17	6	6	13	308	23.6923	100	3	27.7	7.25	13.7	19	27	8.685	0.542	0.259	0.564	0.3465	0.2175	NA	NA
L0517	RB_LinT_H_B_03	RB_LT_H_B_03	220	LT_H_B_03	220RB_LT_H_B_03	B	10	BLBH3	T	L	B	H	LTBH	0	3	6	3	12	335	27.9167	50	6	45.4	5.605	19.9	21	45	12.17	0.8135	0.376	1.0415	0.4915	0.55	1	M50
L0518	RB_LinT_H_B_04	RB_LT_H_B_04	221	LT_H_B_04	221RB_LT_H_B_04	B	10	BLBH4	T	L	B	H	LTBH	0	4	5	3	11	262	23.8182	60	18	33.1	16.32	29.6	24	43	14.62	0.9405	0.4905	0.758	0.6955	0.0625	0	M48
L0519	RB_LinT_H_B_05	RB_LT_H_B_05	222	LT_H_B_05	222RB_LT_H_B_05	B	10	BLBH5	T	L	B	H	LTBH	0	5	5	4	13	318	24.4615	80	18	34.7	9.23	31.2	21	37	15.225	1.0565	0.523	0.8525	0.6095	0.243	0	M50
L0520	RB_LinT_H_B_22	RB_LT_H_B_22	648	LT_H_B_22	648RB_LT_H_B_22	B	10	BLBH22	T	L	B	H	LTBH	0	22	6	4	13	315	24.2308	66.6667	12	35.4	5.185	52.8	23	31	10.83	0.8285	0.3135	0.583	0.6115	0.0705	0	M21
L0522	RB_LinT_H_B_23	RB_LT_H_B_23	649	LT_H_B_23	649RB_LT_H_B_23	B	10	BLBH23	T	L	B	H	LTBH	0	23	6	5	10	156	15.6	83.3333	11	39.2	10.44	63.7	18	46	15.605	1.207	0.7265	0.873	0.595	0.278	0	M19
L0526	RB_LinT_H_B_06	RB_LT_H_B_06	NA	NA	NA	B	10	BLBH6	T	L	B	H	LTBH	0	6	4	0	8	102	12.75	0	NA	NA	NA	NA	NA	NA	NA	NA	NA	NA	NA	NA	0	M50
L0527	RB_LinT_H_B_07	RB_LT_H_B_07	NA	NA	NA	B	10	BLBH7	T	L	B	H	LTBH	0	7	6	1	10	129	12.9	16.6667	11	36.2	3.36	20.5	22	31	12.39	0.8595	0.413	0.5995	0.545	0.1405	0	M48
L0528	RB_LinT_H_B_24	RB_LT_H_B_24	650	LT_H_B_24	650RB_LT_H_B_24	B	10	BLBH24	T	L	B	H	LTBH	0	24	6	4	12	220	18.3333	66.6667	19	51.9	8.395	27.3	20	54	15.82	1.05	0.5245	0.7945	0.6715	0.123	NA	NA
L0529	RB_LinT_H_B_25	RB_LT_H_B_25	651	LT_H_B_25	651RB_LT_H_B_25	B	10	BLBH25	T	L	B	H	LTBH	0	25	6	4	10	155	15.5	66.6667	14	51.2	11.31	0	22	57	13.795	0.975	0.464	0.6515	0.712	0.0605	1	M21
L0532	RB_LinT_H_B_26	RB_LT_H_B_26	652	LT_H_B_26	652RB_LT_H_B_26	B	10	BLBH26	T	L	B	H	LTBH	0	26	6	5	10	129	12.9	83.3333	14	12.7	14.85	0	21	43	16.75	1.2945	0.5785	0.944	0.839	0.105	1	M21
L0533	RB_LinT_H_B_27	RB_LT_H_B_27	NA	NA	NA	B	10	BLBH27	T	L	B	H	LTBH	0	27	6	4	12	209	17.4167	66.6667	0	23.9	2.34	11	20	1	NA	NA	NA	NA	NA	NA	NA	NA
L0534	RB_LinT_H_B_18	RB_LT_H_B_18	182	LT_H_B_18	182RB_LT_H_B_18	B	10	BLBH18	T	L	B	H	LTBH	0	18	6	6	12	320	26.6667	100	NA	NA	NA	NA	18	NA	14.06	0.9115	0.5155	0.908	0.5595	0.3485	1	M43
L0536	RB_LinT_H_B_29	RB_LT_H_B_29	722	LT_H_B_29	722RB_LT_H_B_29	B	10	BLBH29	T	L	B	H	LTBH	0	29	6	6	13	241	18.5385	100	12	8.3	8.125	0	18	44	12.795	0.9375	0.407	0.8685	0.6485	0.22	NA	NA
L0537	RB_LinT_H_B_08	RB_LT_H_B_08	NA	NA	NA	B	10	BLBH8	T	L	B	H	LTBH	0	8	5	1	10	25	2.5	20	NA	NA	NA	NA	23	NA	NA	NA	NA	NA	NA	NA	NA	NA
L0538	RB_LinT_H_B_09	RB_LT_H_B_09	223	LT_H_B_09	223RB_LT_H_B_09	B	10	BLBH9	T	L	B	H	LTBH	0	9	5	3	10	324	32.4	60	15	14.1	6.82	22.4	19	39	11.705	0.851	0.434	0.681	0.599	0.142	0	M50
L0539	RB_LinT_H_B_30	RB_LT_H_B_30	NA	NA	NA	B	10	BLBH30	T	L	B	H	LTBH	0	30	6	5	13	201	15.4615	83.3333	0	13.1	2.45	0	19	3	NA	NA	NA	NA	NA	NA	NA	NA
L0540	RB_LinT_H_B_31	RB_LT_H_B_31	NA	NA	NA	B	10	BLBH31	T	L	B	H	LTBH	0	31	6	5	11	129	11.7273	83.3333	0	27.3	3	20.6	19	7	NA	NA	NA	NA	NA	NA	NA	NA
L0541	RB_LinT_H_B_32	RB_LT_H_B_32	723	LT_H_B_32	723RB_LT_H_B_32	B	10	BLBH32	T	L	B	H	LTBH	0	32	6	6	13	254	19.5385	100	6	12.2	4.41	0	18	25	13.605	0.8725	0.4795	0.5135	0.52	0.0315	0	M22
L0542	RB_LinT_H_B_33	RB_LT_H_B_33	NA	NA	NA	B	10	BLBH33	T	L	B	H	LTBH	0	33	6	6	10	151	15.1	100	0	36.2	1.3	24.1	18	6	NA	NA	NA	NA	NA	NA	NA	NA
L0543	RB_LinT_H_B_34	RB_LT_H_B_34	724	LT_H_B_34	724RB_LT_H_B_34	B	10	BLBH34	T	L	B	H	LTBH	0	34	6	6	12	192	16	100	2	33.4	7.59	33.8	19	33	12.54	0.895	0.442	1.07	0.723	0.347	0	M22
L0544	RB_LinT_H_B_35	RB_LT_H_B_35	725	LT_H_B_35	725RB_LT_H_B_35	B	10	BLBH35	T	L	B	H	LTBH	0	35	6	5	12	234	19.5	83.3333	13	32.8	5.22	11.9	17	41	11.175	0.822	0.401	0.683	0.6685	0.1595	0	M21
L0547	RB_LinT_H_B_36	RB_LT_H_B_36	726	LT_H_B_36	726RB_LT_H_B_36	B	10	BLBH36	T	L	B	H	LTBH	0	36	6	5	11	196	17.8182	83.3333	8	23.2	6.615	0	18	31	14.39	0.9915	0.562	0.8665	0.6285	0.238	0	M22
L0548	RB_LinT_H_B_37	RB_LT_H_B_37	727	LT_H_B_37	727RB_LT_H_B_37	B	10	BLBH37	T	L	B	H	LTBH	0	37	4	4	13	261	20.0769	100	8	25.4	1.82	18.8	20	24	14.425	0.9435	0.449	0.529	0.558	0.107	0	M22
L0549	RB_LinT_H_B_38	RB_LT_H_B_38	NA	NA	NA	B	10	BLBH38	T	L	B	H	LTBH	0	38	4	4	12	196	16.3333	100	3	30.4	5.2	18.3	16	27	NA	NA	NA	NA	NA	NA	NA	NA
T0202	RA_TinL_NH_H_01	RA_TL_NH_H_01	228	TL_NH_H_01	228RA_TL_NH_H_01	A	10	ATHNH1	L	T	H	NH	TLHNH	0	1	6	6	14	201	14.3571	100	7	35.2	6.875	5.1	25	19	14.86	1.139	0.542	0.7705	0.602	0.1685	NA	NA
T0203	RA_TinL_NH_H_02	RA_TL_NH_H_02	229	TL_NH_H_02	229RA_TL_NH_H_02	A	10	ATHNH2	L	T	H	NH	TLHNH	0	2	6	6	11	214	19.4545	100	6	22.8	7.32	7.8	26	23	13.065	0.953	0.42	0.9505	0.652	0.2985	NA	NA
T0204	RA_TinL_NH_H_03	RA_TL_NH_H_03	230	TL_NH_H_03	230RA_TL_NH_H_03	A	10	ATHNH3	L	T	H	NH	TLHNH	0	3	6	6	11	212	19.2727	100	0	24.5	3.18	0	23	10	13.825	0.997	0.427	0.758	0.5595	0.1985	NA	NA
T0205	RA_TinL_NH_H_04	RA_TL_NH_H_04	231	TL_NH_H_04	231RA_TL_NH_H_04	A	10	ATHNH4	L	T	H	NH	TLHNH	0	4	6	6	11	217	19.7273	100	1	26.2	7.2	0	24	13	11.49	0.7795	0.396	0.506	0.645	0.139	NA	NA
T0206	RA_TinL_NH_H_05	RA_TL_NH_H_05	232	TL_NH_H_05	232RA_TL_NH_H_05	A	10	ATHNH5	L	T	H	NH	TLHNH	0	5	6	6	13	192	14.7692	100	3	46.7	2.46	12.8	20	13	11.995	0.8325	0.4025	0.7415	0.5305	0.211	0	M6
T0207	RA_TinL_NH_H_06	RA_TL_NH_H_06	233	TL_NH_H_06	233RA_TL_NH_H_06	A	10	ATHNH6	L	T	H	NH	TLHNH	0	6	6	6	11	304	27.6364	100	14	36.4	11.2	2.1	25	31	13.93	1.0155	0.3905	0.893	0.6245	0.2685	1	M6
T0208	RA_TinL_NH_H_07	RA_TL_NH_H_07	234	TL_NH_H_07	234RA_TL_NH_H_07	A	10	ATHNH7	L	T	H	NH	TLHNH	0	7	6	6	12	282	23.5	100	7	31.8	9.96	0	26	24	14.555	1.0625	0.3955	1.0985	0.7385	0.36	NA	NA
T0209	RA_TinL_NH_H_08	RA_TL_NH_H_08	235	TL_NH_H_08	235RA_TL_NH_H_08	A	10	ATHNH8	L	T	H	NH	TLHNH	0	8	6	6	9	275	30.5556	100	3	30.6	7.81	2.4	24	24	13.16	0.966	0.449	1.085	0.7875	0.2975	NA	NA
T0210	RA_TinL_NH_H_09	RA_TL_NH_H_09	236	TL_NH_H_09	236RA_TL_NH_H_09	A	10	ATHNH9	L	T	H	NH	TLHNH	0	9	6	6	10	233	23.3	100	12	35.9	12.18	11.7	24	29	13.02	0.9435	0.4825	0.661	0.5895	0.1275	NA	NA
T0211	RA_TinL_NH_H_10	RA_TL_NH_H_10	304	TL_NH_H_10	304RA_TL_NH_H_10	A	10	ATHNH10	L	T	H	NH	TLHNH	0	10	6	6	11	280	25.4545	100	7	21.1	6.84	0	25	21	13.975	0.973	0.5115	0.572	0.577	0.036	1	M2
T0212	RA_TinL_NH_H_11	RA_TL_NH_H_11	305	TL_NH_H_11	305RA_TL_NH_H_11	A	10	ATHNH11	L	T	H	NH	TLHNH	0	11	6	6	12	163	13.5833	100	8	30.1	5.76	0	28	17	8.95	0.729	0.26	0.353	0.457	0.104	0	M2
T0213	RA_TinL_NH_H_12	RA_TL_NH_H_12	306	TL_NH_H_12	306RA_TL_NH_H_12	A	10	ATHNH12	L	T	H	NH	TLHNH	0	12	6	5	13	420	32.3077	83.3333	3	30.1	9.02	0	25	21	13.29	0.995	0.437	0.973	0.574	0.399	NA	NA
T0215	RA_TinL_NH_H_13	RA_TL_NH_H_13	307	TL_NH_H_13	307RA_TL_NH_H_13	A	10	ATHNH13	L	T	H	NH	TLHNH	0	13	6	3	10	247	24.7	50	7	33.7	13.44	0	24	15	13.99	0.898	0.393	0.4575	0.6255	0.168	1	M2
T0217	RA_TinL_NH_H_14	RA_TL_NH_H_14	308	TL_NH_H_14	308RA_TL_NH_H_14	A	10	ATHNH14	L	T	H	NH	TLHNH	0	14	6	6	11	313	28.4545	100	13	27.1	12.325	0	29	22	13.26	0.974	0.4375	0.5905	0.6845	0.094	1	M6
T0218	RA_TinL_NH_H_15	RA_TL_NH_H_15	309	TL_NH_H_15	309RA_TL_NH_H_15	A	10	ATHNH15	L	T	H	NH	TLHNH	0	15	6	4	10	229	22.9	66.6667	13	32.7	15.04	5.7	29	18	12.51	0.4745	0.37	0.587	0.678	0.091	0	M2
T0219	RA_TinL_NH_H_16	RA_TL_NH_H_16	310	TL_NH_H_16	310RA_TL_NH_H_16	A	10	ATHNH16	L	T	H	NH	TLHNH	0	16	6	6	14	361	25.7857	100	6	37.1	4.16	0	23	23	12.855	0.896	0.3995	0.673	0.6175	0.0555	0	M6
T0221	RA_TinL_NH_H_17	RA_TL_NH_H_17	311	TL_NH_H_17	311RA_TL_NH_H_17	A	10	ATHNH17	L	T	H	NH	TLHNH	0	17	6	6	11	377	34.2727	100	2	28.4	9	0	23	25	13.87	1.221	0.498	1.1805	0.851	0.3295	NA	NA
T0222	RA_TinL_NH_H_18	RA_TL_NH_H_18	312	TL_NH_H_18	312RA_TL_NH_H_18	A	10	ATHNH18	L	T	H	NH	TLHNH	0	18	6	6	15	235	15.6667	100	13	22.7	5.58	0	28	20	15.385	1.0885	0.4655	0.8185	0.7275	0.095	NA	NA
T0224	RA_TinL_NH_H_19	RA_TL_NH_H_19	766	TL_NH_H_19	766RA_TL_NH_H_19	A	10	ATHNH19	L	T	H	NH	TLHNH	0	19	6	6	10	209	20.9	100	8	36.2	4.59	8.3	22	16	11.045	0.7415	0.355	0.5645	0.528	0.0575	0	M29
T0225	RA_TinL_NH_H_20	RA_TL_NH_H_20	NA	NA	NA	A	10	ATHNH20	L	T	H	NH	TLHNH	0	20	6	6	14	373	26.6429	100	0	32.8	5.22	0	20	23	NA	NA	NA	NA	NA	NA	NA	NA
T0226	RA_TinL_NH_H_21	RA_TL_NH_H_21	767	TL_NH_H_21	767RA_TL_NH_H_21	A	10	ATHNH21	L	T	H	NH	TLHNH	0	21	6	6	15	263	17.5333	100	9	40.6	10.32	0	23	27	12.005	0.8745	0.375	0.4695	0.604	0.1345	0	M27
T0227	RA_TinL_NH_H_22	RA_TL_NH_H_22	768	TL_NH_H_22	768RA_TL_NH_H_22	A	10	ATHNH22	L	T	H	NH	TLHNH	0	22	6	5	12	277	23.0833	83.3333	10	38.9	9.75	0	25	30	14.04	0.9355	0.4295	0.7875	0.6375	0.15	0	M27
T0228	RA_TinL_NH_H_23	RA_TL_NH_H_23	769	TL_NH_H_23	769RA_TL_NH_H_23	A	10	ATHNH23	L	T	H	NH	TLHNH	0	23	6	5	10	252	25.2	83.3333	7	37.6	6.93	0	22	19	15.935	1.123	0.538	0.612	0.573	0.042	0	M29
T0229	RA_TinL_NH_H_24	RA_TL_NH_H_24	770	TL_NH_H_24	770RA_TL_NH_H_24	A	10	ATHNH24	L	T	H	NH	TLHNH	0	24	6	6	12	302	25.1667	100	5	28.7	4.05	0	21	25	14.025	0.9435	0.42	0.9725	0.674	0.2985	0	M29
T0231	RA_TinL_NH_H_25	RA_TL_NH_H_25	NA	NA	NA	A	10	ATHNH25	L	T	H	NH	TLHNH	0	25	6	6	13	217	16.6923	100	1	24.9	5.22	0	22	18	NA	NA	NA	NA	NA	NA	0	M27
T0232	RA_TinL_NH_H_26	RA_TL_NH_H_26	771	TL_NH_H_26	771RA_TL_NH_H_26	A	10	ATHNH26	L	T	H	NH	TLHNH	0	26	6	5	10	242	24.2	83.3333	7	28.8	10.625	4.7	30	13	11.49	0.8905	0.3835	0.462	0.605	0.143	0	M27
T0233	RA_TinL_NH_H_27	RA_TL_NH_H_27	772	TL_NH_H_27	772RA_TL_NH_H_27	A	10	ATHNH27	L	T	H	NH	TLHNH	0	27	6	6	13	285	21.9231	100	1	29.2	4.845	9.3	19	18	13.7	0.869	0.452	0.492	0.529	0.037	0	M29
T0235	RA_TinL_NH_H_28	RA_TL_NH_H_28	827	TL_NH_H_28	827RA_TL_NH_H_28	A	10	ATHNH28	L	T	H	NH	TLHNH	0	28	6	6	10	261	26.1	100	7	34.7	7.5	19.5	19	30	11.64	0.8225	0.4395	0.5195	0.617	0.0975	0	M32
T0236	RA_TinL_NH_H_29	RA_TL_NH_H_29	828	TL_NH_H_29	828RA_TL_NH_H_29	A	10	ATHNH29	L	T	H	NH	TLHNH	0	29	6	6	11	238	21.6364	100	11	25.6	7.8	9.5	19	34	15.435	1.0045	0.4105	0.78	0.6155	0.1645	0	M24
T0237	RA_TinL_NH_H_30	RA_TL_NH_H_30	829	TL_NH_H_30	829RA_TL_NH_H_30	A	10	ATHNH30	L	T	H	NH	TLHNH	0	30	6	6	10	275	27.5	100	13	31.9	3.68	0	20	18	NA	NA	NA	NA	NA	NA	1	M24
T0238	RA_TinL_NH_H_31	RA_TL_NH_H_31	830	TL_NH_H_31	830RA_TL_NH_H_31	A	10	ATHNH31	L	T	H	NH	TLHNH	0	31	6	6	11	276	25.0909	100	13	31.3	14.25	0	31	18	15.205	0.992	0.4415	0.708	0.7155	0.0545	1	M32
T0239	RA_TinL_NH_H_32	RA_TL_NH_H_32	831	TL_NH_H_32	831RA_TL_NH_H_32	A	10	ATHNH32	L	T	H	NH	TLHNH	0	32	6	6	11	314	28.5455	100	15	34.8	6.82	10.1	19	30	14.66	1.0065	0.4645	0.8365	0.6435	0.193	NA	NA
T0241	RA_TinL_NH_H_33	RA_TL_NH_H_33	832	TL_NH_H_33	832RA_TL_NH_H_33	A	10	ATHNH33	L	T	H	NH	TLHNH	0	33	6	4	10	199	19.9	66.6667	10	36.1	5.6	0	19	30	12.115	0.7895	0.3985	0.5015	0.633	0.1315	0	M32
T0242	RA_TinL_NH_H_34	RA_TL_NH_H_34	833	TL_NH_H_34	833RA_TL_NH_H_34	A	10	ATHNH34	L	T	H	NH	TLHNH	0	34	6	6	12	338	28.1667	100	6	25.4	7.92	7.9	23	25	17.21	1.083	0.4975	0.872	0.6845	0.1875	1	M32
T0243	RA_TinL_NH_H_35	RA_TL_NH_H_35	834	TL_NH_H_35	834RA_TL_NH_H_35	A	10	ATHNH35	L	T	H	NH	TLHNH	0	35	6	4	11	269	24.4545	66.6667	1	29.7	4.465	0	20	14	12.23	0.8575	0.4075	0.497	0.629	0.132	NA	NA
T0244	RA_TinL_NH_H_36	RA_TL_NH_H_36	835	TL_NH_H_36	835RA_TL_NH_H_36	A	10	ATHNH36	L	T	H	NH	TLHNH	0	36	6	6	12	274	22.8333	100	7	43.2	5.6	0	30	17	11.88	0.8075	0.324	0.5605	0.5455	0.087	0	M24
T0245	RA_TinL_NH_H_37	RA_TL_NH_H_37	836	TL_NH_H_37	836RA_TL_NH_H_37	A	10	ATHNH37	L	T	H	NH	TLHNH	0	37	6	6	12	276	23	100	10	32.2	6.825	0	23	25	14.14	1.016	0.4175	0.881	0.648	0.233	0	M24
T0246	RA_TinL_NH_H_38	RA_TL_NH_H_38	NA	NA	NA	A	10	ATHNH38	L	T	H	NH	TLHNH	0	38	6	6	11	248	22.5455	100	10	39	13.92	8.8	21	10	NA	NA	NA	NA	NA	NA	NA	NA
T0247	RA_TinL_NH_H_39	RA_TL_NH_H_39	NA	NA	NA	A	10	ATHNH39	L	T	H	NH	TLHNH	0	39	4	4	12	261	21.75	100	8	34.7	7.54	9.6	23	21	NA	NA	NA	NA	NA	NA	NA	NA
T0249	RA_TinL_NH_H_40	RA_TL_NH_H_40	NA	NA	NA	A	10	ATHNH40	L	T	H	NH	TLHNH	0	40	4	4	11	239	21.7273	100	4	30.7	4.48	5	22	19	NA	NA	NA	NA	NA	NA	NA	NA
T0201	RB_TinL_NH_H_01	RB_TL_NH_H_01	NA	NA	NA	B	10	BTHNH1	L	T	H	NH	TLHNH	0	1	6	5	10	195	19.5	83.3333	1	40.8	5.04	2.9	22	31	NA	NA	NA	NA	NA	NA	0	M35
T0202	RB_TinL_NH_H_02	RB_TL_NH_H_02	NA	NA	NA	B	10	BTHNH2	L	T	H	NH	TLHNH	0	2	6	4	14	319	22.7857	66.6667	1	29	10.56	0	23	24	NA	NA	NA	NA	NA	NA	0	M35
T0203	RB_TinL_NH_H_03	RB_TL_NH_H_03	105	TL_NH_H_03	105RB_TL_NH_H_03	B	10	BTHNH3	L	T	H	NH	TLHNH	0	3	6	4	10	329	32.9	66.6667	4	39.8	7.37	0	24	24	11.07	0.8355	0.4265	0.6795	0.556	0.1235	0	M35
T0204	RB_TinL_NH_H_04	RB_TL_NH_H_04	106	TL_NH_H_04	106RB_TL_NH_H_04	B	10	BTHNH4	L	T	H	NH	TLHNH	0	4	6	6	11	354	32.1818	100	7	32.2	7	2.4	26	25	12.24	0.8935	0.4425	0.8285	0.657	0.1715	0	M34
T0205	RB_TinL_NH_H_05	RB_TL_NH_H_05	107	TL_NH_H_05	107RB_TL_NH_H_05	B	10	BTHNH5	L	T	H	NH	TLHNH	0	5	6	4	12	249	20.75	66.6667	7	44.1	6.3	0	23	29	12.33	0.95	0.4295	0.866	0.649	0.217	0	M34
T0206	RB_TinL_NH_H_06	RB_TL_NH_H_06	108	TL_NH_H_06	108RB_TL_NH_H_06	B	10	BTHNH6	L	T	H	NH	TLHNH	0	6	6	6	10	164	16.4	100	7	33.3	10.05	2.1	26	18	11.25	0.752	0.476	0.4695	0.554	0.0845	0	M34
T0208	RB_TinL_NH_H_07	RB_TL_NH_H_07	109	TL_NH_H_07	109RB_TL_NH_H_07	B	10	BTHNH7	L	T	H	NH	TLHNH	0	7	6	4	13	261	20.0769	66.6667	4	33.1	5.2	7.7	24	23	9.975	0.774	0.3255	0.8125	0.5795	0.233	0	M35
T0209	RB_TinL_NH_H_08	RB_TL_NH_H_08	NA	NA	NA	B	10	BTHNH8	L	T	H	NH	TLHNH	0	8	6	4	11	307	27.9091	66.6667	0	48.2	9.57	0	22	20	NA	NA	NA	NA	NA	NA	0	M53
T0210	RB_TinL_NH_H_28	RB_TL_NH_H_28	561	TL_NH_H_28	561RB_TL_NH_H_28	B	10	BTHNH28	L	T	H	NH	TLHNH	0	28	6	6	13	246	18.9231	100	1	26.2	5.5	12.9	22	17	10.095	0.7585	0.4	0.595	0.481	0.133	NA	NA
T0211	RB_TinL_NH_H_10	RB_TL_NH_H_10	30	TL_NH_H_10	30RB_TL_NH_H_10	B	10	BTHNH10	L	T	H	NH	TLHNH	0	10	6	2	11	225	20.4545	33.3333	6	24.4	11.16	9.9	23	25	11.87	0.949	0.459	1.031	0.6035	0.4275	1	M53
T0212	RB_TinL_NH_H_11	RB_TL_NH_H_11	28	TL_NH_H_11	28RB_TL_NH_H_11	B	10	BTHNH11	L	T	H	NH	TLHNH	0	11	6	6	11	348	31.6364	100	3	34.4	6.6	6.6	22	16	8.805	0.787	0.4205	0.5005	0.623	0.1225	NA	NA
T0214	RB_TinL_NH_H_12	RB_TL_NH_H_12	52	TL_NH_H_12	52RB_TL_NH_H_12	B	10	BTHNH12	L	T	H	NH	TLHNH	0	12	6	5	10	306	30.6	83.3333	9	35.8	10.14	2.4	31	25	12.685	1.012	0.4295	0.932	0.6685	0.2635	0	M37
T0217	RB_TinL_NH_H_13	RB_TL_NH_H_13	33	TL_NH_H_13	33RB_TL_NH_H_13	B	10	BTHNH13	L	T	H	NH	TLHNH	0	13	6	5	11	312	28.3636	83.3333	3	43.2	7.035	14.7	27	25	12.18	1.02	0.451	1.052	0.68	0.372	0	M37
T0218	RB_TinL_NH_H_14	RB_TL_NH_H_14	24	TL_NH_H_14	24RB_TL_NH_H_14	B	10	BTHNH14	L	T	H	NH	TLHNH	0	14	6	6	11	312	28.3636	100	2	44.4	6.65	3.6	24	36	NA	NA	NA	NA	NA	NA	0	M53
T0219	RB_TinL_NH_H_15	RB_TL_NH_H_15	NA	NA	NA	B	10	BTHNH15	L	T	H	NH	TLHNH	0	15	6	6	11	306	27.8182	100	2	26.9	8.71	0	23	20	NA	NA	NA	NA	NA	NA	NA	NA
T0220	RB_TinL_NH_H_16	RB_TL_NH_H_16	31	TL_NH_H_16	31RB_TL_NH_H_16	B	10	BTHNH16	L	T	H	NH	TLHNH	0	16	6	6	11	330	30	100	10	32.8	6.6	0	23	31	14.16	1.106	0.5665	0.7485	0.7715	0.121	0	M37
T0222	RB_TinL_NH_H_17	RB_TL_NH_H_17	NA	NA	NA	B	10	BTHNH17	L	T	H	NH	TLHNH	0	17	6	6	10	287	28.7	100	5	33.4	7.81	0	24	18	NA	0.545	0.43	0.9815	0.6035	0.378	0	M37
T0223	RB_TinL_NH_H_18	RB_TL_NH_H_18	53	TL_NH_H_18	53RB_TL_NH_H_18	B	10	BTHNH18	L	T	H	NH	TLHNH	0	18	6	6	10	266	26.6	100	7	30.8	10.295	7.2	24	23	9.535	0.9965	0.4275	1.028	0.725	0.303	1	M53
T0225	RB_TinL_NH_H_19	RB_TL_NH_H_19	479	TL_NH_H_19	479RB_TL_NH_H_19	B	10	BTHNH19	L	T	H	NH	TLHNH	0	19	6	4	12	381	31.75	66.6667	6	36.8	5.94	5.8	19	28	13.155	0.829	0.388	0.925	0.6505	0.2745	1	M9
T0226	RB_TinL_NH_H_20	RB_TL_NH_H_20	480	TL_NH_H_20	480RB_TL_NH_H_20	B	10	BTHNH20	L	T	H	NH	TLHNH	0	20	6	5	12	312	26	83.3333	4	37.1	10.2	0	24	32	13.36	0.995	0.474	0.915	0.671	0.244	0	M9
T0227	RB_TinL_NH_H_21	RB_TL_NH_H_21	481	TL_NH_H_21	481RB_TL_NH_H_21	B	10	BTHNH21	L	T	H	NH	TLHNH	0	21	6	6	10	349	34.9	100	7	44.8	10.68	0	28	12	12.585	0.9445	0.515	0.7135	0.5995	0.114	1	M39
T0228	RB_TinL_NH_H_22	RB_TL_NH_H_22	482	TL_NH_H_22	482RB_TL_NH_H_22	B	10	BTHNH22	L	T	H	NH	TLHNH	0	22	6	6	13	327	25.1538	100	21	41.7	7.015	4.8	22	39	13.54	0.9145	0.3865	0.781	0.6675	0.1135	0	M9
T0229	RB_TinL_NH_H_23	RB_TL_NH_H_23	483	TL_NH_H_23	483RB_TL_NH_H_23	B	10	BTHNH23	L	T	H	NH	TLHNH	0	23	6	4	12	303	25.25	66.6667	6	30.1	5.7	16.8	30	35	11.9	0.8415	0.3965	0.7715	0.636	0.2575	0	M39
T0230	RB_TinL_NH_H_24	RB_TL_NH_H_24	484	TL_NH_H_24	484RB_TL_NH_H_24	B	10	BTHNH24	L	T	H	NH	TLHNH	0	24	6	5	13	478	36.7692	83.3333	1	30	4.05	15.7	20	39	NA	NA	NA	NA	NA	NA	NA	NA
T0233	RB_TinL_NH_H_25	RB_TL_NH_H_25	521	TL_NH_H_25	521RB_TL_NH_H_25	B	10	BTHNH25	L	T	H	NH	TLHNH	0	25	6	5	14	280	20	83.3333	1	34	4.5	25.9	20	11	13.04	0.9615	0.5155	0.628	0.625	0.011	0	M39
T0234	RB_TinL_NH_H_26	RB_TL_NH_H_26	485	TL_NH_H_26	485RB_TL_NH_H_26	B	10	BTHNH26	L	T	H	NH	TLHNH	0	26	6	3	12	200	16.6667	50	10	29.1	6.09	15.9	20	27	14.405	1.015	0.508	0.723	0.6145	0.1085	0	M9
T0236	RB_TinL_NH_H_27	RB_TL_NH_H_27	486	TL_NH_H_27	486RB_TL_NH_H_27	B	10	BTHNH27	L	T	H	NH	TLHNH	0	27	6	6	12	271	22.5833	100	11	32	2.55	9.3	19	22	13.975	1.095	0.5145	0.8625	0.565	0.2975	0	M39
T0237	RB_TinL_NH_H_29	RB_TL_NH_H_29	562	TL_NH_H_29	562RB_TL_NH_H_29	B	10	BTHNH29	L	T	H	NH	TLHNH	0	29	6	6	11	219	19.9091	100	9	31.4	6.555	13.5	21	22	12.735	0.878	0.4875	0.519	0.5085	0.1025	0	M41
T0238	RB_TinL_NH_H_30	RB_TL_NH_H_30	563	TL_NH_H_30	563RB_TL_NH_H_30	B	10	BTHNH30	L	T	H	NH	TLHNH	0	30	6	3	10	210	21	50	9	27.8	4.68	15.3	21	22	11.855	0.923	0.4305	0.768	0.4725	0.2955	2	M42
T0239	RB_TinL_NH_H_31	RB_TL_NH_H_31	564	TL_NH_H_31	564RB_TL_NH_H_31	B	10	BTHNH31	L	T	H	NH	TLHNH	0	31	6	5	10	267	26.7	83.3333	3	28.3	4.32	3.3	20	19	11.68	0.7805	0.4075	0.703	0.5215	0.2275	0	M42
T0240	RB_TinL_NH_H_32	RB_TL_NH_H_32	565	TL_NH_H_32	565RB_TL_NH_H_32	B	10	BTHNH32	L	T	H	NH	TLHNH	0	32	6	6	11	199	18.0909	100	0	36.3	4.56	0	20	14	11.41	0.835	0.4205	0.61	0.5355	0.1385	NA	NA
T0241	RB_TinL_NH_H_33	RB_TL_NH_H_33	566	TL_NH_H_33	566RB_TL_NH_H_33	B	10	BTHNH33	L	T	H	NH	TLHNH	0	33	6	4	11	288	26.1818	66.6667	6	37.8	6.48	15.7	21	19	14.2	0.9335	0.5205	0.5085	0.5995	0.091	0	M42
T0242	RB_TinL_NH_H_34	RB_TL_NH_H_34	567	TL_NH_H_34	567RB_TL_NH_H_34	B	10	BTHNH34	L	T	H	NH	TLHNH	0	34	4	4	12	348	29	100	18	33.1	4.83	9.2	20	28	14.175	1.088	0.531	0.9675	0.607	0.3605	2	M41
T0243	RB_TinL_NH_H_35	RB_TL_NH_H_35	568	TL_NH_H_35	568RB_TL_NH_H_35	B	10	BTHNH35	L	T	H	NH	TLHNH	0	35	4	4	12	168	14	100	10	39.2	3.92	10.3	20	21	12.23	0.7995	0.357	0.541	0.6155	0.1455	1	M41
T0244	RB_TinL_NH_H_36	RB_TL_NH_H_36	569	TL_NH_H_36	569RB_TL_NH_H_36	B	10	BTHNH36	L	T	H	NH	TLHNH	0	36	4	4	11	276	25.0909	100	2	32	5.83	6.8	22	16	10.045	0.9595	0.4735	0.677	0.5745	0.1025	NA	NA
T0245	RB_TinL_NH_H_09	RB_TL_NH_H_09	110	TL_NH_H_09	110RB_TL_NH_H_09	B	10	BTHNH9	L	T	H	NH	TLHNH	0	9	5	5	8	301	37.625	100	6	37.9	6.56	10.3	22	29	11.47	0.8155	0.383	0.709	0.566	0.143	0	M34
T0246	RB_TinL_NH_H_37	RB_TL_NH_H_37	570	TL_NH_H_37	570RB_TL_NH_H_37	B	10	BTHNH37	L	T	H	NH	TLHNH	0	37	4	4	12	364	30.3333	100	0	34.5	7.705	3.7	22	13	11.45	0.7855	0.4015	0.5295	0.522	0.1205	NA	NA
T0247	RB_TinL_NH_H_38	RB_TL_NH_H_38	571	TL_NH_H_38	571RB_TL_NH_H_38	B	10	BTHNH38	L	T	H	NH	TLHNH	0	38	4	4	10	187	18.7	100	1	33.6	3.84	7.6	20	16	12.7	0.876	0.375	0.5235	0.5285	0.115	NA	NA
T0248	RB_TinL_NH_H_39	RB_TL_NH_H_39	572	TL_NH_H_39	572RB_TL_NH_H_39	B	10	BTHNH39	L	T	H	NH	TLHNH	0	39	4	4	12	226	18.8333	100	9	27.8	5.1	33.6	21	17	9.91	0.75	0.336	0.9205	0.495	0.4255	0	M41
T0249	RB_TinL_NH_H_40	RB_TL_NH_H_40	573	TL_NH_H_40	573RB_TL_NH_H_40	B	10	BTHNH40	L	T	H	NH	TLHNH	0	40	4	4	12	222	18.5	100	9	37.4	6	20.8	21	16	14.49	1.0435	0.521	0.928	0.517	0.411	0	M42
T0202	RA_TinT_NH_H_01	RA_TT_NH_H_01	244	TT_NH_H_01	244RA_TT_NH_H_01	A	10	ATHNH1	T	T	H	NH	TTHNH	1	1	6	6	14	201	14.3571	100	3	40.1	3.29	14.8	21	19	12.05	0.745	0.361	0.519	0.526	0.007	0	M5
T0203	RA_TinT_NH_H_02	RA_TT_NH_H_02	245	TT_NH_H_02	245RA_TT_NH_H_02	A	10	ATHNH2	T	T	H	NH	TTHNH	1	2	6	5	11	214	19.4545	83.3333	14	24.3	5.98	2.4	22	42	12.685	0.394	0.203	0.94	0.609	0.331	NA	NA
T0204	RA_TinT_NH_H_03	RA_TT_NH_H_03	246	TT_NH_H_03	246RA_TT_NH_H_03	A	10	ATHNH3	T	T	H	NH	TTHNH	1	3	6	6	11	212	19.2727	100	2	31.5	1.55	0	23	12	11.41	0.5565	0.379	0.5795	0.5835	0.044	NA	NA
T0205	RA_TinT_NH_H_04	RA_TT_NH_H_04	247	TT_NH_H_04	247RA_TT_NH_H_04	A	10	ATHNH4	T	T	H	NH	TTHNH	1	4	6	5	11	217	19.7273	83.3333	4	35	5.31	7.3	21	24	12.9	0.9435	0.3895	0.527	0.603	0.076	0	M5
T0206	RA_TinT_NH_H_05	RA_TT_NH_H_05	248	TT_NH_H_05	248RA_TT_NH_H_05	A	10	ATHNH5	T	T	H	NH	TTHNH	1	5	6	5	13	192	14.7692	83.3333	8	36.6	14.2	11.4	24	35	11.63	0.837	0.433	0.6975	0.6005	0.135	NA	NA
T0207	RA_TinT_NH_H_06	RA_TT_NH_H_06	NA	NA	NA	A	10	ATHNH6	T	T	H	NH	TTHNH	1	6	6	5	11	304	27.6364	83.3333	5	43.1	10.36	0	24	36	NA	NA	NA	NA	NA	NA	NA	NA
T0208	RA_TinT_NH_H_07	RA_TT_NH_H_07	249	TT_NH_H_07	249RA_TT_NH_H_07	A	10	ATHNH7	T	T	H	NH	TTHNH	1	7	6	6	12	282	23.5	100	8	35.4	8.97	4.3	22	34	15.325	1.029	0.38	1	0.684	0.316	NA	NA
T0209	RA_TinT_NH_H_08	RA_TT_NH_H_08	250	TT_NH_H_08	250RA_TT_NH_H_08	A	10	ATHNH8	T	T	H	NH	TTHNH	1	8	6	6	9	275	30.5556	100	9	30.2	11.73	3.2	25	34	15.47	1.1025	0.502	0.8235	0.656	0.1675	0	M5
T0210	RA_TinT_NH_H_09	RA_TT_NH_H_09	251	TT_NH_H_09	251RA_TT_NH_H_09	A	10	ATHNH9	T	T	H	NH	TTHNH	1	9	6	6	10	233	23.3	100	4	46.7	4.27	20.7	22	20	12.58	0.902	0.4515	0.676	0.57	0.106	0	M5
T0211	RA_TinT_NH_H_10	RA_TT_NH_H_10	321	TT_NH_H_10	321RA_TT_NH_H_10	A	10	ATHNH10	T	T	H	NH	TTHNH	1	10	6	6	11	280	25.4545	100	5	37.9	9.375	6	21	29	11.905	0.9545	0.4525	1.0155	0.705	0.3105	0	M7
T0212	RA_TinT_NH_H_11	RA_TT_NH_H_11	322	TT_NH_H_11	322RA_TT_NH_H_11	A	10	ATHNH11	T	T	H	NH	TTHNH	1	11	6	1	12	163	13.5833	16.6667	5	31.2	8.415	9.3	25	25	13.665	0.8445	0.3945	0.7295	0.563	0.1665	0	M7
T0213	RA_TinT_NH_H_12	RA_TT_NH_H_12	323	TT_NH_H_12	323RA_TT_NH_H_12	A	10	ATHNH12	T	T	H	NH	TTHNH	1	12	6	5	13	420	32.3077	83.3333	12	35.2	8.97	7.2	22	30	11.03	0.8095	0.378	0.643	0.519	0.124	0	M1
T0215	RA_TinT_NH_H_13	RA_TT_NH_H_13	324	TT_NH_H_13	324RA_TT_NH_H_13	A	10	ATHNH13	T	T	H	NH	TTHNH	1	13	6	6	10	247	24.7	100	17	32.2	14.88	11.8	23	33	12.68	1.049	0.492	0.8275	0.694	0.1335	1	M7
T0217	RA_TinT_NH_H_14	RA_TT_NH_H_14	325	TT_NH_H_14	325RA_TT_NH_H_14	A	10	ATHNH14	T	T	H	NH	TTHNH	1	14	6	6	11	313	28.4545	100	23	34.4	16.28	2.2	24	46	13.01	0.492	0.459	0.8195	0.707	0.1125	1	M1
T0218	RA_TinT_NH_H_15	RA_TT_NH_H_15	326	TT_NH_H_15	326RA_TT_NH_H_15	A	10	ATHNH15	T	T	H	NH	TTHNH	1	15	6	4	10	229	22.9	66.6667	6	37.4	6.6	0	23	31	9.455	0.7105	0.2905	0.489	0.491	0.07	0	M1
T0219	RA_TinT_NH_H_16	RA_TT_NH_H_16	327	TT_NH_H_16	327RA_TT_NH_H_16	A	10	ATHNH16	T	T	H	NH	TTHNH	1	16	6	5	14	361	25.7857	83.3333	6	33.5	11.31	10.4	24	30	11.695	0.4645	0.346	0.471	0.5955	0.1245	0	M1
T0221	RA_TinT_NH_H_17	RA_TT_NH_H_17	328	TT_NH_H_17	328RA_TT_NH_H_17	A	10	ATHNH17	T	T	H	NH	TTHNH	1	17	6	6	11	377	34.2727	100	3	59.8	3.68	16.9	21	22	15.8	1.1055	0.494	0.6675	0.64	0.0295	NA	NA
T0222	RA_TinT_NH_H_18	RA_TT_NH_H_18	329	TT_NH_H_18	329RA_TT_NH_H_18	A	10	ATHNH18	T	T	H	NH	TTHNH	1	18	6	5	15	235	15.6667	83.3333	NA	NA	NA	NA	25	NA	14.71	0.987	0.403	0.79	0.66	0.13	1	M7
T0224	RA_TinT_NH_H_19	RA_TT_NH_H_19	757	TT_NH_H_19	757RA_TT_NH_H_19	A	10	ATHNH19	T	T	H	NH	TTHNH	1	19	6	6	10	209	20.9	100	22	55.6	22	32.3	23	49	15	1.0145	0.3885	0.737	0.5945	0.1425	1	M28
T0225	RA_TinT_NH_H_20	RA_TT_NH_H_20	758	TT_NH_H_20	758RA_TT_NH_H_20	A	10	ATHNH20	T	T	H	NH	TTHNH	1	20	6	5	14	373	26.6429	83.3333	30	37.9	13.6	16.8	22	70	12.075	1.062	0.345	0.8315	0.67	0.1615	1	M30
T0226	RA_TinT_NH_H_21	RA_TT_NH_H_21	759	TT_NH_H_21	759RA_TT_NH_H_21	A	10	ATHNH21	T	T	H	NH	TTHNH	1	21	6	6	15	263	17.5333	100	17	42	8.88	45.2	22	47	15.04	0.9995	0.4135	0.7345	0.575	0.1595	0	M28
T0227	RA_TinT_NH_H_22	RA_TT_NH_H_22	760	TT_NH_H_22	760RA_TT_NH_H_22	A	10	ATHNH22	T	T	H	NH	TTHNH	1	22	6	6	12	277	23.0833	100	2	36.2	14.175	13.7	19	42	13.55	0.946	0.4755	0.6075	0.712	0.1045	NA	NA
T0228	RA_TinT_NH_H_23	RA_TT_NH_H_23	761	TT_NH_H_23	761RA_TT_NH_H_23	A	10	ATHNH23	T	T	H	NH	TTHNH	1	23	6	6	10	252	25.2	100	12	52.6	9.75	20.7	22	37	14.305	0.983	0.444	0.6405	0.6255	0.119	0	M30
T0229	RA_TinT_NH_H_24	RA_TT_NH_H_24	762	TT_NH_H_24	762RA_TT_NH_H_24	A	10	ATHNH24	T	T	H	NH	TTHNH	1	24	6	6	12	302	25.1667	100	9	29.8	12.71	32.8	22	52	13.9	0.923	0.396	0.61	0.6125	0.1775	0	M30
T0231	RA_TinT_NH_H_25	RA_TT_NH_H_25	763	TT_NH_H_25	763RA_TT_NH_H_25	A	10	ATHNH25	T	T	H	NH	TTHNH	1	25	6	6	13	217	16.6923	100	14	29	9.3	12.4	20	43	12.74	0.8615	0.3465	0.6415	0.6945	0.053	1	M28
T0232	RA_TinT_NH_H_26	RA_TT_NH_H_26	764	TT_NH_H_26	764RA_TT_NH_H_26	A	10	ATHNH26	T	T	H	NH	TTHNH	1	26	6	6	10	242	24.2	100	3	49.7	7.2	0	23	19	14.305	0.9885	0.4745	0.6725	0.6935	0.021	0	M30
T0233	RA_TinT_NH_H_27	RA_TT_NH_H_27	765	TT_NH_H_27	765RA_TT_NH_H_27	A	10	ATHNH27	T	T	H	NH	TTHNH	1	27	6	6	13	285	21.9231	100	17	38.8	15.575	6.2	23	45	16.02	1.051	0.428	0.8135	0.656	0.1575	0	M28
T0235	RA_TinT_NH_H_28	RA_TT_NH_H_28	807	TT_NH_H_28	807RA_TT_NH_H_28	A	10	ATHNH28	T	T	H	NH	TTHNH	1	28	6	6	10	261	26.1	100	18	41.8	12.48	0	22	40	13.59	0.892	0.3755	0.774	0.517	0.257	1	M25
T0236	RA_TinT_NH_H_29	RA_TT_NH_H_29	808	TT_NH_H_29	808RA_TT_NH_H_29	A	10	ATHNH29	T	T	H	NH	TTHNH	1	29	6	6	11	238	21.6364	100	5	29.4	18.915	23.1	23	25	13.86	0.957	0.493	0.6315	0.68	0.0725	NA	NA
T0237	RA_TinT_NH_H_30	RA_TT_NH_H_30	809	TT_NH_H_30	809RA_TT_NH_H_30	A	10	ATHNH30	T	T	H	NH	TTHNH	1	30	6	5	10	275	27.5	83.3333	15	30.2	6	35.4	20	32	13.705	0.9295	0.536	0.661	0.8335	0.1725	0	M25
T0238	RA_TinT_NH_H_31	RA_TT_NH_H_31	810	TT_NH_H_31	810RA_TT_NH_H_31	A	10	ATHNH31	T	T	H	NH	TTHNH	1	31	6	5	11	276	25.0909	83.3333	8	35.4	10.25	12.3	20	34	13.12	0.9665	0.4175	0.5535	0.668	0.1145	NA	NA
T0239	RA_TinT_NH_H_32	RA_TT_NH_H_32	NA	NA	NA	A	10	ATHNH32	T	T	H	NH	TTHNH	1	32	6	5	11	314	28.5455	83.3333	18	36.8	12.15	9.2	22	43	NA	NA	NA	NA	NA	NA	0	M31
T0241	RA_TinT_NH_H_33	RA_TT_NH_H_33	NA	NA	NA	A	10	ATHNH33	T	T	H	NH	TTHNH	1	33	6	4	10	199	19.9	66.6667	0	32.5	13.3	0	22	24	NA	NA	NA	NA	NA	NA	NA	NA
T0242	RA_TinT_NH_H_34	RA_TT_NH_H_34	811	TT_NH_H_34	811RA_TT_NH_H_34	A	10	ATHNH34	T	T	H	NH	TTHNH	1	34	6	6	12	338	28.1667	100	10	36.3	14.62	3.2	26	29	13.67	0.985	0.493	0.9125	0.6415	0.271	0	M31
T0243	RA_TinT_NH_H_35	RA_TT_NH_H_35	812	TT_NH_H_35	812RA_TT_NH_H_35	A	10	ATHNH35	T	T	H	NH	TTHNH	1	35	6	5	11	269	24.4545	83.3333	18	25.9	18.7	0	20	44	12.88	0.931	0.496	0.5665	0.6055	0.114	NA	NA
T0244	RA_TinT_NH_H_36	RA_TT_NH_H_36	813	TT_NH_H_36	813RA_TT_NH_H_36	A	10	ATHNH36	T	T	H	NH	TTHNH	1	36	6	5	12	274	22.8333	83.3333	6	29.2	19.38	30.3	32	6	12.69	0.8855	0.454	0.672	0.623	0.054	1	M31
T0245	RA_TinT_NH_H_37	RA_TT_NH_H_37	NA	NA	NA	A	10	ATHNH37	T	T	H	NH	TTHNH	1	37	6	6	12	276	23	100	12	47.2	4.935	15.4	20	24	11.68	0.95	0.5215	0.7415	0.6	0.1415	0	M31
T0246	RA_TinT_NH_H_38	RA_TT_NH_H_38	814	TT_NH_H_38	814RA_TT_NH_H_38	A	10	ATHNH38	T	T	H	NH	TTHNH	1	38	6	6	11	248	22.5455	100	9	32.4	4.56	21	20	34	11.42	0.931	0.503	0.8095	0.6165	0.193	1	M25
T0247	RA_TinT_NH_H_39	RA_TT_NH_H_39	815	TT_NH_H_39	815RA_TT_NH_H_39	A	10	ATHNH39	T	T	H	NH	TTHNH	1	39	4	4	12	261	21.75	100	10	41.6	3.825	7.9	21	25	14.77	0.9935	0.474	0.841	0.714	0.127	0	M25
T0249	RA_TinT_NH_H_40	RA_TT_NH_H_40	NA	NA	NA	A	10	ATHNH40	T	T	H	NH	TTHNH	1	40	4	4	11	239	21.7273	100	11	30.1	11.85	0	22	30	NA	NA	NA	NA	NA	NA	NA	NA
T0201	RB_TinT_NH_H_01	RB_TT_NH_H_01	NA	NA	NA	B	10	BTHNH1	T	T	H	NH	TTHNH	1	1	6	1	10	195	19.5	16.6667	1	34.2	4.68	29	24	12	8.365	0.587	0.324	0.5165	0.451	0.0655	0	M36
T0202	RB_TinT_NH_H_02	RB_TT_NH_H_02	62	TT_NH_H_02	62RB_TT_NH_H_02	B	10	BTHNH2	T	T	H	NH	TTHNH	1	2	6	4	14	319	22.7857	66.6667	6	32.1	8.505	27	22	39	10.1	0.775	0.3975	0.657	0.506	0.151	0	M33
T0203	RB_TinT_NH_H_03	RB_TT_NH_H_03	63	TT_NH_H_03	63RB_TT_NH_H_03	B	10	BTHNH3	T	T	H	NH	TTHNH	1	3	6	4	10	329	32.9	66.6667	20	38.9	5.67	8.2	22	36	11.915	0.86	0.4755	0.8	0.577	0.223	0	M33
T0204	RB_TinT_NH_H_04	RB_TT_NH_H_04	64	TT_NH_H_04	64RB_TT_NH_H_04	B	10	BTHNH4	T	T	H	NH	TTHNH	1	4	6	3	11	354	32.1818	50	3	32.9	7.22	11.1	22	30	10.485	0.6465	0.3785	0.716	0.482	0.234	0	M36
T0205	RB_TinT_NH_H_05	RB_TT_NH_H_05	NA	NA	NA	B	10	BTHNH5	T	T	H	NH	TTHNH	1	5	6	1	12	249	20.75	16.6667	NA	NA	NA	NA	22	NA	NA	NA	NA	NA	NA	NA	NA	NA
T0206	RB_TinT_NH_H_06	RB_TT_NH_H_06	65	TT_NH_H_06	65RB_TT_NH_H_06	B	10	BTHNH6	T	T	H	NH	TTHNH	1	6	6	4	10	164	16.4	66.6667	2	44.2	6.1	6.6	22	41	12.91	0.598	0.309	0.699	0.504	0.195	0	M36
T0208	RB_TinT_NH_H_07	RB_TT_NH_H_07	66	TT_NH_H_07	66RB_TT_NH_H_07	B	10	BTHNH7	T	T	H	NH	TTHNH	1	7	6	1	13	261	20.0769	16.6667	3	40.9	17.34	0	25	18	11.935	0.9875	0.4785	0.707	0.6215	0.0855	0	M33
T0209	RB_TinT_NH_H_08	RB_TT_NH_H_08	67	TT_NH_H_08	67RB_TT_NH_H_08	B	10	BTHNH8	T	T	H	NH	TTHNH	1	8	6	4	11	307	27.9091	66.6667	4	48.9	27.6	0	26	19	14.785	1.0295	0.551	0.8875	0.713	0.1745	1	M36
T0210	RB_TinT_NH_H_28	RB_TT_NH_H_28	584	TT_NH_H_28	584RB_TT_NH_H_28	B	10	BTHNH28	T	T	H	NH	TTHNH	1	28	6	6	13	246	18.9231	100	6	36.2	16.17	8.2	22	30	11.665	0.8975	0.453	0.683	0.6985	0.1105	0	M56
T0211	RB_TinT_NH_H_10	RB_TT_NH_H_10	8	TT_NH_H_10	8RB_TT_NH_H_10	B	10	BTHNH10	T	T	H	NH	TTHNH	1	10	6	4	11	225	20.4545	66.6667	5	39.7	11.935	24.5	24	27	13.48	0.981	0.4975	0.6685	0.752	0.0835	0	M38
T0212	RB_TinT_NH_H_11	RB_TT_NH_H_11	20	TT_NH_H_11	20RB_TT_NH_H_11	B	10	BTHNH11	T	T	H	NH	TTHNH	1	11	6	6	11	348	31.6364	100	3	31.2	8.76	30.1	22	28	12.445	1.0735	0.377	1.3575	0.6885	0.669	0	M54
T0214	RB_TinT_NH_H_12	RB_TT_NH_H_12	NA	NA	NA	B	10	BTHNH12	T	T	H	NH	TTHNH	1	12	6	3	10	306	30.6	50	4	29.4	10.5	25	24	28	12.345	1.0345	0.3995	0.8865	0.6965	0.19	1	M54
T0217	RB_TinT_NH_H_13	RB_TT_NH_H_13	19	TT_NH_H_13	19RB_TT_NH_H_13	B	10	BTHNH13	T	T	H	NH	TTHNH	1	13	6	5	11	312	28.3636	83.3333	2	48.6	6.2	25.9	24	22	12.665	0.921	0.504	0.5985	0.683	0.0845	0	M54
T0218	RB_TinT_NH_H_14	RB_TT_NH_H_14	10	TT_NH_H_14	10RB_TT_NH_H_14	B	10	BTHNH14	T	T	H	NH	TTHNH	1	14	6	3	11	312	28.3636	50	10	47.4	17.48	0	23	43	13.57	1.055	0.4535	1.138	0.723	0.415	0	M54
T0219	RB_TinT_NH_H_15	RB_TT_NH_H_15	7	TT_NH_H_15	7RB_TT_NH_H_15	B	10	BTHNH15	T	T	H	NH	TTHNH	1	15	6	4	11	306	27.8182	66.6667	8	28.6	19.24	18.3	24	30	14.865	1.034	0.5065	0.797	0.656	0.141	2	M38
T0220	RB_TinT_NH_H_16	RB_TT_NH_H_16	22	TT_NH_H_16	22RB_TT_NH_H_16	B	10	BTHNH16	T	T	H	NH	TTHNH	1	16	6	6	11	330	30	100	2	36.9	7.44	22	26	23	12.35	1.027	0.487	0.697	0.603	0.094	NA	NA
T0222	RB_TinT_NH_H_17	RB_TT_NH_H_17	9	TT_NH_H_17	9RB_TT_NH_H_17	B	10	BTHNH17	T	T	H	NH	TTHNH	1	17	6	6	10	287	28.7	100	14	36	8.75	9.5	22	40	12.88	0.9875	0.4625	0.9425	0.6685	0.274	0	M38
T0223	RB_TinT_NH_H_18	RB_TT_NH_H_18	15	TT_NH_H_18	15RB_TT_NH_H_18	B	10	BTHNH18	T	T	H	NH	TTHNH	1	18	6	6	10	266	26.6	100	7	44.2	12.865	10.7	24	35	12.69	0.9995	0.3875	0.7115	0.7	0.0195	2	M38
T0225	RB_TinT_NH_H_19	RB_TT_NH_H_19	466	TT_NH_H_19	466RB_TT_NH_H_19	B	10	BTHNH19	T	T	H	NH	TTHNH	1	19	6	5	12	381	31.75	83.3333	18	29.1	10.2	11.3	20	37	13.295	0.9555	0.456	0.548	0.6225	0.0745	1	M10
T0226	RB_TinT_NH_H_20	RB_TT_NH_H_20	467	TT_NH_H_20	467RB_TT_NH_H_20	B	10	BTHNH20	T	T	H	NH	TTHNH	1	20	6	6	12	312	26	100	12	35.8	4.845	5.7	21	30	12.865	0.895	0.4025	0.98	0.632	0.348	0	M10
T0227	RB_TinT_NH_H_21	RB_TT_NH_H_21	518	TT_NH_H_21	518RB_TT_NH_H_21	B	10	BTHNH21	T	T	H	NH	TTHNH	1	21	6	4	10	349	34.9	66.6667	6	36.9	8.76	16.9	20	34	11.26	0.842	0.4	0.588	0.523	0.065	0	M40
T0228	RB_TinT_NH_H_22	RB_TT_NH_H_22	468	TT_NH_H_22	468RB_TT_NH_H_22	B	10	BTHNH22	T	T	H	NH	TTHNH	1	22	6	6	13	327	25.1538	100	1	38.2	9.625	21.6	21	40	12.375	1.058	0.437	0.91	0.66	0.25	0	M10
T0229	RB_TinT_NH_H_23	RB_TT_NH_H_23	469	TT_NH_H_23	469RB_TT_NH_H_23	B	10	BTHNH23	T	T	H	NH	TTHNH	1	23	6	4	12	303	25.25	66.6667	17	36.2	9.12	16.9	19	50	13.25	0.9305	0.389	0.7815	0.5405	0.241	0	M40
T0230	RB_TinT_NH_H_24	RB_TT_NH_H_24	NA	NA	NA	B	10	BTHNH24	T	T	H	NH	TTHNH	1	24	6	4	13	478	36.7692	66.6667	10	36.9	6.96	47	19	48	13.215	0.868	0.4185	0.8325	0.53	0.3025	0	M40
T0233	RB_TinT_NH_H_25	RB_TT_NH_H_25	471	TT_NH_H_25	471RB_TT_NH_H_25	B	10	BTHNH25	T	T	H	NH	TTHNH	1	25	6	5	14	280	20	83.3333	3	37.6	6.93	16.7	20	30	11.925	0.828	0.403	0.8775	0.542	0.3355	0	M10
T0234	RB_TinT_NH_H_26	RB_TT_NH_H_26	519	TT_NH_H_26	519RB_TT_NH_H_26	B	10	BTHNH26	T	T	H	NH	TTHNH	1	26	6	5	12	200	16.6667	83.3333	1	32.7	8.32	18.9	23	37	12.03	0.8105	0.45	0.7835	0.538	0.2455	NA	NA
T0236	RB_TinT_NH_H_27	RB_TT_NH_H_27	NA	NA	NA	B	10	BTHNH27	T	T	H	NH	TTHNH	1	27	6	5	12	271	22.5833	83.3333	0	48.9	9.48	3.7	22	21	NA	NA	NA	NA	NA	NA	NA	NA
T0237	RB_TinT_NH_H_29	RB_TT_NH_H_29	585	TT_NH_H_29	585RB_TT_NH_H_29	B	10	BTHNH29	T	T	H	NH	TTHNH	1	29	6	2	11	219	19.9091	33.3333	3	25.2	7.8	31.4	21	30	12.835	0.8225	0.412	0.6825	0.44	0.2425	0	M55
T0238	RB_TinT_NH_H_30	RB_TT_NH_H_30	586	TT_NH_H_30	586RB_TT_NH_H_30	B	10	BTHNH30	T	T	H	NH	TTHNH	1	30	6	3	10	210	21	50	7	33.1	8.05	16.5	21	32	11.45	0.803	0.428	0.78	0.547	0.233	0	M56
T0239	RB_TinT_NH_H_31	RB_TT_NH_H_31	587	TT_NH_H_31	587RB_TT_NH_H_31	B	10	BTHNH31	T	T	H	NH	TTHNH	1	31	6	3	10	267	26.7	50	3	24	11.1	11.1	21	25	12.455	0.869	0.451	0.637	0.6	0.037	0	M55
T0240	RB_TinT_NH_H_32	RB_TT_NH_H_32	588	TT_NH_H_32	588RB_TT_NH_H_32	B	10	BTHNH32	T	T	H	NH	TTHNH	1	32	6	2	11	199	18.0909	33.3333	0	32	4.505	24.3	22	11	12.805	0.876	0.4785	0.3245	0.631	0.3065	NA	NA
T0241	RB_TinT_NH_H_33	RB_TT_NH_H_33	589	TT_NH_H_33	589RB_TT_NH_H_33	B	10	BTHNH33	T	T	H	NH	TTHNH	1	33	6	6	11	288	26.1818	100	14	42.8	6	0	20	26	14.005	0.9795	0.545	0.5925	0.5905	0.024	1	M55
T0242	RB_TinT_NH_H_34	RB_TT_NH_H_34	590	TT_NH_H_34	590RB_TT_NH_H_34	B	10	BTHNH34	T	T	H	NH	TTHNH	1	34	4	4	12	348	29	100	12	36	7.7	28.4	21	30	11.545	0.882	0.403	0.81	0.617	0.193	1	M56
T0243	RB_TinT_NH_H_35	RB_TT_NH_H_35	591	TT_NH_H_35	591RB_TT_NH_H_35	B	10	BTHNH35	T	T	H	NH	TTHNH	1	35	4	3	12	168	14	75	8	32.9	12.245	23.1	22	35	12.73	0.977	0.4585	1.08	0.656	0.424	0	M55
T0244	RB_TinT_NH_H_36	RB_TT_NH_H_36	592	TT_NH_H_36	592RB_TT_NH_H_36	B	10	BTHNH36	T	T	H	NH	TTHNH	1	36	4	4	11	276	25.0909	100	7	34.7	5.13	34.1	19	30	12.365	0.814	0.4465	0.5915	0.527	0.0965	1	M40
T0245	RB_TinT_NH_H_09	RB_TT_NH_H_09	104	TT_NH_H_09	104RB_TT_NH_H_09	B	10	BTHNH9	T	T	H	NH	TTHNH	1	9	5	3	8	301	37.625	60	7	32.6	11.615	11.6	26	37	11.705	0.8445	0.3715	0.8485	0.623	0.2255	0	M33
T0246	RB_TinT_NH_H_37	RB_TT_NH_H_37	NA	NA	NA	B	10	BTHNH37	T	T	H	NH	TTHNH	1	37	4	4	12	364	30.3333	100	1	43.7	8.88	0	22	35	NA	NA	NA	NA	NA	NA	NA	NA
T0247	RB_TinT_NH_H_38	RB_TT_NH_H_38	593	TT_NH_H_38	593RB_TT_NH_H_38	B	10	BTHNH38	T	T	H	NH	TTHNH	1	38	4	4	10	187	18.7	100	12	30.9	22.68	16	24	30	14.34	1.021	0.5545	0.7275	0.6785	0.125	NA	NA
T0248	RB_TinT_NH_H_39	RB_TT_NH_H_39	NA	NA	NA	B	10	BTHNH39	T	T	H	NH	TTHNH	1	39	4	1	12	226	18.8333	25	0	25.9	7.48	15.3	20	32	NA	NA	NA	NA	NA	NA	NA	NA
T0249	RB_TinT_NH_H_40	RB_TT_NH_H_40	594	TT_NH_H_40	594RB_TT_NH_H_40	B	10	BTHNH40	T	T	H	NH	TTHNH	1	40	4	2	12	222	18.5	50	5	30.4	6.2	0	21	13	14.2	1.008	0.569	0.5095	0.648	0.1385	1	M56
T0102	RA_TinL_NH_B_01	RA_TL_NH_B_01	NA	NA	NA	A	10	ATBNH1	L	T	B	NH	TLBNH	0	1	6	6	11	233	21.1818	100	3	34.8	8.8	17.3	21	5	NA	NA	NA	NA	NA	NA	NA	NA
T0103	RA_TinL_NH_B_02	RA_TL_NH_B_02	NA	NA	NA	A	10	ATBNH2	L	T	B	NH	TLBNH	0	2	6	4	10	261	26.1	66.6667	0	33.8	7.56	0	22	16	NA	NA	NA	NA	NA	NA	NA	NA
T0106	RA_TinL_NH_B_03	RA_TL_NH_B_03	237	TL_NH_B_03	237RA_TL_NH_B_03	A	10	ATBNH3	L	T	B	NH	TLBNH	0	3	6	6	11	282	25.6364	100	5	28.2	5.51	0	24	18	13.26	0.676	0.479	0.583	0.1635	0.349	NA	NA
T0107	RA_TinL_NH_B_04	RA_TL_NH_B_04	238	TL_NH_B_04	238RA_TL_NH_B_04	A	10	ATBNH4	L	T	B	NH	TLBNH	0	4	6	6	11	293	26.6364	100	8	28.4	3.825	2.2	24	22	12.265	0.9535	0.419	0.9475	0.513	0.4345	0	M6
T0108	RA_TinL_NH_B_05	RA_TL_NH_B_05	239	TL_NH_B_05	239RA_TL_NH_B_05	A	10	ATBNH5	L	T	B	NH	TLBNH	0	5	6	5	11	299	27.1818	83.3333	4	31.4	7.92	3.2	24	14	10.76	0.769	0.3445	0.669	0.4795	0.1895	1	M6
T0109	RA_TinL_NH_B_06	RA_TL_NH_B_06	240	TL_NH_B_06	240RA_TL_NH_B_06	A	10	ATBNH6	L	T	B	NH	TLBNH	0	6	6	6	10	235	23.5	100	7	29.1	16.72	7.2	26	21	14.135	0.9875	0.4575	0.6445	0.6845	0.082	NA	NA
T0110	RA_TinL_NH_B_07	RA_TL_NH_B_07	241	TL_NH_B_07	241RA_TL_NH_B_07	A	10	ATBNH7	L	T	B	NH	TLBNH	0	7	6	6	11	229	20.8182	100	1	30.7	5.035	2.2	23	14	12.94	0.8805	0.4455	0.77	0.5445	0.2255	NA	NA
T0112	RA_TinL_NH_B_08	RA_TL_NH_B_08	242	TL_NH_B_08	242RA_TL_NH_B_08	A	10	ATBNH8	L	T	B	NH	TLBNH	0	8	6	6	10	267	26.7	100	3	23.2	5.72	4.2	25	17	12.26	0.9455	0.419	0.565	0.5975	0.0905	0	M6
T0113	RA_TinL_NH_B_10	RA_TL_NH_B_10	288	TL_NH_B_10	288RA_TL_NH_B_10	A	10	ATBNH10	L	T	B	NH	TLBNH	0	10	6	5	10	270	27	83.3333	7	28.3	17.82	2.8	23	15	16.515	0.698	0.545	0.67	0.7035	0.2115	0	M2
T0114	RA_TinL_NH_B_11	RA_TL_NH_B_11	289	TL_NH_B_11	289RA_TL_NH_B_11	A	10	ATBNH11	L	T	B	NH	TLBNH	0	11	6	2	14	251	17.9286	33.3333	3	34.8	10.15	0	23	21	NA	NA	NA	NA	NA	NA	NA	NA
T0115	RA_TinL_NH_B_12	RA_TL_NH_B_12	290	TL_NH_B_12	290RA_TL_NH_B_12	A	10	ATBNH12	L	T	B	NH	TLBNH	0	12	6	5	13	279	21.4615	83.3333	12	32.5	5.015	0	24	28	13.855	0.813	0.515	0.6905	0.621	0.1095	0	M2
T0116	RA_TinL_NH_B_13	RA_TL_NH_B_13	291	TL_NH_B_13	291RA_TL_NH_B_13	A	10	ATBNH13	L	T	B	NH	TLBNH	0	13	6	5	11	264	24	83.3333	4	31.7	14.175	0	26	24	16.23	0.948	0.45	0.8385	0.6465	0.192	NA	NA
T0117	RA_TinL_NH_B_14	RA_TL_NH_B_14	292	TL_NH_B_14	292RA_TL_NH_B_14	A	10	ATBNH14	L	T	B	NH	TLBNH	0	14	6	6	12	227	18.9167	100	3	26.1	13.12	0	25	18	13.21	0.907	0.462	1.143	0.644	0.499	NA	NA
T0118	RA_TinL_NH_B_15	RA_TL_NH_B_15	293	TL_NH_B_15	293RA_TL_NH_B_15	A	10	ATBNH15	L	T	B	NH	TLBNH	0	15	6	6	10	269	26.9	100	8	26.6	18.56	0	25	8	13.155	0.551	0.426	0.6225	0.6445	0.07	2	M2
T0119	RA_TinL_NH_B_16	RA_TL_NH_B_16	294	TL_NH_B_16	294RA_TL_NH_B_16	A	10	ATBNH16	L	T	B	NH	TLBNH	0	16	6	5	10	262	26.2	83.3333	9	36.6	9.345	5.8	25	21	12.95	0.823	0.3895	0.7635	0.553	0.2105	1	M2
T0120	RA_TinL_NH_B_17	RA_TL_NH_B_17	NA	NA	NA	A	10	ATBNH17	L	T	B	NH	TLBNH	0	17	6	3	11	342	31.0909	50	1	30.8	8.5	6.1	23	17	NA	NA	NA	NA	NA	NA	NA	NA
T0121	RA_TinL_NH_B_18	RA_TL_NH_B_18	295	TL_NH_B_18	295RA_TL_NH_B_18	A	10	ATBNH18	L	T	B	NH	TLBNH	0	18	6	6	10	334	33.4	100	1	30.4	6.375	0	23	11	12.82	0.9075	0.4985	0.447	0.5735	0.1265	NA	NA
T0123	RA_TinL_NH_B_19	RA_TL_NH_B_19	773	TL_NH_B_19	773RA_TL_NH_B_19	A	10	ATBNH19	L	T	B	NH	TLBNH	0	19	6	6	11	292	26.5455	100	10	30.8	7.5	0	27	26	14.435	1.0465	0.4935	0.8245	0.634	0.1905	1	M29
T0125	RA_TinL_NH_B_20	RA_TL_NH_B_20	774	TL_NH_B_20	774RA_TL_NH_B_20	A	10	ATBNH20	L	T	B	NH	TLBNH	0	20	6	5	13	284	21.8462	83.3333	11	31.4	9.12	0	25	20	16.23	1.1015	0.4675	0.776	0.6225	0.1535	0	M27
T0126	RA_TinL_NH_B_21	RA_TL_NH_B_21	775	TL_NH_B_21	775RA_TL_NH_B_21	A	10	ATBNH21	L	T	B	NH	TLBNH	0	21	6	6	10	277	27.7	100	8	28.6	10.85	0	23	24	16.155	0.8015	0.3625	1.0935	0.6385	0.455	NA	NA
T0127	RA_TinL_NH_B_22	RA_TL_NH_B_22	776	TL_NH_B_22	776RA_TL_NH_B_22	A	10	ATBNH22	L	T	B	NH	TLBNH	0	22	6	5	11	193	17.5455	83.3333	8	42.6	9.23	0	25	17	13.99	1.05	0.491	0.5535	0.6645	0.111	1	M29
T0128	RA_TinL_NH_B_23	RA_TL_NH_B_23	777	TL_NH_B_23	777RA_TL_NH_B_23	A	10	ATBNH23	L	T	B	NH	TLBNH	0	23	6	6	13	233	17.9231	100	5	31.7	6.5	0	23	29	16.91	1.1265	0.5835	0.8765	0.591	0.2855	1	M29
T0129	RA_TinL_NH_B_24	RA_TL_NH_B_24	778	TL_NH_B_24	778RA_TL_NH_B_24	A	10	ATBNH24	L	T	B	NH	TLBNH	0	24	6	6	12	306	25.5	100	10	35.7	7.56	0	25	26	12.395	0.834	0.366	0.599	0.5185	0.1155	0	M29
T0130	RA_TinL_NH_B_25	RA_TL_NH_B_25	779	TL_NH_B_25	779RA_TL_NH_B_25	A	10	ATBNH25	L	T	B	NH	TLBNH	0	25	6	4	10	280	28	66.6667	9	41.3	9.23	0	24	26	14.835	1.093	0.4785	0.6775	0.6405	0.277	0	M27
T0132	RA_TinL_NH_B_26	RA_TL_NH_B_26	780	TL_NH_B_26	780RA_TL_NH_B_26	A	10	ATBNH26	L	T	B	NH	TLBNH	0	26	6	6	11	311	28.2727	100	8	35.9	10.08	0	26	25	15.205	1.0885	0.4115	0.9205	0.5935	0.327	2	M27
T0133	RA_TinL_NH_B_27	RA_TL_NH_B_27	781	TL_NH_B_27	781RA_TL_NH_B_27	A	10	ATBNH27	L	T	B	NH	TLBNH	0	27	6	5	11	174	15.8182	83.3333	11	33.4	12.75	6.6	27	28	14.06	0.946	0.4475	0.5865	0.561	0.1605	0	M27
T0134	RA_TinL_NH_B_28	RA_TL_NH_B_28	816	TL_NH_B_28	816RA_TL_NH_B_28	A	10	ATBNH28	L	T	B	NH	TLBNH	0	28	6	6	12	280	23.3333	100	11	40	5.4	0	24	25	15.555	1.095	0.483	0.723	0.6365	0.0865	0	M24
T0135	RA_TinL_NH_B_29	RA_TL_NH_B_29	817	TL_NH_B_29	817RA_TL_NH_B_29	A	10	ATBNH29	L	T	B	NH	TLBNH	0	29	6	4	11	222	20.1818	66.6667	7	30.2	7.81	0	19	19	10.52	0.661	0.328	0.6825	0.487	0.1955	NA	NA
T0136	RA_TinL_NH_B_30	RA_TL_NH_B_30	818	TL_NH_B_30	818RA_TL_NH_B_30	A	10	ATBNH30	L	T	B	NH	TLBNH	0	30	6	6	10	150	15	100	7	29.4	12.74	0	19	7	13.925	0.954	0.471	0.6255	0.5855	0.086	0	M32
T0137	RA_TinL_NH_B_31	RA_TL_NH_B_31	819	TL_NH_B_31	819RA_TL_NH_B_31	A	10	ATBNH31	L	T	B	NH	TLBNH	0	31	6	2	11	254	23.0909	33.3333	10	40.7	16.8	3.3	32	12	14.285	0.93	0.454	0.7175	0.71	0.0145	NA	NA
T0138	RA_TinL_NH_B_32	RA_TL_NH_B_32	NA	NA	NA	A	10	ATBNH32	L	T	B	NH	TLBNH	0	32	6	6	13	356	27.3846	100	1	48.4	10.66	25.1	22	21	NA	NA	NA	NA	NA	NA	NA	NA
T0139	RA_TinL_NH_B_33	RA_TL_NH_B_33	820	TL_NH_B_33	820RA_TL_NH_B_33	A	10	ATBNH33	L	T	B	NH	TLBNH	0	33	6	6	12	304	25.3333	100	20	34.2	12.71	11.6	19	54	15.685	0.9755	0.5145	0.8	0.552	0.248	NA	NA
T0142	RA_TinL_NH_B_34	RA_TL_NH_B_34	821	TL_NH_B_34	821RA_TL_NH_B_34	A	10	ATBNH34	L	T	B	NH	TLBNH	0	34	6	6	12	313	26.0833	100	3	34.7	6.49	0	21	27	14.265	0.9815	0.521	0.7865	0.5865	0.2	1	M24
T0143	RA_TinL_NH_B_35	RA_TL_NH_B_35	822	TL_NH_B_35	822RA_TL_NH_B_35	A	10	ATBNH35	L	T	B	NH	TLBNH	0	35	6	5	13	258	19.8462	83.3333	9	31.8	17.355	4	25	22	14.93	1.0705	0.5265	0.768	0.648	0.12	0	M24
T0144	RA_TinL_NH_B_36	RA_TL_NH_B_36	823	TL_NH_B_36	823RA_TL_NH_B_36	A	10	ATBNH36	L	T	B	NH	TLBNH	0	36	6	6	13	301	23.1538	100	8	35.6	5.415	11.3	21	19	13.585	0.957	0.461	0.463	0.614	0.151	2	M32
T0145	RA_TinL_NH_B_37	RA_TL_NH_B_37	824	TL_NH_B_37	824RA_TL_NH_B_37	A	10	ATBNH37	L	T	B	NH	TLBNH	0	37	6	6	11	303	27.5455	100	3	35.6	6.2	21.5	22	26	14.185	0.992	0.4245	0.808	0.4955	0.3125	0	M32
T0146	RA_TinL_NH_B_38	RA_TL_NH_B_38	NA	NA	NA	A	10	ATBNH38	L	T	B	NH	TLBNH	0	38	6	5	10	262	26.2	83.3333	0	17.1	6.6	8.6	22	18	NA	NA	NA	NA	NA	NA	NA	NA
T0147	RA_TinL_NH_B_09	RA_TL_NH_B_09	243	TL_NH_B_09	243RA_TL_NH_B_09	A	10	ATBNH9	L	T	B	NH	TLBNH	0	9	5	5	11	208	18.9091	100	1	36.1	2.88	0	23	14	14.235	0.95	0.489	0.578	0.5565	0.0215	0	M6
T0148	RA_TinL_NH_B_39	RA_TL_NH_B_39	825	TL_NH_B_39	825RA_TL_NH_B_39	A	10	ATBNH39	L	T	B	NH	TLBNH	0	39	4	4	12	329	27.4167	100	16	31.8	4.86	0	19	26	12.88	0.8835	0.413	0.788	0.676	0.112	1	M32
T0149	RA_TinL_NH_B_40	RA_TL_NH_B_40	826	TL_NH_B_40	826RA_TL_NH_B_40	A	10	ATBNH40	L	T	B	NH	TLBNH	0	40	4	4	13	262	20.1538	100	5	34.1	6.38	8.3	24	21	14.14	1.077	0.466	1.153	0.651	0.502	1	M24
T0101	RB_TinL_NH_B_01	RB_TL_NH_B_01	226	TL_NH_B_01	226RB_TL_NH_B_01	B	10	BTBNH1	L	T	B	NH	TLBNH	0	1	6	5	10	312	31.2	83.3333	2	47.2	6.82	2.1	25	24	11.815	0.805	0.3865	0.6525	0.4935	0.159	NA	NA
T0102	RB_TinL_NH_B_02	RB_TL_NH_B_02	227	TL_NH_B_02	227RB_TL_NH_B_02	B	10	BTBNH2	L	T	B	NH	TLBNH	0	2	5	5	11	309	28.0909	100	NA	NA	NA	NA	26	NA	11.715	0.981	0.412	0.4845	0.545	0.0605	0	M35
T0104	RB_TinL_NH_B_03	RB_TL_NH_B_03	98	TL_NH_B_03	98RB_TL_NH_B_03	B	10	BTBNH3	L	T	B	NH	TLBNH	0	3	6	4	14	376	26.8571	66.6667	8	35.2	15.81	0	26	23	14.625	1.0795	0.494	1.041	0.5805	0.4605	1	M34
T0105	RB_TinL_NH_B_04	RB_TL_NH_B_04	99	TL_NH_B_04	99RB_TL_NH_B_04	B	10	BTBNH4	L	T	B	NH	TLBNH	0	4	6	5	10	204	20.4	83.3333	6	37.1	9.84	4.8	25	23	12.89	0.8605	0.3915	1.1355	0.6105	0.525	0	M34
T0107	RB_TinL_NH_B_05	RB_TL_NH_B_05	100	TL_NH_B_05	100RB_TL_NH_B_05	B	10	BTBNH5	L	T	B	NH	TLBNH	0	5	6	6	11	209	19	100	7	42.4	13.77	4.4	27	29	14.91	1.181	0.5045	0.935	0.809	0.126	0	M34
T0109	RB_TinL_NH_B_06	RB_TL_NH_B_06	101	TL_NH_B_06	101RB_TL_NH_B_06	B	10	BTBNH6	L	T	B	NH	TLBNH	0	6	6	5	13	357	27.4615	83.3333	5	37.7	9.545	9.5	26	24	14.93	0.9345	0.335	1.395	0.696	0.699	0	M35
T0110	RB_TinL_NH_B_20	RB_TL_NH_B_20	504	TL_NH_B_20	504RB_TL_NH_B_20	B	10	BTBNH20	L	T	B	NH	TLBNH	0	20	6	6	11	333	30.2727	100	9	37.1	19.55	15.9	23	24	15.56	1.063	0.518	0.8655	0.743	0.1225	2	M9
T0111	RB_TinL_NH_B_29	RB_TL_NH_B_29	550	TL_NH_B_29	550RB_TL_NH_B_29	B	10	BTBNH29	L	T	B	NH	TLBNH	0	29	6	6	11	309	28.0909	100	8	25.2	12	5.7	23	31	12.375	1.003	0.4385	0.9645	0.6885	0.276	0	M42
T0112	RB_TinL_NH_B_28	RB_TL_NH_B_28	549	TL_NH_B_28	549RB_TL_NH_B_28	B	10	BTBNH28	L	T	B	NH	TLBNH	0	28	6	6	13	296	22.7692	100	12	40.3	6.03	4.2	21	36	13.28	0.8695	0.381	0.618	0.571	0.047	1	M41
T0113	RB_TinL_NH_B_10	RB_TL_NH_B_10	NA	NA	NA	B	10	BTBNH10	L	T	B	NH	TLBNH	0	10	6	6	10	224	22.4	100	8	34.3	11.44	0	27	16	12.925	0.681	0.4505	0.499	0.5835	0.0845	2	M53
T0114	RB_TinL_NH_B_11	RB_TL_NH_B_11	36	TL_NH_B_11	36RB_TL_NH_B_11	B	10	BTBNH11	L	T	B	NH	TLBNH	0	11	6	6	11	374	34	100	10	31.6	12.615	4.3	24	21	17.23	0.855	0.554	0.982	0.68	0.302	0	M37
T0115	RB_TinL_NH_B_12	RB_TL_NH_B_12	34	TL_NH_B_12	34RB_TL_NH_B_12	B	10	BTBNH12	L	T	B	NH	TLBNH	0	12	6	6	10	300	30	100	13	43.4	5.32	0	27	25	15.515	1.176	0.4195	1.0105	0.6605	0.35	0	M53
T0116	RB_TinL_NH_B_13	RB_TL_NH_B_13	26	TL_NH_B_13	26RB_TL_NH_B_13	B	10	BTBNH13	L	T	B	NH	TLBNH	0	13	6	6	10	243	24.3	100	11	37.4	13.95	10.8	25	23	14.055	0.991	0.5035	0.942	0.6585	0.2835	0	M37
T0117	RB_TinL_NH_B_14	RB_TL_NH_B_14	25	TL_NH_B_14	25RB_TL_NH_B_14	B	10	BTBNH14	L	T	B	NH	TLBNH	0	14	6	6	12	395	32.9167	100	10	37.2	9.62	0	30	11	12.045	0.4305	0.299	0.979	0.3735	0.6055	NA	NA
T0118	RB_TinL_NH_B_15	RB_TL_NH_B_15	29	TL_NH_B_15	29RB_TL_NH_B_15	B	10	BTBNH15	L	T	B	NH	TLBNH	0	15	6	6	12	413	34.4167	100	8	43.7	10.2	0	24	27	12.52	0.96	0.417	0.859	0.5635	0.2955	0	M53
T0120	RB_TinL_NH_B_16	RB_TL_NH_B_16	35	TL_NH_B_16	35RB_TL_NH_B_16	B	10	BTBNH16	L	T	B	NH	TLBNH	0	16	6	6	11	268	24.3636	100	13	35.9	11.25	0	26	25	14.82	1.1045	0.4865	0.9335	0.69	0.2435	1	M37
T0121	RB_TinL_NH_B_17	RB_TL_NH_B_17	32	TL_NH_B_17	32RB_TL_NH_B_17	B	10	BTBNH17	L	T	B	NH	TLBNH	0	17	6	5	11	213	19.3636	83.3333	15	42.2	12.6	6.9	26	29	14.96	1.0235	0.3965	0.627	0.77	0.143	3	M37
T0122	RB_TinL_NH_B_18	RB_TL_NH_B_18	27	TL_NH_B_18	27RB_TL_NH_B_18	B	10	BTBNH18	L	T	B	NH	TLBNH	0	18	6	5	11	292	26.5455	83.3333	8	37.3	9.6	7.4	24	20	15.5	1.021	0.6045	0.992	0.6115	0.3805	0	M53
T0123	RB_TinL_NH_B_19	RB_TL_NH_B_19	503	TL_NH_B_19	503RB_TL_NH_B_19	B	10	BTBNH19	L	T	B	NH	TLBNH	0	19	6	6	11	316	28.7273	100	13	41.8	10.92	0	30	29	12.62	0.9695	0.428	0.63	0.637	0.047	2	M39
T0124	RB_TinL_NH_B_07	RB_TL_NH_B_07	102	TL_NH_B_07	102RB_TL_NH_B_07	B	10	BTBNH7	L	T	B	NH	TLBNH	0	7	6	5	11	305	27.7273	83.3333	0	43.1	9.96	10.8	27	16	14.05	0.8845	0.535	0.605	0.5425	0.0625	1	M35
T0125	RB_TinL_NH_B_21	RB_TL_NH_B_21	505	TL_NH_B_21	505RB_TL_NH_B_21	B	10	BTBNH21	L	T	B	NH	TLBNH	0	21	6	4	10	276	27.6	66.6667	10	41.6	8.6	7.6	22	27	13.62	1.053	0.432	0.509	0.591	0.082	1	M9
T0126	RB_TinL_NH_B_22	RB_TL_NH_B_22	514	TL_NH_B_22	514RB_TL_NH_B_22	B	10	BTBNH22	L	T	B	NH	TLBNH	0	22	6	6	11	290	26.3636	100	1	50.9	9.57	6.9	22	28	13.445	0.8965	0.426	0.619	0.5195	0.0995	NA	NA
T0127	RB_TinL_NH_B_23	RB_TL_NH_B_23	548	TL_NH_B_23	548RB_TL_NH_B_23	B	10	BTBNH23	L	T	B	NH	TLBNH	0	23	6	5	12	328	27.3333	83.3333	2	19.5	10.8	0	22	30	13.105	1.04	0.4915	0.828	0.566	0.262	NA	NA
T0128	RB_TinL_NH_B_24	RB_TL_NH_B_24	506	TL_NH_B_24	506RB_TL_NH_B_24	B	10	BTBNH24	L	T	B	NH	TLBNH	0	24	6	6	12	360	30	100	7	37.2	11.62	15.4	23	7	12.26	0.9315	0.4045	0.635	0.567	0.068	1	M9
T0129	RB_TinL_NH_B_25	RB_TL_NH_B_25	515	TL_NH_B_25	515RB_TL_NH_B_25	B	10	BTBNH25	L	T	B	NH	TLBNH	0	25	6	4	13	289	22.2308	66.6667	2	39.8	11.6	9.2	24	25	11.73	0.782	0.336	1.009	0.546	0.463	0	M9
T0130	RB_TinL_NH_B_26	RB_TL_NH_B_26	507	TL_NH_B_26	507RB_TL_NH_B_26	B	10	BTBNH26	L	T	B	NH	TLBNH	0	26	6	5	10	225	22.5	83.3333	7	46.4	10.68	15.3	24	19	13.02	0.9545	0.5175	0.734	0.5995	0.1345	0	M39
T0131	RB_TinL_NH_B_27	RB_TL_NH_B_27	508	TL_NH_B_27	508RB_TL_NH_B_27	B	10	BTBNH27	L	T	B	NH	TLBNH	0	27	6	6	12	285	23.75	100	5	40.4	8.14	12.8	23	26	13.06	0.4405	0.425	0.9015	0.633	0.2885	0	M39
T0132	RB_TinL_NH_B_08	RB_TL_NH_B_08	103	TL_NH_B_08	103RB_TL_NH_B_08	B	10	BTBNH8	L	T	B	NH	TLBNH	0	8	5	5	10	323	32.3	100	9	45.2	13.2	25.6	25	29	12.635	0.943	0.455	1.0255	0.6105	0.415	1	M34
T0134	RB_TinL_NH_B_30	RB_TL_NH_B_30	551	TL_NH_B_30	551RB_TL_NH_B_30	B	10	BTBNH30	L	T	B	NH	TLBNH	0	30	6	6	14	448	32	100	11	42.7	11.84	4.4	24	13	12.25	0.8545	0.44	0.618	0.5665	0.0625	0	M42
T0137	RB_TinL_NH_B_31	RB_TL_NH_B_31	552	TL_NH_B_31	552RB_TL_NH_B_31	B	10	BTBNH31	L	T	B	NH	TLBNH	0	31	6	5	11	279	25.3636	83.3333	4	41.3	10.75	5.8	24	27	13.415	0.9655	0.4285	0.8145	0.585	0.2295	1	M39
T0138	RB_TinL_NH_B_09	RB_TL_NH_B_09	NA	NA	NA	B	10	BTBNH9	L	T	B	NH	TLBNH	0	9	5	4	9	391	43.4444	80	0	33.2	9	0	24	26	NA	NA	NA	NA	NA	NA	0	M35
T0139	RB_TinL_NH_B_32	RB_TL_NH_B_32	553	TL_NH_B_32	553RB_TL_NH_B_32	B	10	BTBNH32	L	T	B	NH	TLBNH	0	32	6	6	13	271	20.8462	100	5	38.2	14.96	12	23	27	13.755	1.0035	0.5285	1.0155	0.6325	0.383	NA	NA
T0140	RB_TinL_NH_B_33	RB_TL_NH_B_33	554	TL_NH_B_33	554RB_TL_NH_B_33	B	10	BTBNH33	L	T	B	NH	TLBNH	0	33	6	5	10	243	24.3	83.3333	10	42.3	8.4	14.8	22	26	12.935	0.943	0.432	0.8675	0.6855	0.271	0	M41
T0141	RB_TinL_NH_B_34	RB_TL_NH_B_34	555	TL_NH_B_34	555RB_TL_NH_B_34	B	10	BTBNH34	L	T	B	NH	TLBNH	0	34	6	6	12	328	27.3333	100	7	29.1	10.465	0	23	25	14.36	0.945	0.4655	0.9855	0.669	0.3165	0	M41
T0142	RB_TinL_NH_B_35	RB_TL_NH_B_35	556	TL_NH_B_35	556RB_TL_NH_B_35	B	10	BTBNH35	L	T	B	NH	TLBNH	0	35	4	4	13	371	28.5385	100	11	41	15.035	5.5	28	16	13.705	0.878	0.489	0.826	0.6135	0.2125	0	M42
T0143	RB_TinL_NH_B_36	RB_TL_NH_B_36	557	TL_NH_B_36	557RB_TL_NH_B_36	B	10	BTBNH36	L	T	B	NH	TLBNH	0	36	4	4	11	264	24	100	3	41.2	10.15	0	23	21	NA	0.7245	0.3405	1.1895	0.696	0.4935	0	M41
T0144	RB_TinL_NH_B_37	RB_TL_NH_B_37	NA	NA	NA	B	10	BTBNH37	L	T	B	NH	TLBNH	0	37	4	1	11	342	31.0909	25	6	35	5.58	3.9	23	21	NA	NA	NA	NA	NA	NA	NA	NA
T0147	RB_TinL_NH_B_38	RB_TL_NH_B_38	558	TL_NH_B_38	558RB_TL_NH_B_38	B	10	BTBNH38	L	T	B	NH	TLBNH	0	38	4	4	11	247	22.4545	100	4	32.7	10.25	2	23	26	12.015	0.801	0.4105	0.634	0.51	0.124	NA	NA
T0148	RB_TinL_NH_B_39	RB_TL_NH_B_39	559	TL_NH_B_39	559RB_TL_NH_B_39	B	10	BTBNH39	L	T	B	NH	TLBNH	0	39	4	3	12	206	17.1667	75	0	30.4	10.8	0	22	22	12.975	0.9575	0.509	0.638	0.7405	0.1025	NA	NA
T0149	RB_TinL_NH_B_40	RB_TL_NH_B_40	560	TL_NH_B_40	560RB_TL_NH_B_40	B	10	BTBNH40	L	T	B	NH	TLBNH	0	40	4	4	14	266	19	100	11	27.9	17.82	11.9	28	22	15.22	1.0485	0.464	0.798	0.696	0.102	0	M42
T0102	RA_TinT_NH_B_01	RA_TT_NH_B_01	252	TT_NH_B_01	252RA_TT_NH_B_01	A	10	ATBNH1	T	T	B	NH	TTBNH	1	1	6	4	11	233	21.1818	66.6667	8	37.2	9.425	4.1	25	24	14.575	1.056	0.499	0.684	0.6075	0.0765	0	M5
T0103	RA_TinT_NH_B_02	RA_TT_NH_B_02	NA	NA	NA	A	10	ATBNH2	T	T	B	NH	TTBNH	1	2	6	4	10	261	26.1	66.6667	1	39.2	4.95	8.7	22	20	NA	NA	NA	NA	NA	NA	NA	NA
T0106	RA_TinT_NH_B_03	RA_TT_NH_B_03	NA	NA	NA	A	10	ATBNH3	T	T	B	NH	TTBNH	1	3	6	6	11	282	25.6364	100	10	33.9	9.75	0	21	29	13.925	0.9715	0.511	0.635	0.629	0.081	1	M5
T0107	RA_TinT_NH_B_04	RA_TT_NH_B_04	253	TT_NH_B_04	253RA_TT_NH_B_04	A	10	ATBNH4	T	T	B	NH	TTBNH	1	4	6	5	11	293	26.6364	83.3333	12	31	9.45	7.9	24	23	17.27	0.517	0.407	1.0845	0.6345	0.45	NA	NA
T0108	RA_TinT_NH_B_05	RA_TT_NH_B_05	254	TT_NH_B_05	254RA_TT_NH_B_05	A	10	ATBNH5	T	T	B	NH	TTBNH	1	5	6	5	11	299	27.1818	83.3333	3	37.6	10.4	4.2	23	23	NA	NA	NA	NA	NA	NA	0	M5
T0109	RA_TinT_NH_B_06	RA_TT_NH_B_06	255	TT_NH_B_06	255RA_TT_NH_B_06	A	10	ATBNH6	T	T	B	NH	TTBNH	1	6	6	5	10	235	23.5	83.3333	5	38.6	11.04	22	23	25	14.375	1.0235	0.4735	0.6295	0.5555	0.239	0	M5
T0110	RA_TinT_NH_B_07	RA_TT_NH_B_07	256	TT_NH_B_07	256RA_TT_NH_B_07	A	10	ATBNH7	T	T	B	NH	TTBNH	1	7	6	6	11	229	20.8182	100	12	31.6	4.59	0	21	28	14.475	0.996	0.476	0.819	0.4975	0.3215	NA	NA
T0112	RA_TinT_NH_B_08	RA_TT_NH_B_08	257	TT_NH_B_08	257RA_TT_NH_B_08	A	10	ATBNH8	T	T	B	NH	TTBNH	1	8	6	6	10	267	26.7	100	6	38.2	6	0	21	30	14.78	0.576	0.4965	0.8015	0.5365	0.265	NA	NA
T0113	RA_TinT_NH_B_10	RA_TT_NH_B_10	313	TT_NH_B_10	313RA_TT_NH_B_10	A	10	ATBNH10	T	T	B	NH	TTBNH	1	10	6	4	10	270	27	66.6667	14	38.9	19.38	14.8	25	28	15.865	1.13	0.554	0.5925	0.554	0.0385	1	M1
T0114	RA_TinT_NH_B_11	RA_TT_NH_B_11	314	TT_NH_B_11	314RA_TT_NH_B_11	A	10	ATBNH11	T	T	B	NH	TTBNH	1	11	6	5	14	251	17.9286	83.3333	7	36.4	15.12	30	23	33	14.28	0.932	0.42	1.337	0.7915	0.5455	NA	NA
T0115	RA_TinT_NH_B_12	RA_TT_NH_B_12	315	TT_NH_B_12	315RA_TT_NH_B_12	A	10	ATBNH12	T	T	B	NH	TTBNH	1	12	6	6	13	279	21.4615	100	16	38.7	8.4	14.1	23	50	14.63	1.0605	0.565	0.7395	0.5735	0.166	1	M7
T0116	RA_TinT_NH_B_13	RA_TT_NH_B_13	316	TT_NH_B_13	316RA_TT_NH_B_13	A	10	ATBNH13	T	T	B	NH	TTBNH	1	13	6	3	11	264	24	50	13	31.7	15.05	0	26	34	12.565	0.566	0.4355	0.673	0.185	0.4585	1	M7
T0117	RA_TinT_NH_B_14	RA_TT_NH_B_14	317	TT_NH_B_14	317RA_TT_NH_B_14	A	10	ATBNH14	T	T	B	NH	TTBNH	1	14	6	4	12	227	18.9167	66.6667	16	39.6	20.64	12.5	24	31	13.355	0.949	0.5005	0.7535	0.7145	0.084	0	M7
T0118	RA_TinT_NH_B_15	RA_TT_NH_B_15	318	TT_NH_B_15	318RA_TT_NH_B_15	A	10	ATBNH15	T	T	B	NH	TTBNH	1	15	6	5	10	269	26.9	83.3333	13	27.3	20	4.4	25	33	14.55	0.666	0.529	0.963	0.6995	0.2635	0	M1
T0119	RA_TinT_NH_B_16	RA_TT_NH_B_16	NA	NA	NA	A	10	ATBNH16	T	T	B	NH	TTBNH	1	16	6	2	10	262	26.2	33.3333	11	45	10.935	0	29	11	12.155	0.826	0.3975	0.7035	0.519	0.1845	0	M7
T0120	RA_TinT_NH_B_17	RA_TT_NH_B_17	319	TT_NH_B_17	319RA_TT_NH_B_17	A	10	ATBNH17	T	T	B	NH	TTBNH	1	17	6	3	11	342	31.0909	50	12	40.3	18	28.9	24	38	NA	NA	NA	NA	NA	NA	3	M1
T0121	RA_TinT_NH_B_18	RA_TT_NH_B_18	320	TT_NH_B_18	320RA_TT_NH_B_18	A	10	ATBNH18	T	T	B	NH	TTBNH	1	18	6	4	10	334	33.4	66.6667	8	46.9	8.68	0	24	45	15.235	1.012	0.483	1.261	0.7155	0.5455	0	M1
T0123	RA_TinT_NH_B_19	RA_TT_NH_B_19	750	TT_NH_B_19	750RA_TT_NH_B_19	A	10	ATBNH19	T	T	B	NH	TTBNH	1	19	6	6	11	292	26.5455	100	10	52	16.835	16.6	24	43	16.205	1.0875	0.5825	0.686	0.474	0.212	1	M30
T0125	RA_TinT_NH_B_20	RA_TT_NH_B_20	751	TT_NH_B_20	751RA_TT_NH_B_20	A	10	ATBNH20	T	T	B	NH	TTBNH	1	20	6	6	13	284	21.8462	100	21	53.1	13.195	15.9	22	57	13.095	0.8775	0.3655	0.6265	0.632	0.1125	0	M30
T0126	RA_TinT_NH_B_21	RA_TT_NH_B_21	752	TT_NH_B_21	752RA_TT_NH_B_21	A	10	ATBNH21	T	T	B	NH	TTBNH	1	21	6	5	10	277	27.7	83.3333	16	48.2	14.105	12	21	56	14.415	0.9925	0.442	1.009	0.5735	0.4355	1	M30
T0127	RA_TinT_NH_B_22	RA_TT_NH_B_22	753	TT_NH_B_22	753RA_TT_NH_B_22	A	10	ATBNH22	T	T	B	NH	TTBNH	1	22	6	6	11	193	17.5455	100	20	46.2	23.435	14.1	24	45	15.245	1.112	0.537	0.6575	0.6815	0.026	0	M28
T0128	RA_TinT_NH_B_23	RA_TT_NH_B_23	796	TT_NH_B_23	796RA_TT_NH_B_23	A	10	ATBNH23	T	T	B	NH	TTBNH	1	23	6	6	13	233	17.9231	100	21	48.9	19.6	23.1	22	44	14.725	1.04	0.523	0.7355	0.563	0.1725	1	M30
T0129	RA_TinT_NH_B_24	RA_TT_NH_B_24	754	TT_NH_B_24	754RA_TT_NH_B_24	A	10	ATBNH24	T	T	B	NH	TTBNH	1	24	6	6	12	306	25.5	100	20	54.9	12	18.9	20	69	14.19	0.893	0.4305	0.75	0.4905	0.2595	0	M28
T0130	RA_TinT_NH_B_25	RA_TT_NH_B_25	755	TT_NH_B_25	755RA_TT_NH_B_25	A	10	ATBNH25	T	T	B	NH	TTBNH	1	25	6	6	10	280	28	100	15	50.9	18.33	42.1	24	43	15.99	1.0405	0.4555	0.619	0.623	0.17	1	M28
T0132	RA_TinT_NH_B_26	RA_TT_NH_B_26	NA	NA	NA	A	10	ATBNH26	T	T	B	NH	TTBNH	1	26	6	3	11	311	28.2727	50	11	52	16.15	45.3	21	59	NA	NA	NA	NA	NA	NA	NA	NA
T0133	RA_TinT_NH_B_27	RA_TT_NH_B_27	756	TT_NH_B_27	756RA_TT_NH_B_27	A	10	ATBNH27	T	T	B	NH	TTBNH	1	27	6	6	11	174	15.8182	100	22	31.1	13.23	0	23	60	14.465	0.8675	0.391	0.755	0.523	0.232	1	M28
T0134	RA_TinT_NH_B_28	RA_TT_NH_B_28	797	TT_NH_B_28	797RA_TT_NH_B_28	A	10	ATBNH28	T	T	B	NH	TTBNH	1	28	6	6	12	280	23.3333	100	15	28.7	18.29	26	23	52	14.4	0.981	0.3975	0.8495	0.6085	0.241	NA	NA
T0135	RA_TinT_NH_B_29	RA_TT_NH_B_29	798	TT_NH_B_29	798RA_TT_NH_B_29	A	10	ATBNH29	T	T	B	NH	TTBNH	1	29	6	4	11	222	20.1818	66.6667	8	38.9	5.98	15.8	26	28	15.205	0.9655	0.4105	0.6625	0.544	0.1185	0	M25
T0136	RA_TinT_NH_B_30	RA_TT_NH_B_30	NA	NA	NA	A	10	ATBNH30	T	T	B	NH	TTBNH	1	30	6	6	10	150	15	100	20	46.9	8.52	0	24	41	NA	NA	NA	NA	NA	NA	0	M25
T0137	RA_TinT_NH_B_31	RA_TT_NH_B_31	799	TT_NH_B_31	799RA_TT_NH_B_31	A	10	ATBNH31	T	T	B	NH	TTBNH	1	31	6	6	11	254	23.0909	100	9	44.3	21.2	10.8	23	45	14.655	0.931	0.465	0.7025	0.523	0.1795	2	M31
T0138	RA_TinT_NH_B_32	RA_TT_NH_B_32	NA	NA	NA	A	10	ATBNH32	T	T	B	NH	TTBNH	1	32	6	5	13	356	27.3846	83.3333	1	38.1	7.7	20.9	22	28	12.365	0.895	0.426	0.52	0.583	0.063	0	M25
T0139	RA_TinT_NH_B_33	RA_TT_NH_B_33	800	TT_NH_B_33	800RA_TT_NH_B_33	A	10	ATBNH33	T	T	B	NH	TTBNH	1	33	6	6	12	304	25.3333	100	13	35.8	9.61	0	19	48	14.095	1.0035	0.358	0.5945	0.665	0.0705	NA	NA
T0142	RA_TinT_NH_B_34	RA_TT_NH_B_34	801	TT_NH_B_34	801RA_TT_NH_B_34	A	10	ATBNH34	T	T	B	NH	TTBNH	1	34	6	6	12	313	26.0833	100	14	42.4	8.12	0	20	51	15.095	0.863	0.492	0.7785	0.632	0.1465	1	M31
T0143	RA_TinT_NH_B_35	RA_TT_NH_B_35	802	TT_NH_B_35	802RA_TT_NH_B_35	A	10	ATBNH35	T	T	B	NH	TTBNH	1	35	6	5	13	258	19.8462	83.3333	11	36.2	19.6	24.8	24	22	16.045	1.0235	0.5065	0.7445	0.6105	0.134	1	M31
T0144	RA_TinT_NH_B_36	RA_TT_NH_B_36	803	TT_NH_B_36	803RA_TT_NH_B_36	A	10	ATBNH36	T	T	B	NH	TTBNH	1	36	6	4	13	301	23.1538	66.6667	19	31.8	7.42	14.7	20	33	14.01	0.8735	0.507	0.591	0.6145	0.0415	NA	NA
T0145	RA_TinT_NH_B_37	RA_TT_NH_B_37	804	TT_NH_B_37	804RA_TT_NH_B_37	A	10	ATBNH37	T	T	B	NH	TTBNH	1	37	6	6	11	303	27.5455	100	5	42.4	6.12	0	21	30	13.005	0.835	0.4085	0.5415	0.5405	0.023	NA	NA
T0146	RA_TinT_NH_B_38	RA_TT_NH_B_38	NA	NA	NA	A	10	ATBNH38	T	T	B	NH	TTBNH	1	38	6	6	10	262	26.2	100	8	19.2	7.5	9.8	22	35	15.32	1.0145	0.5315	0.787	0.5605	0.2265	0	M31
T0147	RA_TinT_NH_B_09	RA_TT_NH_B_09	258	TT_NH_B_09	258RA_TT_NH_B_09	A	10	ATBNH9	T	T	B	NH	TTBNH	1	9	5	5	11	208	18.9091	100	7	37.7	9.045	11.7	23	36	12.89	0.5475	0.472	0.7705	0.591	0.1795	NA	NA
T0148	RA_TinT_NH_B_39	RA_TT_NH_B_39	805	TT_NH_B_39	805RA_TT_NH_B_39	A	10	ATBNH39	T	T	B	NH	TTBNH	1	39	4	3	12	329	27.4167	75	10	22.6	3.44	2	21	19	12.4	0.8945	0.4095	0.607	0.59	0.067	0	M25
T0149	RA_TinT_NH_B_40	RA_TT_NH_B_40	806	TT_NH_B_40	806RA_TT_NH_B_40	A	10	ATBNH40	T	T	B	NH	TTBNH	1	40	4	4	13	262	20.1538	100	0	25.3	3.36	2	22	16	13.51	0.918	0.4335	0.6575	0.531	0.1265	NA	NA
T0101	RB_TinT_NH_B_01	RB_TT_NH_B_01	68	TT_NH_B_01	68RB_TT_NH_B_01	B	10	BTBNH1	T	T	B	NH	TTBNH	1	1	6	3	10	312	31.2	50	0	44.4	5.61	12.8	23	31	12.6	0.891	0.376	0.855	0.58	0.275	0	M36
T0102	RB_TinT_NH_B_02	RB_TT_NH_B_02	69	TT_NH_B_02	69RB_TT_NH_B_02	B	10	BTBNH2	T	T	B	NH	TTBNH	1	2	5	2	11	309	28.0909	40	0	35.8	12.125	0	22	37	NA	NA	NA	NA	NA	NA	NA	NA
T0104	RB_TinT_NH_B_03	RB_TT_NH_B_03	70	TT_NH_B_03	70RB_TT_NH_B_03	B	10	BTBNH3	T	T	B	NH	TTBNH	1	3	6	1	14	376	26.8571	16.6667	12	47.3	12.24	18.2	28	22	12.95	0.8865	0.4855	0.7855	0.5485	0.237	2	M33
T0105	RB_TinT_NH_B_04	RB_TT_NH_B_04	71	TT_NH_B_04	71RB_TT_NH_B_04	B	10	BTBNH4	T	T	B	NH	TTBNH	1	4	6	5	10	204	20.4	83.3333	2	46.2	14.525	12	23	29	12.615	0.95	0.4565	0.6475	0.572	0.1905	0	M33
T0107	RB_TinT_NH_B_05	RB_TT_NH_B_05	72	TT_NH_B_05	72RB_TT_NH_B_05	B	10	BTBNH5	T	T	B	NH	TTBNH	1	5	6	5	11	209	19	83.3333	4	40.8	8.06	15.7	24	27	NA	0.94	0.457	1.1475	0.686	0.4615	0	M33
T0109	RB_TinT_NH_B_06	RB_TT_NH_B_06	73	TT_NH_B_06	73RB_TT_NH_B_06	B	10	BTBNH6	T	T	B	NH	TTBNH	1	6	6	6	13	357	27.4615	100	3	42.4	12.705	17.4	23	30	NA	NA	NA	NA	NA	NA	0	M36
T0110	RB_TinT_NH_B_19	RB_TT_NH_B_19	491	TT_NH_B_19	491RB_TT_NH_B_19	B	10	BTBNH19	T	T	B	NH	TTBNH	1	19	6	6	11	333	30.2727	100	12	32.1	12	23.4	22	43	12.595	0.9375	0.421	0.8515	0.6125	0.239	1	M40
T0111	RB_TinT_NH_B_28	RB_TT_NH_B_28	574	TT_NH_B_28	574RB_TT_NH_B_28	B	10	BTBNH28	T	T	B	NH	TTBNH	1	28	6	6	11	309	28.0909	100	6	49.3	9.36	9.3	21	37	13.675	1.024	0.415	0.9475	0.6075	0.34	0	M40
T0112	RB_TinT_NH_B_29	RB_TT_NH_B_29	575	TT_NH_B_29	575RB_TT_NH_B_29	B	10	BTBNH29	T	T	B	NH	TTBNH	1	29	6	6	13	296	22.7692	100	3	39.1	13.26	15.8	23	33	14.845	0.9435	0.4505	0.7455	0.6035	0.142	1	M55
T0113	RB_TinT_NH_B_10	RB_TT_NH_B_10	1	TT_NH_B_10	1RB_TT_NH_B_10	B	10	BTBNH10	T	T	B	NH	TTBNH	1	10	6	6	10	224	22.4	100	3	43.1	12.035	11.8	24	28	13.235	0.9715	0.4655	0.8885	0.6685	0.22	1	M38
T0114	RB_TinT_NH_B_11	RB_TT_NH_B_11	21	TT_NH_B_11	21RB_TT_NH_B_11	B	10	BTBNH11	T	T	B	NH	TTBNH	1	11	6	6	11	374	34	100	9	43.2	9.48	8.8	22	34	13.105	0.9635	0.384	0.962	0.658	0.304	0	M38
T0115	RB_TinT_NH_B_12	RB_TT_NH_B_12	23	TT_NH_B_12	23RB_TT_NH_B_12	B	10	BTBNH12	T	T	B	NH	TTBNH	1	12	6	6	10	300	30	100	11	44.3	15.4	10.2	22	35	15.375	1.1155	0.53	1.081	0.671	0.41	NA	NA
T0116	RB_TinT_NH_B_13	RB_TT_NH_B_13	3	TT_NH_B_13	3RB_TT_NH_B_13	B	10	BTBNH13	T	T	B	NH	TTBNH	1	13	6	6	10	243	24.3	100	17	35.1	10.585	11.6	23	32	NA	NA	NA	NA	NA	NA	1	M54
T0117	RB_TinT_NH_B_14	RB_TT_NH_B_14	18	TT_NH_B_14	18RB_TT_NH_B_14	B	10	BTBNH14	T	T	B	NH	TTBNH	1	14	6	6	12	395	32.9167	100	6	44.7	11.455	9.2	24	25	15.235	0.5215	0.4505	1.101	0.6545	0.4465	0	M38
T0118	RB_TinT_NH_B_15	RB_TT_NH_B_15	14	TT_NH_B_15	14RB_TT_NH_B_15	B	10	BTBNH15	T	T	B	NH	TTBNH	1	15	6	6	12	413	34.4167	100	11	51.4	15.84	15.7	24	32	NA	NA	NA	NA	NA	NA	2	M54
T0120	RB_TinT_NH_B_16	RB_TT_NH_B_16	12	TT_NH_B_16	12RB_TT_NH_B_16	B	10	BTBNH16	T	T	B	NH	TTBNH	1	16	6	6	11	268	24.3636	100	18	37.7	18.13	25.2	23	34	14.545	0.949	0.47	0.836	0.6385	0.1975	1	M54
T0121	RB_TinT_NH_B_17	RB_TT_NH_B_17	2	TT_NH_B_17	2RB_TT_NH_B_17	B	10	BTBNH17	T	T	B	NH	TTBNH	1	17	6	5	11	213	19.3636	83.3333	7	47.9	6.46	19.4	22	48	12.78	0.943	0.403	0.889	0.571	0.318	0	M38
T0122	RB_TinT_NH_B_18	RB_TT_NH_B_18	17	TT_NH_B_18	17RB_TT_NH_B_18	B	10	BTBNH18	T	T	B	NH	TTBNH	1	18	6	5	11	292	26.5455	83.3333	19	43.2	12.46	27.5	25	36	16.47	1.0985	0.529	0.9455	0.6735	0.272	0	M54
T0123	RB_TinT_NH_B_20	RB_TT_NH_B_20	516	TT_NH_B_20	516RB_TT_NH_B_20	B	10	BTBNH20	T	T	B	NH	TTBNH	1	20	6	6	11	316	28.7273	100	0	35.8	7.15	22.9	20	33	12.24	0.801	0.417	0.473	0.48	0.007	NA	NA
T0124	RB_TinT_NH_B_07	RB_TT_NH_B_07	NA	NA	NA	B	10	BTBNH7	T	T	B	NH	TTBNH	1	7	5	5	11	305	27.7273	100	0	48.4	12.15	18.3	24	29	NA	NA	NA	NA	NA	NA	0	M36
T0125	RB_TinT_NH_B_21	RB_TT_NH_B_21	517	TT_NH_B_21	517RB_TT_NH_B_21	B	10	BTBNH21	T	T	B	NH	TTBNH	1	21	6	4	10	276	27.6	66.6667	4	41.8	6.21	16.4	21	30	12.7	0.6545	0.546	0.59	0.5165	0.0735	0	M40
T0126	RB_TinT_NH_B_22	RB_TT_NH_B_22	492	TT_NH_B_22	492RB_TT_NH_B_22	B	10	BTBNH22	T	T	B	NH	TTBNH	1	22	6	6	11	290	26.3636	100	6	40.4	9.36	17.1	22	40	13.3	0.933	0.41	1.419	0.783	0.636	NA	NA
T0127	RB_TinT_NH_B_23	RB_TT_NH_B_23	493	TT_NH_B_23	493RB_TT_NH_B_23	B	10	BTBNH23	T	T	B	NH	TTBNH	1	23	6	3	12	328	27.3333	50	9	41.8	14.21	9.1	24	36	13.895	0.7745	0.394	1.1325	0.6735	0.459	0	M10
T0128	RB_TinT_NH_B_24	RB_TT_NH_B_24	494	TT_NH_B_24	494RB_TT_NH_B_24	B	10	BTBNH24	T	T	B	NH	TTBNH	1	24	6	6	12	360	30	100	20	45.3	21.2	16.1	24	41	16.15	0.989	0.4805	1.134	0.6245	0.5095	1	M10
T0129	RB_TinT_NH_B_25	RB_TT_NH_B_25	495	TT_NH_B_25	495RB_TT_NH_B_25	B	10	BTBNH25	T	T	B	NH	TTBNH	1	25	6	6	13	289	22.2308	100	14	50.8	15.05	21.4	24	39	14.695	0.91	0.43	0.982	0.676	0.306	0	M10
T0130	RB_TinT_NH_B_26	RB_TT_NH_B_26	496	TT_NH_B_26	496RB_TT_NH_B_26	B	10	BTBNH26	T	T	B	NH	TTBNH	1	26	6	4	10	225	22.5	66.6667	3	54.3	11.455	0	21	35	13.66	1.029	0.453	0.846	0.6	0.246	0	M56
T0131	RB_TinT_NH_B_27	RB_TT_NH_B_27	NA	NA	NA	B	10	BTBNH27	T	T	B	NH	TTBNH	1	27	6	3	12	285	23.75	50	5	44.7	16.45	10.7	22	37	12.11	1.064	0.511	0.588	0.596	0.008	1	M10
T0132	RB_TinT_NH_B_08	RB_TT_NH_B_08	74	TT_NH_B_08	74RB_TT_NH_B_08	B	10	BTBNH8	T	T	B	NH	TTBNH	1	8	5	4	10	323	32.3	80	0	45.8	12.15	32.1	25	24	12.1	0.8155	0.385	0.507	0.66	0.153	1	M33
T0134	RB_TinT_NH_B_30	RB_TT_NH_B_30	576	TT_NH_B_30	576RB_TT_NH_B_30	B	10	BTBNH30	T	T	B	NH	TTBNH	1	30	6	6	14	448	32	100	1	57.2	7.83	15.7	21	35	11.15	0.7075	0.3625	0.5525	0.477	0.0755	NA	NA
T0137	RB_TinT_NH_B_31	RB_TT_NH_B_31	577	TT_NH_B_31	577RB_TT_NH_B_31	B	10	BTBNH31	T	T	B	NH	TTBNH	1	31	6	6	11	279	25.3636	100	3	42.7	9.49	23.9	20	36	12.5	1.015	0.499	0.929	0.6595	0.2695	0	M55
T0138	RB_TinT_NH_B_09	RB_TT_NH_B_09	75	TT_NH_B_09	75RB_TT_NH_B_09	B	10	BTBNH9	T	T	B	NH	TTBNH	1	9	4	3	9	391	43.4444	75	2	45.4	10.375	0	23	33	NA	NA	NA	NA	NA	NA	1	M36
T0139	RB_TinT_NH_B_32	RB_TT_NH_B_32	672	TT_NH_B_32	672RB_TT_NH_B_32	B	10	BTBNH32	T	T	B	NH	TTBNH	1	32	6	5	13	271	20.8462	83.3333	11	44.4	23.165	26.2	21	27	13.82	1.0135	0.5745	0.7765	0.591	0.1855	2	M56
T0140	RB_TinT_NH_B_33	RB_TT_NH_B_33	578	TT_NH_B_33	578RB_TT_NH_B_33	B	10	BTBNH33	T	T	B	NH	TTBNH	1	33	6	6	10	243	24.3	100	7	48	11.44	22.1	22	46	13.465	0.921	0.406	0.785	0.5485	0.2365	NA	NA
T0141	RB_TinT_NH_B_34	RB_TT_NH_B_34	NA	NA	NA	B	10	BTBNH34	T	T	B	NH	TTBNH	1	34	6	6	12	328	27.3333	100	4	43.6	10.75	4.4	24	24	11.815	0.929	0.4615	0.5755	0.6025	0.027	1	M55
T0142	RB_TinT_NH_B_35	RB_TT_NH_B_35	579	TT_NH_B_35	579RB_TT_NH_B_35	B	10	BTBNH35	T	T	B	NH	TTBNH	1	35	4	4	13	371	28.5385	100	3	41.4	9.085	17.7	21	24	11.22	0.794	0.413	0.532	0.57	0.101	1	M55
T0143	RB_TinT_NH_B_36	RB_TT_NH_B_36	580	TT_NH_B_36	580RB_TT_NH_B_36	B	10	BTBNH36	T	T	B	NH	TTBNH	1	36	4	4	11	264	24	100	8	42.2	9.72	0	24	31	14.335	1.016	0.471	1.0845	0.5955	0.489	0	M56
T0144	RB_TinT_NH_B_37	RB_TT_NH_B_37	581	TT_NH_B_37	581RB_TT_NH_B_37	B	10	BTBNH37	T	T	B	NH	TTBNH	1	37	4	3	11	342	31.0909	75	5	40.8	13.94	9.7	22	26	14.615	1.044	0.5275	1.396	0.6495	0.7465	NA	NA
T0147	RB_TinT_NH_B_38	RB_TT_NH_B_38	582	TT_NH_B_38	582RB_TT_NH_B_38	B	10	BTBNH38	T	T	B	NH	TTBNH	1	38	4	4	11	247	22.4545	100	8	44.5	10.68	22.3	21	29	11.935	0.8165	0.391	0.5415	0.5755	0.2	1	M40
T0148	RB_TinT_NH_B_39	RB_TT_NH_B_39	NA	NA	NA	B	10	BTBNH39	T	T	B	NH	TTBNH	1	39	4	4	12	206	17.1667	100	3	46.5	12.54	0	21	36	NA	NA	NA	NA	NA	NA	NA	NA
T0149	RB_TinT_NH_B_40	RB_TT_NH_B_40	583	TT_NH_B_40	583RB_TT_NH_B_40	B	10	BTBNH40	T	T	B	NH	TTBNH	1	40	4	3	14	266	19	75	3	21.1	20.165	10	24	21	13.66	0.9525	0.4265	0.701	0.519	0.182	0	M56
T0401	RA_TinL_H_H_01	RA_TL_H_H_01	372	TL_H_H_01	372RA_TL_H_H_01	A	10	ATHH1	L	T	H	H	TLHH	0	1	6	6	10	212	21.2	100	3	34	3.225	7.5	21	11	10.24	0.706	0.3515	0.3415	0.5305	0.189	0	M45
T0402	RA_TinL_H_H_02	RA_TL_H_H_02	373	TL_H_H_02	373RA_TL_H_H_02	A	10	ATHH2	L	T	H	H	TLHH	0	2	6	5	11	309	28.0909	83.3333	3	35.8	6.8	28.3	21	20	12.98	0.506	0.467	0.7025	0.641	0.0615	0	M3
T0403	RA_TinL_H_H_03	RA_TL_H_H_03	374	TL_H_H_03	374RA_TL_H_H_03	A	10	ATHH3	L	T	H	H	TLHH	0	3	6	6	10	294	29.4	100	1	16.6	8.47	0	22	17	11.675	0.8845	0.4345	0.606	0.66	0.097	0	M45
T0404	RA_TinL_H_H_04	RA_TL_H_H_04	NA	NA	NA	A	10	ATHH4	L	T	H	H	TLHH	0	4	5	4	9	261	29	80	1	13.8	3.995	0	19	5	NA	NA	NA	NA	NA	NA	0	M45
T0406	RA_TinL_H_H_05	RA_TL_H_H_05	NA	NA	NA	A	10	ATHH5	L	T	H	H	TLHH	0	5	6	6	11	155	14.0909	100	1	11.6	4.59	4.5	20	5	NA	NA	NA	NA	NA	NA	0	M45
T0408	RA_TinL_H_H_06	RA_TL_H_H_06	375	TL_H_H_06	375RA_TL_H_H_06	A	10	ATHH6	L	T	H	H	TLHH	0	6	6	5	15	225	15	83.3333	3	37.4	1.76	6.7	21	7	7.01	0.813	0.349	0.836	0.517	0.319	0	M3
T0409	RA_TinL_H_H_07	RA_TL_H_H_07	376	TL_H_H_07	376RA_TL_H_H_07	A	10	ATHH7	L	T	H	H	TLHH	0	7	6	4	11	349	31.7273	66.6667	4	35.4	9.8	0	21	23	13.78	0.5285	0.4685	0.8085	0.608	0.2005	1	M3
T0411	RA_TinL_H_H_08	RA_TL_H_H_08	377	TL_H_H_08	377RA_TL_H_H_08	A	10	ATHH8	L	T	H	H	TLHH	0	8	6	6	10	203	20.3	100	5	32.2	5.84	8.2	23	21	11.255	0.5935	0.365	0.863	0.5665	0.2965	0	M3
T0412	RA_TinL_H_H_09	RA_TL_H_H_09	378	TL_H_H_09	378RA_TL_H_H_09	A	10	ATHH9	L	T	H	H	TLHH	0	9	6	5	12	201	16.75	83.3333	8	29	6.51	13.7	20	25	10.68	0.855	0.369	0.674	0.6095	0.0875	NA	NA
T0413	RA_TinL_H_H_10	RA_TL_H_H_10	413	TL_H_H_10	413RA_TL_H_H_10	A	10	ATHH10	L	T	H	H	TLHH	0	10	6	6	11	297	27	100	5	31.9	5.7	15.9	20	27	NA	NA	NA	NA	NA	NA	0	M47
T0414	RA_TinL_H_H_11	RA_TL_H_H_11	414	TL_H_H_11	414RA_TL_H_H_11	A	10	ATHH11	L	T	H	H	TLHH	0	11	6	6	11	276	25.0909	100	10	38.9	5.415	0	22	21	12.9	0.9455	0.446	0.8565	0.606	0.2505	0	M8
T0415	RA_TinL_H_H_12	RA_TL_H_H_12	415	TL_H_H_12	415RA_TL_H_H_12	A	10	ATHH12	L	T	H	H	TLHH	0	12	6	5	12	246	20.5	83.3333	4	33.2	5.985	6.1	26	33	14.42	1.161	0.398	1.062	0.704	0.358	0	M8
T0416	RA_TinL_H_H_13	RA_TL_H_H_13	416	TL_H_H_13	416RA_TL_H_H_13	A	10	ATHH13	L	T	H	H	TLHH	0	13	6	6	13	342	26.3077	100	2	28.6	6.2	24.5	24	11	NA	NA	NA	NA	NA	NA	NA	NA
T0417	RA_TinL_H_H_14	RA_TL_H_H_14	417	TL_H_H_14	417RA_TL_H_H_14	A	10	ATHH14	L	T	H	H	TLHH	0	14	6	6	11	267	24.2727	100	5	37.8	4.93	10.4	19	20	12.2	1.042	0.388	1.292	0.534	0.758	1	M47
T0418	RA_TinL_H_H_15	RA_TL_H_H_15	418	TL_H_H_15	418RA_TL_H_H_15	A	10	ATHH15	L	T	H	H	TLHH	0	15	6	5	14	292	20.8571	83.3333	5	31.7	6.93	8.3	21	19	13.42	0.9175	0.379	0.6985	0.625	0.0855	1	M8
T0419	RA_TinL_H_H_16	RA_TL_H_H_16	419	TL_H_H_16	419RA_TL_H_H_16	A	10	ATHH16	L	T	H	H	TLHH	0	16	6	6	10	174	17.4	100	5	31.9	5.64	3.1	20	25	14.255	0.971	0.4935	0.732	0.603	0.129	2	M47
T0420	RA_TinL_H_H_17	RA_TL_H_H_17	420	TL_H_H_17	420RA_TL_H_H_17	A	10	ATHH17	L	T	H	H	TLHH	0	17	6	5	11	167	15.1818	83.3333	3	33.2	6.16	16	23	18	13.21	0.9575	0.4185	0.706	0.6325	0.2205	0	M47
T0421	RA_TinL_H_H_18	RA_TL_H_H_18	421	TL_H_H_18	421RA_TL_H_H_18	A	10	ATHH18	L	T	H	H	TLHH	0	18	6	6	10	330	33	100	3	25.3	7.75	16.4	21	27	10.94	0.6755	0.356	0.527	0.5525	0.0255	0	M8
T0422	RA_TinL_H_H_19	RA_TL_H_H_19	884	TL_H_H_19	884RA_TL_H_H_19	A	10	ATHH19	L	T	H	H	TLHH	0	19	6	1	14	301	21.5	16.6667	11	14.4	4.24	17.5	21	21	12.605	0.89	0.395	0.7165	0.5205	0.196	1	M16
T0423	RA_TinL_H_H_20	RA_TL_H_H_20	885	TL_H_H_20	885RA_TL_H_H_20	A	10	ATHH20	L	T	H	H	TLHH	0	20	6	4	11	102	9.27273	66.6667	8	15.7	3	14.8	19	18	12	0.8715	0.3575	0.656	0.5225	0.1335	0	M16
T0424	RA_TinL_H_H_21	RA_TL_H_H_21	886	TL_H_H_21	886RA_TL_H_H_21	A	10	ATHH21	L	T	H	H	TLHH	0	21	6	5	12	179	14.9167	83.3333	8	33.4	4.725	9.8	19	16	12.37	0.8025	0.4335	0.771	0.628	0.143	0	M16
T0425	RA_TinL_H_H_22	RA_TL_H_H_22	887	TL_H_H_22	887RA_TL_H_H_22	A	10	ATHH22	L	T	H	H	TLHH	0	22	6	6	10	294	29.4	100	10	21.5	6.12	8.8	20	27	13.045	0.9025	0.3985	0.768	0.5905	0.1775	0	M17
T0427	RA_TinL_H_H_23	RA_TL_H_H_23	888	TL_H_H_23	888RA_TL_H_H_23	A	10	ATHH23	L	T	H	H	TLHH	0	23	6	6	10	302	30.2	100	10	30.6	5.72	17.3	20	18	14.305	0.99	0.49	0.7795	0.5195	0.26	1	M17
T0428	RA_TinL_H_H_24	RA_TL_H_H_24	889	TL_H_H_24	889RA_TL_H_H_24	A	10	ATHH24	L	T	H	H	TLHH	0	24	6	5	10	206	20.6	83.3333	5	26.4	8.75	0	23	17	11.175	0.8165	0.416	0.411	0.544	0.133	0	M16
T0430	RA_TinL_H_H_25	RA_TL_H_H_25	NA	NA	NA	A	10	ATHH25	L	T	H	H	TLHH	0	25	6	6	11	276	25.0909	100	2	25.4	7.685	2.4	25	15	NA	NA	NA	NA	NA	NA	NA	NA
T0433	RA_TinL_H_H_26	RA_TL_H_H_26	NA	NA	NA	A	10	ATHH26	L	T	H	H	TLHH	0	26	6	3	11	196	17.8182	50	2	32.7	6.86	7.1	23	19	12.575	0.742	0.3705	0.5355	0.3995	0.136	NA	NA
T0434	RA_TinL_H_H_27	RA_TL_H_H_27	890	TL_H_H_27	890RA_TL_H_H_27	A	10	ATHH27	L	T	H	H	TLHH	0	27	6	6	11	296	26.9091	100	8	16.6	6.05	18.4	21	22	14.255	1.0525	0.4995	0.6765	0.5595	0.117	1	M17
T0435	RA_TinL_H_H_28	RA_TL_H_H_28	970	TL_H_H_28	970RA_TL_H_H_28	A	10	ATHH28	L	T	H	H	TLHH	0	28	6	6	11	217	19.7273	100	14	28.9	5.46	39.1	19	21	12.935	0.853	0.4445	0.7035	0.614	0.0895	0	M14
T0437	RA_TinL_H_H_29	RA_TL_H_H_29	971	TL_H_H_29	971RA_TL_H_H_29	A	10	ATHH29	L	T	H	H	TLHH	0	29	6	6	14	224	16	100	11	18.2	4.3	5.3	19	33	13.61	1.024	0.4325	0.774	0.614	0.16	0	M14
T0439	RA_TinL_H_H_30	RA_TL_H_H_30	972	TL_H_H_30	972RA_TL_H_H_30	A	10	ATHH30	L	T	H	H	TLHH	0	30	6	6	14	320	22.8571	100	NA	NA	NA	NA	19	NA	15.25	0.9955	0.4505	0.7355	0.5405	0.195	0	M14
T0440	RA_TinL_H_H_31	RA_TL_H_H_31	NA	NA	NA	A	10	ATHH31	L	T	H	H	TLHH	0	31	6	4	13	397	30.5385	66.6667	3	36	4.8	6.2	21	8	NA	NA	NA	NA	NA	NA	NA	NA
T0441	RA_TinL_H_H_32	RA_TL_H_H_32	973	TL_H_H_32	973RA_TL_H_H_32	A	10	ATHH32	L	T	H	H	TLHH	0	32	6	6	10	262	26.2	100	5	33.2	4.76	0	24	25	12.585	0.8555	0.4135	0.543	0.591	0.048	NA	NA
T0442	RA_TinL_H_H_33	RA_TL_H_H_33	974	TL_H_H_33	974RA_TL_H_H_33	A	10	ATHH33	L	T	H	H	TLHH	0	33	6	6	12	324	27	100	10	25.9	8.61	18.2	26	16	12.22	0.6405	0.389	0.8345	0.5435	0.291	0	M11
T0443	RA_TinL_H_H_34	RA_TL_H_H_34	975	TL_H_H_34	975RA_TL_H_H_34	A	10	ATHH34	L	T	H	H	TLHH	0	34	6	6	14	268	19.1429	100	9	17.9	4.9	19.8	20	14	12.53	0.8665	0.442	0.625	0.5665	0.1015	0	M11
T0444	RA_TinL_H_H_35	RA_TL_H_H_35	976	TL_H_H_35	976RA_TL_H_H_35	A	10	ATHH35	L	T	H	H	TLHH	0	35	6	6	13	299	23	100	9	23.9	4.44	3.3	20	19	12.335	0.8475	0.3925	0.898	0.59	0.308	NA	NA
T0445	RA_TinL_H_H_36	RA_TL_H_H_36	977	TL_H_H_36	977RA_TL_H_H_36	A	10	ATHH36	L	T	H	H	TLHH	0	36	6	6	11	189	17.1818	100	7	21.8	4.32	30.8	22	13	NA	NA	NA	NA	NA	NA	0	M11
T0446	RA_TinL_H_H_37	RA_TL_H_H_37	978	TL_H_H_37	978RA_TL_H_H_37	A	10	ATHH37	L	T	H	H	TLHH	0	37	4	4	12	245	20.4167	100	10	39.6	7.5	49.2	19	15	12.08	0.8505	0.407	0.655	0.491	0.164	1	M11
T0447	RA_TinL_H_H_38	RA_TL_H_H_38	979	TL_H_H_38	979RA_TL_H_H_38	A	10	ATHH38	L	T	H	H	TLHH	0	38	4	4	12	236	19.6667	100	2	27.4	5.035	10.2	21	17	16.395	1.0925	0.509	0.919	0.611	0.308	0	M17
T0448	RA_TinL_H_H_39	RA_TL_H_H_39	980	TL_H_H_39	980RA_TL_H_H_39	A	10	ATHH39	L	T	H	H	TLHH	0	39	4	4	10	121	12.1	100	9	30.8	5.88	13.7	21	15	13.865	0.9205	0.452	0.7115	0.5995	0.112	NA	NA
T0449	RA_TinL_H_H_40	RA_TL_H_H_40	981	TL_H_H_40	981RA_TL_H_H_40	A	10	ATHH40	L	T	H	H	TLHH	0	40	2	2	11	288	26.1818	100	12	24.8	5.13	0	22	23	16.105	1.119	0.4625	0.809	0.636	0.173	1	M14
T0401	RB_TinL_H_H_01	RB_TL_H_H_01	NA	NA	NA	B	10	BTHH1	L	T	H	H	TLHH	0	1	6	5	11	195	17.7273	83.3333	0	46.7	3.825	3.1	26	7	NA	NA	NA	NA	NA	NA	NA	NA
T0402	RB_TinL_H_H_02	RB_TL_H_H_02	NA	NA	NA	B	10	BTHH2	L	T	H	H	TLHH	0	2	6	4	11	234	21.2727	66.6667	0	39.1	8.58	0	24	16	NA	NA	NA	NA	NA	NA	NA	NA
T0403	RB_TinL_H_H_03	RB_TL_H_H_03	140	TL_H_H_03	140RB_TL_H_H_03	B	10	BTHH3	L	T	H	H	TLHH	0	3	6	5	13	236	18.1538	83.3333	5	31.2	6.51	12.1	24	29	13.315	0.9985	0.419	0.8895	0.547	0.3425	0	M49
T0404	RB_TinL_H_H_04	RB_TL_H_H_04	141	TL_H_H_04	141RB_TL_H_H_04	B	10	BTHH4	L	T	H	H	TLHH	0	4	6	4	10	249	24.9	66.6667	7	35	5.89	13.2	20	15	15.245	1.0605	0.5065	0.725	0.6375	0.0875	NA	NA
T0407	RB_TinL_H_H_05	RB_TL_H_H_05	142	TL_H_H_05	142RB_TL_H_H_05	B	10	BTHH5	L	T	H	H	TLHH	0	5	6	5	11	252	22.9091	83.3333	2	37.4	4.16	0	22	12	14.195	1.0105	0.4615	0.9125	0.5525	0.36	1	M49
T0408	RB_TinL_H_H_10	RB_TL_H_H_10	166	TL_H_H_10	166RB_TL_H_H_10	B	10	BTHH10	L	T	H	H	TLHH	0	10	6	6	12	312	26	100	13	40.2	9.94	0	26	31	14.505	1.0855	0.4915	0.8135	0.713	0.1005	1	M51
T0409	RB_TinL_H_H_11	RB_TL_H_H_11	167	TL_H_H_11	167RB_TL_H_H_11	B	10	BTHH11	L	T	H	H	TLHH	0	11	6	6	13	261	20.0769	100	7	39.1	7	10.2	23	28	15.98	1.049	0.452	0.7225	0.7055	0.17	2	M52
T0410	RB_TinL_H_H_12	RB_TL_H_H_12	168	TL_H_H_12	168RB_TL_H_H_12	B	10	BTHH12	L	T	H	H	TLHH	0	12	6	4	10	214	21.4	66.6667	5	27.7	6.5	12.8	22	31	10.835	0.742	0.3285	0.742	0.4655	0.2765	NA	NA
T0411	RB_TinL_H_H_13	RB_TL_H_H_13	169	TL_H_H_13	169RB_TL_H_H_13	B	10	BTHH13	L	T	H	H	TLHH	0	13	6	6	13	361	27.7692	100	11	39.1	6.6	0	23	18	13.025	0.903	0.4545	0.735	0.528	0.207	0	M51
T0412	RB_TinL_H_H_14	RB_TL_H_H_14	170	TL_H_H_14	170RB_TL_H_H_14	B	10	BTHH14	L	T	H	H	TLHH	0	14	6	6	13	264	20.3077	100	7	24.1	7.36	8.4	25	23	13.92	1.0225	0.442	0.92	0.627	0.293	1	M52
T0413	RB_TinL_H_H_15	RB_TL_H_H_15	171	TL_H_H_15	171RB_TL_H_H_15	B	10	BTHH15	L	T	H	H	TLHH	0	15	6	6	12	383	31.9167	100	6	33.1	5.415	0	22	13	12.07	0.8565	0.419	0.4995	0.575	0.1225	0	M51
T0414	RB_TinL_H_H_16	RB_TL_H_H_16	172	TL_H_H_16	172RB_TL_H_H_16	B	10	BTHH16	L	T	H	H	TLHH	0	16	6	6	13	377	29	100	8	36.8	7.14	6.6	23	36	13.66	1.0535	0.4635	0.5085	0.7005	0.192	0	M51
T0415	RB_TinL_H_H_17	RB_TL_H_H_17	173	TL_H_H_17	173RB_TL_H_H_17	B	10	BTHH17	L	T	H	H	TLHH	0	17	6	4	14	253	18.0714	66.6667	5	31.1	7.455	0	21	24	13.61	0.9805	0.3985	0.724	0.5195	0.2045	0	M52
T0416	RB_TinL_H_H_18	RB_TL_H_H_18	NA	NA	NA	B	10	BTHH18	L	T	H	H	TLHH	0	18	6	6	13	266	20.4615	100	3	35.1	5.4	0	22	17	NA	NA	NA	NA	NA	NA	0	M52
T0417	RB_TinL_H_H_06	RB_TL_H_H_06	143	TL_H_H_06	143RB_TL_H_H_06	B	10	BTHH6	L	T	H	H	TLHH	0	6	6	1	8	188	23.5	16.6667	3	41.4	8.3	4.6	26	10	11.01	0.9355	0.401	0.72	0.6505	0.1525	NA	NA
T0418	RB_TinL_H_H_19	RB_TL_H_H_19	614	TL_H_H_19	614RB_TL_H_H_19	B	10	BTHH19	L	T	H	H	TLHH	0	19	6	6	10	269	26.9	100	11	34.1	14.45	15.1	27	22	14.49	1.0885	0.4925	0.5805	0.637	0.0565	0	M57
T0419	RB_TinL_H_H_07	RB_TL_H_H_07	144	TL_H_H_07	144RB_TL_H_H_07	B	10	BTHH7	L	T	H	H	TLHH	0	7	5	5	9	229	25.4444	100	2	43.2	4.24	5.1	23	18	11.485	0.847	0.382	0.731	0.5715	0.1595	0	M49
T0420	RB_TinL_H_H_20	RB_TL_H_H_20	615	TL_H_H_20	615RB_TL_H_H_20	B	10	BTHH20	L	T	H	H	TLHH	0	20	6	6	13	232	17.8462	100	1	29.4	5.22	0	21	20	11.4	0.795	0.389	0.541	0.441	0.1	0	M20
T0421	RB_TinL_H_H_21	RB_TL_H_H_21	616	TL_H_H_21	616RB_TL_H_H_21	B	10	BTHH21	L	T	H	H	TLHH	0	21	6	5	14	269	19.2143	83.3333	6	41.7	21.06	13.3	32	8	15.545	1.068	0.5105	0.5535	0.607	0.1205	0	M57
T0422	RB_TinL_H_H_22	RB_TL_H_H_22	617	TL_H_H_22	617RB_TL_H_H_22	B	10	BTHH22	L	T	H	H	TLHH	0	22	6	6	12	293	24.4167	100	6	46.9	7.36	17.1	21	31	13.95	0.9315	0.413	0.9295	0.5865	0.343	0	M57
T0423	RB_TinL_H_H_23	RB_TL_H_H_23	NA	NA	NA	B	10	BTHH23	L	T	H	H	TLHH	0	23	6	6	11	260	23.6364	100	0	45.9	12.285	0	21	32	NA	NA	NA	NA	NA	NA	NA	NA
T0424	RB_TinL_H_H_24	RB_TL_H_H_24	618	TL_H_H_24	618RB_TL_H_H_24	B	10	BTHH24	L	T	H	H	TLHH	0	24	6	6	10	197	19.7	100	9	29.4	13.3	0	23	38	14.57	0.861	0.4665	0.619	0.5835	0.0655	2	M20
T0426	RB_TinL_H_H_25	RB_TL_H_H_25	619	TL_H_H_25	619RB_TL_H_H_25	B	10	BTHH25	L	T	H	H	TLHH	0	25	6	6	10	265	26.5	100	13	34.5	12.035	15.2	21	33	14.445	0.9995	0.47	0.682	0.7035	0.1205	0	M20
T0427	RB_TinL_H_H_26	RB_TL_H_H_26	620	TL_H_H_26	620RB_TL_H_H_26	B	10	BTHH26	L	T	H	H	TLHH	0	26	6	6	12	262	21.8333	100	2	42.4	4.4	2.8	20	30	14.81	0.92	0.54	0.523	0.579	0.056	0	M20
T0429	RB_TinL_H_H_27	RB_TL_H_H_27	621	TL_H_H_27	621RB_TL_H_H_27	B	10	BTHH27	L	T	H	H	TLHH	0	27	6	6	12	261	21.75	100	5	30.2	6.8	28.4	21	31	10.98	0.8055	0.3795	0.595	0.504	0.091	1	M57
T0431	RB_TinL_H_H_28	RB_TL_H_H_28	683	TL_H_H_28	683RB_TL_H_H_28	B	10	BTHH28	L	T	H	H	TLHH	0	28	6	5	13	280	21.5385	83.3333	4	28.4	2.2	0	25	22	13.18	0.9075	0.376	0.7585	0.5655	0.193	NA	NA
T0432	RB_TinL_H_H_29	RB_TL_H_H_29	684	TL_H_H_29	684RB_TL_H_H_29	B	10	BTHH29	L	T	H	H	TLHH	0	29	6	6	10	231	23.1	100	9	34.7	11.4	12.7	26	13	12.975	0.9655	0.404	0.5015	0.653	0.1515	0	M26
T0433	RB_TinL_H_H_30	RB_TL_H_H_30	NA	NA	NA	B	10	BTHH30	L	T	H	H	TLHH	0	30	6	1	12	139	11.5833	16.6667	NA	NA	NA	NA	22	NA	NA	NA	NA	NA	NA	NA	NA	NA
T0434	RB_TinL_H_H_08	RB_TL_H_H_08	NA	NA	NA	B	10	BTHH8	L	T	H	H	TLHH	0	8	4	1	8	137	17.125	25	NA	NA	NA	NA	24	NA	NA	NA	NA	NA	NA	NA	NA	NA
T0435	RB_TinL_H_H_31	RB_TL_H_H_31	NA	NA	NA	B	10	BTHH31	L	T	H	H	TLHH	0	31	6	5	11	239	21.7273	83.3333	2	29.2	5.6	4.5	20	13	NA	NA	NA	NA	NA	NA	1	M26
T0436	RB_TinL_H_H_32	RB_TL_H_H_32	685	TL_H_H_32	685RB_TL_H_H_32	B	10	BTHH32	L	T	H	H	TLHH	0	32	6	5	13	299	23	83.3333	0	38.9	5.7	8.7	22	10	11.495	0.8315	0.425	0.4475	0.5445	0.097	1	M26
T0437	RB_TinL_H_H_33	RB_TL_H_H_33	686	TL_H_H_33	686RB_TL_H_H_33	B	10	BTHH33	L	T	H	H	TLHH	0	33	6	5	12	222	18.5	83.3333	12	33.3	7.7	6.3	19	31	14.23	0.988	0.402	0.769	0.618	0.151	1	M23
T0438	RB_TinL_H_H_34	RB_TL_H_H_34	687	TL_H_H_34	687RB_TL_H_H_34	B	10	BTHH34	L	T	H	H	TLHH	0	34	6	6	13	333	25.6154	100	0	41.2	5.25	0	20	13	12.32	0.896	0.494	0.438	0.659	0.221	NA	NA
T0441	RB_TinL_H_H_35	RB_TL_H_H_35	688	TL_H_H_35	688RB_TL_H_H_35	B	10	BTHH35	L	T	H	H	TLHH	0	35	6	5	11	240	21.8182	83.3333	6	37.3	9.24	0	28	13	16.745	1.1175	0.5205	0.7955	0.7185	0.077	0	M23
T0442	RB_TinL_H_H_36	RB_TL_H_H_36	689	TL_H_H_36	689RB_TL_H_H_36	B	10	BTHH36	L	T	H	H	TLHH	0	36	6	5	14	213	15.2143	83.3333	9	25.2	7	14.6	23	18	13.03	0.9755	0.397	0.494	0.699	0.205	0	M26
T0444	RB_TinL_H_H_37	RB_TL_H_H_37	690	TL_H_H_37	690RB_TL_H_H_37	B	10	BTHH37	L	T	H	H	TLHH	0	37	6	6	10	280	28	100	6	29.4	3.36	0	20	15	13.065	0.957	0.44	0.622	0.622	0.234	1	M23
T0446	RB_TinL_H_H_38	RB_TL_H_H_38	691	TL_H_H_38	691RB_TL_H_H_38	B	10	BTHH38	L	T	H	H	TLHH	0	38	6	4	12	159	13.25	66.6667	6	34.8	4.59	0	25	11	12.625	0.947	0.463	0.676	0.67	0.026	0	M23
T0447	RB_TinL_H_H_09	RB_TL_H_H_09	145	TL_H_H_09	145RB_TL_H_H_09	B	10	BTHH9	L	T	H	H	TLHH	0	9	4	2	9	192	21.3333	50	2	35.2	9.855	0	24	24	NA	NA	NA	NA	NA	NA	1	M49
T0449	RB_TinL_H_H_39	RB_TL_H_H_39	692	TL_H_H_39	692RB_TL_H_H_39	B	10	BTHH39	L	T	H	H	TLHH	0	39	6	4	11	283	25.7273	66.6667	6	40.8	5.3	3.2	23	20	14.04	0.9545	0.428	1.118	0.627	0.491	NA	NA
T0401	RA_TinT_H_H_01	RA_TT_H_H_01	387	TT_H_H_01	387RA_TT_H_H_01	A	10	ATHH1	T	T	H	H	TTHH	1	1	6	6	10	212	21.2	100	3	43.2	7.36	36.6	18	21	9.08	0.838	0.365	0.8655	0.5935	0.272	0	M4
T0402	RA_TinT_H_H_02	RA_TT_H_H_02	388	TT_H_H_02	388RA_TT_H_H_02	A	10	ATHH2	T	T	H	H	TTHH	1	2	6	6	11	309	28.0909	100	4	32.7	11.1	37.8	20	25	11.845	0.8735	0.4495	0.558	0.52	0.04	0	M44
T0403	RA_TinT_H_H_03	RA_TT_H_H_03	389	TT_H_H_03	389RA_TT_H_H_03	A	10	ATHH3	T	T	H	H	TTHH	1	3	6	4	10	294	29.4	66.6667	6	32.3	6.84	26.4	20	20	11.18	0.4805	0.426	0.683	0.624	0.127	0	M44
T0404	RA_TinT_H_H_04	RA_TT_H_H_04	390	TT_H_H_04	390RA_TT_H_H_04	A	10	ATHH4	T	T	H	H	TTHH	1	4	4	4	9	261	29	100	4	25.2	5.8	28.8	20	20	12.37	0.9295	0.453	0.691	0.5605	0.1305	0	M4
T0406	RA_TinT_H_H_05	RA_TT_H_H_05	NA	NA	NA	A	10	ATHH5	T	T	H	H	TTHH	1	5	6	5	11	155	14.0909	83.3333	9	30.8	4.505	20.6	19	21	14.535	1.104	0.4265	0.8815	0.7115	0.17	0	M4
T0408	RA_TinT_H_H_06	RA_TT_H_H_06	391	TT_H_H_06	391RA_TT_H_H_06	A	10	ATHH6	T	T	H	H	TTHH	1	6	6	5	15	225	15	83.3333	11	38.4	5.58	19	20	22	10.22	0.741	0.415	0.5875	0.604	0.0595	1	M44
T0409	RA_TinT_H_H_07	RA_TT_H_H_07	392	TT_H_H_07	392RA_TT_H_H_07	A	10	ATHH7	T	T	H	H	TTHH	1	7	6	6	11	349	31.7273	100	3	22.7	12.71	12.7	23	32	NA	NA	NA	NA	NA	NA	1	M4
T0411	RA_TinT_H_H_08	RA_TT_H_H_08	393	TT_H_H_08	393RA_TT_H_H_08	A	10	ATHH8	T	T	H	H	TTHH	1	8	6	6	10	203	20.3	100	12	22.1	3.9	6.1	21	12	11.965	0.5365	0.44	0.6315	0.595	0.0455	0	M44
T0412	RA_TinT_H_H_09	RA_TT_H_H_09	NA	NA	NA	A	10	ATHH9	T	T	H	H	TTHH	1	9	6	5	12	201	16.75	83.3333	3	27.7	4.72	18.7	20	14	NA	NA	NA	NA	NA	NA	NA	NA
T0413	RA_TinT_H_H_10	RA_TT_H_H_10	401	TT_H_H_10	401RA_TT_H_H_10	A	10	ATHH10	T	T	H	H	TTHH	1	10	6	6	11	297	27	100	1	38.9	5.4	16.4	17	33	NA	NA	NA	NA	NA	NA	NA	NA
T0414	RA_TinT_H_H_11	RA_TT_H_H_11	402	TT_H_H_11	402RA_TT_H_H_11	A	10	ATHH11	T	T	H	H	TTHH	1	11	6	6	11	276	25.0909	100	10	44.3	7.625	31	17	40	15.35	0.607	0.446	1.283	0.63	0.653	0	M46
T0415	RA_TinT_H_H_12	RA_TT_H_H_12	403	TT_H_H_12	403RA_TT_H_H_12	A	10	ATHH12	T	T	H	H	TTHH	1	12	6	6	12	246	20.5	100	11	33.6	5.2	32.6	24	23	13.97	1.093	0.4695	1.067	0.7	0.367	1	M46
T0416	RA_TinT_H_H_13	RA_TT_H_H_13	NA	NA	NA	A	10	ATHH13	T	T	H	H	TTHH	1	13	6	6	13	342	26.3077	100	0	36.2	5.355	33.2	19	27	NA	NA	NA	NA	NA	NA	NA	NA
T0417	RA_TinT_H_H_14	RA_TT_H_H_14	404	TT_H_H_14	404RA_TT_H_H_14	A	10	ATHH14	T	T	H	H	TTHH	1	14	6	6	11	267	24.2727	100	0	35.8	4.6	13.8	20	27	NA	NA	NA	NA	NA	NA	NA	NA
T0418	RA_TinT_H_H_15	RA_TT_H_H_15	405	TT_H_H_15	405RA_TT_H_H_15	A	10	ATHH15	T	T	H	H	TTHH	1	15	6	6	14	292	20.8571	100	2	27.1	5.04	21.1	17	27	NA	NA	NA	NA	NA	NA	0	M46
T0419	RA_TinT_H_H_16	RA_TT_H_H_16	NA	NA	NA	A	10	ATHH16	T	T	H	H	TTHH	1	16	6	6	10	174	17.4	100	8	27.2	4.655	14.9	19	26	14.27	0.9405	0.4315	0.899	0.6215	0.2775	0	M46
T0420	RA_TinT_H_H_17	RA_TT_H_H_17	406	TT_H_H_17	406RA_TT_H_H_17	A	10	ATHH17	T	T	H	H	TTHH	1	17	6	6	11	167	15.1818	100	4	32.3	5.94	8.8	18	25	14.76	1.017	0.438	1.031	0.659	0.372	NA	NA
T0421	RA_TinT_H_H_18	RA_TT_H_H_18	NA	NA	NA	A	10	ATHH18	T	T	H	H	TTHH	1	18	6	6	10	330	33	100	1	46.2	3.84	45.2	18	35	NA	NA	NA	NA	NA	NA	NA	NA
T0422	RA_TinT_H_H_19	RA_TT_H_H_19	871	TT_H_H_19	871RA_TT_H_H_19	A	10	ATHH19	T	T	H	H	TTHH	1	19	6	6	14	301	21.5	100	10	28.2	7.5	18.5	19	51	8.34	0.734	0.327	0.728	0.511	0.217	0	M18
T0423	RA_TinT_H_H_20	RA_TT_H_H_20	872	TT_H_H_20	872RA_TT_H_H_20	A	10	ATHH20	T	T	H	H	TTHH	1	20	6	6	11	102	9.27273	100	15	27.1	5.9	29.9	19	27	14.515	0.9465	0.423	0.727	0.554	0.173	0	M15
T0424	RA_TinT_H_H_21	RA_TT_H_H_21	NA	NA	NA	A	10	ATHH21	T	T	H	H	TTHH	1	21	6	6	12	179	14.9167	100	5	29.7	6.05	30.1	18	29	NA	NA	NA	NA	NA	NA	NA	NA
T0425	RA_TinT_H_H_22	RA_TT_H_H_22	NA	NA	NA	A	10	ATHH22	T	T	H	H	TTHH	1	22	6	6	10	294	29.4	100	20	35.6	10.23	39.3	20	26	14.21	0.972	0.459	0.8385	0.672	0.1665	0	M15
T0427	RA_TinT_H_H_23	RA_TT_H_H_23	873	TT_H_H_23	873RA_TT_H_H_23	A	10	ATHH23	T	T	H	H	TTHH	1	23	6	5	10	302	30.2	83.3333	12	35.9	10.2	31.6	18	44	14.43	0.977	0.4845	0.7855	0.5475	0.238	1	M15
T0428	RA_TinT_H_H_24	RA_TT_H_H_24	874	TT_H_H_24	874RA_TT_H_H_24	A	10	ATHH24	T	T	H	H	TTHH	1	24	6	6	10	206	20.6	100	8	40.3	9.24	22.5	21	36	12.425	0.8385	0.435	1.275	0.71	0.565	NA	NA
T0430	RA_TinT_H_H_25	RA_TT_H_H_25	NA	NA	NA	A	10	ATHH25	T	T	H	H	TTHH	1	25	6	6	11	276	25.0909	100	13	29.8	11.36	0	19	60	12.16	0.8515	0.467	0.7505	0.602	0.1485	1	M18
T0433	RA_TinT_H_H_26	RA_TT_H_H_26	875	TT_H_H_26	875RA_TT_H_H_26	A	10	ATHH26	T	T	H	H	TTHH	1	26	6	6	11	196	17.8182	100	15	34.2	15.6	30.2	24	26	11.275	0.9255	0.392	1.0795	0.666	0.4135	1	M18
T0434	RA_TinT_H_H_27	RA_TT_H_H_27	NA	NA	NA	A	10	ATHH27	T	T	H	H	TTHH	1	27	6	6	11	296	26.9091	100	6	32.2	7.13	28.3	19	44	10.15	0.802	0.351	0.627	0.468	0.159	1	M15
T0435	RA_TinT_H_H_28	RA_TT_H_H_28	957	TT_H_H_28	957RA_TT_H_H_28	A	10	ATHH28	T	T	H	H	TTHH	1	28	6	6	11	217	19.7273	100	15	25.9	1.6	19.9	23	38	12.635	0.8555	0.4085	0.888	0.654	0.234	0	M13
T0437	RA_TinT_H_H_29	RA_TT_H_H_29	958	TT_H_H_29	958RA_TT_H_H_29	A	10	ATHH29	T	T	H	H	TTHH	1	29	6	5	14	224	16	83.3333	16	32.1	3.315	36	18	27	15.46	1.128	0.493	0.7595	0.6035	0.156	0	M12
T0439	RA_TinT_H_H_30	RA_TT_H_H_30	NA	NA	NA	A	10	ATHH30	T	T	H	H	TTHH	1	30	6	5	14	320	22.8571	83.3333	15	32.7	5.04	53.9	18	45	NA	NA	NA	NA	NA	NA	0	M18
T0440	RA_TinT_H_H_31	RA_TT_H_H_31	959	TT_H_H_31	959RA_TT_H_H_31	A	10	ATHH31	T	T	H	H	TTHH	1	31	6	5	13	397	30.5385	83.3333	16	22.3	8.28	0	21	37	13.55	0.9415	0.4315	0.7795	0.6505	0.129	2	M12
T0441	RA_TinT_H_H_32	RA_TT_H_H_32	960	TT_H_H_32	960RA_TT_H_H_32	A	10	ATHH32	T	T	H	H	TTHH	1	32	6	6	10	262	26.2	100	10	53.1	8.12	17.1	18	21	15.1	1.119	0.5595	0.881	0.717	0.164	1	M13
T0442	RA_TinT_H_H_33	RA_TT_H_H_33	961	TT_H_H_33	961RA_TT_H_H_33	A	10	ATHH33	T	T	H	H	TTHH	1	33	6	6	12	324	27	100	11	34.8	10.8	42.5	21	41	12.92	0.547	0.3955	0.7855	0.579	0.2065	0	M12
T0443	RA_TinT_H_H_34	RA_TT_H_H_34	962	TT_H_H_34	962RA_TT_H_H_34	A	10	ATHH34	T	T	H	H	TTHH	1	34	6	5	14	268	19.1429	83.3333	12	27.9	6.095	13.7	20	23	14.575	0.55	0.5455	0.84	0.5605	0.2795	1	M12
T0444	RA_TinT_H_H_35	RA_TT_H_H_35	NA	NA	NA	A	10	ATHH35	T	T	H	H	TTHH	1	35	6	6	13	299	23	100	14	23.1	7.31	35.7	18	36	NA	NA	NA	NA	NA	NA	NA	NA
T0445	RA_TinT_H_H_36	RA_TT_H_H_36	1104	TT_H_H_36	1104RA_TT_H_H_36	A	10	ATHH36	T	T	H	H	TTHH	1	36	6	6	11	189	17.1818	100	20	29	5.6	57.9	20	25	14.55	0.9795	0.481	0.823	0.58	0.243	0	M13
T0446	RA_TinT_H_H_37	RA_TT_H_H_37	963	TT_H_H_37	963RA_TT_H_H_37	A	10	ATHH37	T	T	H	H	TTHH	1	37	4	4	12	245	20.4167	100	19	25.8	8.1	40.8	19	39	15.185	1.0475	0.426	0.956	0.609	0.347	NA	NA
T0447	RA_TinT_H_H_38	RA_TT_H_H_38	NA	NA	NA	A	10	ATHH38	T	T	H	H	TTHH	1	38	4	4	12	236	19.6667	100	9	34.1	9	10.8	19	40	NA	NA	NA	NA	NA	NA	NA	NA
T0448	RA_TinT_H_H_39	RA_TT_H_H_39	964	TT_H_H_39	964RA_TT_H_H_39	A	10	ATHH39	T	T	H	H	TTHH	1	39	4	4	10	121	12.1	100	25	34.4	7.37	34	19	50	13.26	0.9205	0.451	0.6585	0.527	0.1315	0	M13
T0449	RA_TinT_H_H_40	RA_TT_H_H_40	NA	NA	NA	A	10	ATHH40	T	T	H	H	TTHH	1	40	2	2	11	288	26.1818	100	17	33.4	4.77	0	20	34	NA	NA	NA	NA	NA	NA	NA	NA
T0401	RB_TinT_H_H_01	RB_TT_H_H_01	126	TT_H_H_01	126RB_TT_H_H_01	B	10	BTHH1	T	T	H	H	TTHH	1	1	6	3	11	195	17.7273	50	8	41.4	8.875	32.3	22	48	13.085	1.012	0.357	0.8335	0.607	0.2265	0	M50
T0402	RB_TinT_H_H_02	RB_TT_H_H_02	127	TT_H_H_02	127RB_TT_H_H_02	B	10	BTHH2	T	T	H	H	TTHH	1	2	6	5	11	234	21.2727	83.3333	4	46.2	3.9	35	21	19	11.01	0.769	0.403	0.588	0.511	0.211	0	M50
T0403	RB_TinT_H_H_03	RB_TT_H_H_03	NA	NA	NA	B	10	BTHH3	T	T	H	H	TTHH	1	3	6	3	13	236	18.1538	50	1	48.4	13.795	40.9	22	46	NA	NA	NA	NA	NA	NA	0	M48
T0404	RB_TinT_H_H_04	RB_TT_H_H_04	NA	NA	NA	B	10	BTHH4	T	T	H	H	TTHH	1	4	6	6	10	249	24.9	100	3	36.1	7.98	48.3	21	33	12.26	1.016	0.453	1.064	0.717	0.347	NA	NA
T0407	RB_TinT_H_H_05	RB_TT_H_H_05	128	TT_H_H_05	128RB_TT_H_H_05	B	10	BTHH5	T	T	H	H	TTHH	1	5	6	6	11	252	22.9091	100	8	38.7	6.49	0	20	29	12.545	0.937	0.3895	0.9095	0.6565	0.253	1	M50
T0408	RB_TinT_H_H_10	RB_TT_H_H_10	158	TT_H_H_10	158RB_TT_H_H_10	B	10	BTHH10	T	T	H	H	TTHH	1	10	6	5	12	312	26	83.3333	11	41.2	14	17.2	25	36	12.725	0.958	0.3835	0.6515	0.6375	0.08	NA	NA
T0409	RB_TinT_H_H_11	RB_TT_H_H_11	159	TT_H_H_11	159RB_TT_H_H_11	B	10	BTHH11	T	T	H	H	TTHH	1	11	6	5	13	261	20.0769	83.3333	17	39.2	17.49	5.7	24	30	10.71	0.8385	0.385	0.7285	0.609	0.1195	1	M43
T0410	RB_TinT_H_H_12	RB_TT_H_H_12	160	TT_H_H_12	160RB_TT_H_H_12	B	10	BTHH12	T	T	H	H	TTHH	1	12	6	4	10	214	21.4	66.6667	5	37.8	9.25	9.8	22	23	12.525	0.876	0.4295	0.5835	0.559	0.0375	NA	NA
T0411	RB_TinT_H_H_13	RB_TT_H_H_13	161	TT_H_H_13	161RB_TT_H_H_13	B	10	BTHH13	T	T	H	H	TTHH	1	13	6	5	13	361	27.7692	83.3333	4	42.2	8.625	0	22	25	NA	NA	NA	NA	NA	NA	NA	NA
T0412	RB_TinT_H_H_14	RB_TT_H_H_14	162	TT_H_H_14	162RB_TT_H_H_14	B	10	BTHH14	T	T	H	H	TTHH	1	14	6	5	13	264	20.3077	83.3333	8	45.7	7.68	12.8	24	34	10.94	0.8685	0.3635	0.5685	0.5695	0.105	1	M43
T0413	RB_TinT_H_H_15	RB_TT_H_H_15	163	TT_H_H_15	163RB_TT_H_H_15	B	10	BTHH15	T	T	H	H	TTHH	1	15	6	6	12	383	31.9167	100	7	38.2	7.37	11.4	22	24	14.54	1.0365	0.4675	1.301	0.751	0.55	NA	NA
T0414	RB_TinT_H_H_16	RB_TT_H_H_16	164	TT_H_H_16	164RB_TT_H_H_16	B	10	BTHH16	T	T	H	H	TTHH	1	16	6	5	13	377	29	83.3333	5	45.5	6.82	0	23	34	12.97	0.869	0.46	0.814	0.5705	0.2435	0	M43
T0415	RB_TinT_H_H_17	RB_TT_H_H_17	165	TT_H_H_17	165RB_TT_H_H_17	B	10	BTHH17	T	T	H	H	TTHH	1	17	6	5	14	253	18.0714	83.3333	16	40.1	8.74	0	24	42	13.185	1.096	0.4505	0.9955	0.6805	0.315	0	M43
T0416	RB_TinT_H_H_18	RB_TT_H_H_18	NA	NA	NA	B	10	BTHH18	T	T	H	H	TTHH	1	18	6	4	13	266	20.4615	66.6667	0	51.4	14.7	34.2	23	25	NA	NA	NA	NA	NA	NA	NA	NA
T0417	RB_TinT_H_H_06	RB_TT_H_H_06	129	TT_H_H_06	129RB_TT_H_H_06	B	10	BTHH6	T	T	H	H	TTHH	1	6	6	2	8	188	23.5	33.3333	7	50.2	16.005	19.6	28	42	14.685	1.021	0.543	0.684	0.8065	0.1225	2	M50
T0418	RB_TinT_H_H_19	RB_TT_H_H_19	638	TT_H_H_19	638RB_TT_H_H_19	B	10	BTHH19	T	T	H	H	TTHH	1	19	6	6	10	269	26.9	100	14	46.4	13.64	61.3	22	57	16.78	1.133	0.5185	1.075	0.6875	0.3875	1	M19
T0419	RB_TinT_H_H_07	RB_TT_H_H_07	130	TT_H_H_07	130RB_TT_H_H_07	B	10	BTHH7	T	T	H	H	TTHH	1	7	4	4	9	229	25.4444	100	6	61.4	9.375	0	23	29	12.555	0.886	0.4505	0.66	0.4895	0.4415	1	M48
T0420	RB_TinT_H_H_20	RB_TT_H_H_20	NA	NA	NA	B	10	BTHH20	T	T	H	H	TTHH	1	20	6	3	13	232	17.8462	50	6	39.1	12.25	21.8	20	53	NA	NA	NA	NA	NA	NA	0	M19
T0421	RB_TinT_H_H_21	RB_TT_H_H_21	639	TT_H_H_21	639RB_TT_H_H_21	B	10	BTHH21	T	T	H	H	TTHH	1	21	6	4	14	269	19.2143	66.6667	2	44.4	8.165	23.7	20	30	NA	NA	NA	NA	NA	NA	NA	NA
T0422	RB_TinT_H_H_22	RB_TT_H_H_22	640	TT_H_H_22	640RB_TT_H_H_22	B	10	BTHH22	T	T	H	H	TTHH	1	22	6	6	12	293	24.4167	100	12	56.1	11.205	18.3	20	43	16.035	1.219	0.6075	1.089	0.7505	0.3385	0	M21
T0423	RB_TinT_H_H_23	RB_TT_H_H_23	641	TT_H_H_23	641RB_TT_H_H_23	B	10	BTHH23	T	T	H	H	TTHH	1	23	6	6	11	260	23.6364	100	7	44.4	9.775	23.9	19	42	14.235	0.9675	0.385	0.763	0.6765	0.2125	0	M19
T0424	RB_TinT_H_H_24	RB_TT_H_H_24	642	TT_H_H_24	642RB_TT_H_H_24	B	10	BTHH24	T	T	H	H	TTHH	1	24	6	6	10	197	19.7	100	NA	37.7	8.96	19.3	20	NA	14.19	0.9905	0.498	0.7905	0.512	0.2785	0	M21
T0426	RB_TinT_H_H_25	RB_TT_H_H_25	NA	NA	NA	B	10	BTHH25	T	T	H	H	TTHH	1	25	6	5	10	265	26.5	83.3333	11	49.7	10.29	25.8	22	54	12.85	1.028	0.4215	0.7965	0.538	0.2585	0	M21
T0427	RB_TinT_H_H_26	RB_TT_H_H_26	643	TT_H_H_26	643RB_TT_H_H_26	B	10	BTHH26	T	T	H	H	TTHH	1	26	6	5	12	262	21.8333	83.3333	6	54.7	8.71	42.2	20	33	16.47	1.082	0.4655	1.2	0.69	0.51	0	M19
T0429	RB_TinT_H_H_27	RB_TT_H_H_27	644	TT_H_H_27	644RB_TT_H_H_27	B	10	BTHH27	T	T	H	H	TTHH	1	27	6	4	12	261	21.75	66.6667	2	44.5	10.935	42.3	20	43	13.04	0.944	0.342	1.035	0.589	0.446	0	M21
T0431	RB_TinT_H_H_28	RB_TT_H_H_28	700	TT_H_H_28	700RB_TT_H_H_28	B	10	BTHH28	T	T	H	H	TTHH	1	28	6	6	13	280	21.5385	100	5	51.4	3	0	19	31	13.79	0.844	0.401	0.866	0.698	0.168	NA	NA
T0432	RB_TinT_H_H_29	RB_TT_H_H_29	NA	NA	NA	B	10	BTHH29	T	T	H	H	TTHH	1	29	6	6	10	231	23.1	100	20	39.8	19.075	0	22	54	14.315	1.055	0.4665	0.711	0.6865	0.0735	2	M22
T0433	RB_TinT_H_H_30	RB_TT_H_H_30	701	TT_H_H_30	701RB_TT_H_H_30	B	10	BTHH30	T	T	H	H	TTHH	1	30	6	5	12	139	11.5833	83.3333	7	48.3	28.81	28.5	28	9	14.07	1.101	0.5395	0.564	0.701	0.137	NA	NA
T0434	RB_TinT_H_H_08	RB_TT_H_H_08	131	TT_H_H_08	131RB_TT_H_H_08	B	10	BTHH8	T	T	H	H	TTHH	1	8	4	3	8	137	17.125	75	10	56.8	12.18	32.4	23	46	14.555	0.9965	0.464	0.9555	0.6375	0.318	0	M48
T0435	RB_TinT_H_H_31	RB_TT_H_H_31	NA	NA	NA	B	10	BTHH31	T	T	H	H	TTHH	1	31	6	6	11	239	21.7273	100	1	37.6	5.185	18.9	21	20	NA	NA	NA	NA	NA	NA	NA	NA
T0436	RB_TinT_H_H_32	RB_TT_H_H_32	734	TT_H_H_32	734RB_TT_H_H_32	B	10	BTHH32	T	T	H	H	TTHH	1	32	6	6	13	299	23	100	2	36	10.875	22.2	21	30	13.09	0.926	0.436	0.6835	0.542	0.1415	0	M22
T0437	RB_TinT_H_H_33	RB_TT_H_H_33	702	TT_H_H_33	702RB_TT_H_H_33	B	10	BTHH33	T	T	H	H	TTHH	1	33	6	5	12	222	18.5	83.3333	16	51.7	9.36	4.7	21	46	14.48	1.0035	0.413	0.6995	0.5805	0.119	NA	NA
T0438	RB_TinT_H_H_34	RB_TT_H_H_34	703	TT_H_H_34	703RB_TT_H_H_34	B	10	BTHH34	T	T	H	H	TTHH	1	34	6	6	13	333	25.6154	100	5	37.7	9.375	32.1	19	35	15.69	1.1465	0.522	0.948	0.6515	0.2965	NA	NA
T0441	RB_TinT_H_H_35	RB_TT_H_H_35	704	TT_H_H_35	704RB_TT_H_H_35	B	10	BTHH35	T	T	H	H	TTHH	1	35	6	6	11	240	21.8182	100	12	29	7.22	25.8	21	41	15.955	1.043	0.433	0.884	0.599	0.285	0	M22
T0442	RB_TinT_H_H_36	RB_TT_H_H_36	NA	NA	NA	B	10	BTHH36	T	T	H	H	TTHH	1	36	6	6	14	213	15.2143	100	1	46.8	4.8	8.3	19	25	NA	NA	NA	NA	NA	NA	NA	NA
T0444	RB_TinT_H_H_37	RB_TT_H_H_37	NA	NA	NA	B	10	BTHH37	T	T	H	H	TTHH	1	37	6	6	10	280	28	100	2	40.8	9.25	14.7	19	33	NA	NA	NA	NA	NA	NA	0	M22
T0446	RB_TinT_H_H_38	RB_TT_H_H_38	705	TT_H_H_38	705RB_TT_H_H_38	B	10	BTHH38	T	T	H	H	TTHH	1	38	4	3	12	159	13.25	75	NA	NA	NA	NA	22	NA	13.505	0.865	0.475	0.6735	0.559	0.1145	NA	NA
T0447	RB_TinT_H_H_09	RB_TT_H_H_09	132	TT_H_H_09	132RB_TT_H_H_09	B	10	BTHH9	T	T	H	H	TTHH	1	9	4	4	9	192	21.3333	100	4	48.9	13.195	0	20	48	12.435	0.8585	0.468	0.3945	0.5675	0.173	0	M48
T0449	RB_TinT_H_H_39	RB_TT_H_H_39	706	TT_H_H_39	706RB_TT_H_H_39	B	10	BTHH39	T	T	H	H	TTHH	1	39	4	4	11	283	25.7273	100	17	46.2	9.1	13.4	21	39	12.59	0.8755	0.3755	0.528	0.687	0.159	NA	NA
T0501	RA_TinL_H_B_01	RA_TL_H_B_01	379	TL_H_B_01	379RA_TL_H_B_01	A	10	ATBH1	L	T	B	H	TLBH	0	1	6	5	12	281	23.4167	83.3333	7	28.2	14.26	0	30	9	13.605	1.02	0.4575	0.6195	0.56	0.0595	1	M45
T0503	RA_TinL_H_B_02	RA_TL_H_B_02	380	TL_H_B_02	380RA_TL_H_B_02	A	10	ATBH2	L	T	B	H	TLBH	0	2	6	6	14	122	8.71429	100	6	34.2	6.27	2.4	26	17	13.43	1.095	0.42	1.0005	0.679	0.3215	1	M3
T0504	RA_TinL_H_B_03	RA_TL_H_B_03	381	TL_H_B_03	381RA_TL_H_B_03	A	10	ATBH3	L	T	B	H	TLBH	0	3	6	6	9	287	31.8889	100	9	33.1	5.13	0	22	22	16.505	1.113	0.606	0.963	0.6925	0.2705	1	M45
T0505	RA_TinL_H_B_04	RA_TL_H_B_04	382	TL_H_B_04	382RA_TL_H_B_04	A	10	ATBH4	L	T	B	H	TLBH	0	4	6	5	12	156	13	83.3333	8	28.4	8.68	0	26	18	16.165	0.7125	0.526	0.9995	0.71	0.2895	1	M3
T0506	RA_TinL_H_B_05	RA_TL_H_B_05	383	TL_H_B_05	383RA_TL_H_B_05	A	10	ATBH5	L	T	B	H	TLBH	0	5	6	6	13	309	23.7692	100	6	29.4	17.55	0	25	17	13.565	0.901	0.432	0.807	0.6345	0.1725	0	M3
T0508	RA_TinL_H_B_06	RA_TL_H_B_06	384	TL_H_B_06	384RA_TL_H_B_06	A	10	ATBH6	L	T	B	H	TLBH	0	6	5	4	10	246	24.6	80	1	33.6	6.44	0	24	17	NA	NA	NA	NA	NA	NA	1	M45
T0510	RA_TinL_H_B_07	RA_TL_H_B_07	385	TL_H_B_07	385RA_TL_H_B_07	A	10	ATBH7	L	T	B	H	TLBH	0	7	5	5	10	197	19.7	100	7	32.7	9.6	0	30	16	16.585	1	0.464	0.8655	0.7345	0.149	0	M45
T0511	RA_TinL_H_B_19	RA_TL_H_B_19	891	TL_H_B_19	891RA_TL_H_B_19	A	10	ATBH19	L	T	B	H	TLBH	0	19	6	6	10	176	17.6	100	6	35.2	11.25	6.8	32	6	14.82	1.0955	0.481	0.6605	0.7085	0.1	0	M17
T0513	RA_TinL_H_B_10	RA_TL_H_B_10	436	TL_H_B_10	436RA_TL_H_B_10	A	10	ATBH10	L	T	B	H	TLBH	0	10	6	5	13	171	13.1538	83.3333	5	25.8	13.8	2.4	25	15	13.625	0.586	0.518	0.577	0.716	0.139	0	M47
T0514	RA_TinL_H_B_11	RA_TL_H_B_11	437	TL_H_B_11	437RA_TL_H_B_11	A	10	ATBH11	L	T	B	H	TLBH	0	11	6	3	12	234	19.5	50	4	42.7	11.9	4.3	25	23	13.245	0.9125	0.4065	0.892	0.7115	0.1805	0	M47
T0515	RA_TinL_H_B_12	RA_TL_H_B_12	438	TL_H_B_12	438RA_TL_H_B_12	A	10	ATBH12	L	T	B	H	TLBH	0	12	6	6	11	269	24.4545	100	7	31.9	11.6	0	23	25	10.6	0.515	0.4545	1.3005	0.787	0.5135	0	M8
T0516	RA_TinL_H_B_13	RA_TL_H_B_13	439	TL_H_B_13	439RA_TL_H_B_13	A	10	ATBH13	L	T	B	H	TLBH	0	13	6	6	13	296	22.7692	100	4	40.9	5.9	0	23	21	10.32	0.765	0.391	1.166	0.651	0.515	NA	NA
T0517	RA_TinL_H_B_14	RA_TL_H_B_14	440	TL_H_B_14	440RA_TL_H_B_14	A	10	ATBH14	L	T	B	H	TLBH	0	14	6	6	14	278	19.8571	100	5	34.7	9.3	0	24	23	14.8	0.5145	0.5275	1.01	0.6675	0.3425	0	M8
T0518	RA_TinL_H_B_15	RA_TL_H_B_15	441	TL_H_B_15	441RA_TL_H_B_15	A	10	ATBH15	L	T	B	H	TLBH	0	15	6	5	10	121	12.1	83.3333	6	29.3	13.795	0	26	19	11.96	0.9155	0.402	0.789	0.676	0.177	0	M47
T0519	RA_TinL_H_B_16	RA_TL_H_B_16	442	TL_H_B_16	442RA_TL_H_B_16	A	10	ATBH16	L	T	B	H	TLBH	0	16	6	6	13	286	22	100	9	36.8	12.705	0	25	23	13.74	1.084	0.416	0.871	0.6455	0.2255	0	M47
T0520	RA_TinL_H_B_17	RA_TL_H_B_17	443	TL_H_B_17	443RA_TL_H_B_17	A	10	ATBH17	L	T	B	H	TLBH	0	17	6	6	13	268	20.6154	100	4	30.2	10.8	0	23	20	14.45	1.046	0.512	1	0.633	0.367	0	M8
T0521	RA_TinL_H_B_18	RA_TL_H_B_18	444	TL_H_B_18	444RA_TL_H_B_18	A	10	ATBH18	L	T	B	H	TLBH	0	18	3	2	14	303	21.6429	66.6667	10	23.7	10.005	0	26	24	15.37	1.0295	0.5095	1.1885	0.7	0.4885	1	M8
T0522	RA_TinL_H_B_20	RA_TL_H_B_20	NA	NA	NA	A	10	ATBH20	L	T	B	H	TLBH	0	20	6	4	15	189	12.6	66.6667	4	20.1	5.1	0	20	21	NA	NA	NA	NA	NA	NA	0	M17
T0523	RA_TinL_H_B_21	RA_TL_H_B_21	892	TL_H_B_21	892RA_TL_H_B_21	A	10	ATBH21	L	T	B	H	TLBH	0	21	6	1	10	250	25	16.6667	13	21	5.125	0	29	18	11.715	0.8245	0.4005	0.679	0.5235	0.1555	0	M17
T0524	RA_TinL_H_B_22	RA_TL_H_B_22	893	TL_H_B_22	893RA_TL_H_B_22	A	10	ATBH22	L	T	B	H	TLBH	0	22	6	6	13	249	19.1538	100	9	28.3	10.35	0	31	10	14.655	1.04	0.458	0.551	0.647	0.1	1	M16
T0525	RA_TinL_H_B_23	RA_TL_H_B_23	894	TL_H_B_23	894RA_TL_H_B_23	A	10	ATBH23	L	T	B	H	TLBH	0	23	6	6	11	214	19.4545	100	10	6.3	12.96	0	25	19	14.045	1.0595	0.559	0.8735	0.6745	0.199	1	M16
T0526	RA_TinL_H_B_24	RA_TL_H_B_24	NA	NA	NA	A	10	ATBH24	L	T	B	H	TLBH	0	24	6	5	11	183	16.6364	83.3333	1	26.3	7.44	0	34	1	NA	NA	NA	NA	NA	NA	0	M17
T0527	RA_TinL_H_B_08	RA_TL_H_B_08	386	TL_H_B_08	386RA_TL_H_B_08	A	10	ATBH8	L	T	B	H	TLBH	0	8	5	4	10	186	18.6	80	4	10.1	7.75	0	23	19	16.04	0.995	0.512	0.79	0.613	0.177	0	M3
T0528	RA_TinL_H_B_25	RA_TL_H_B_25	895	TL_H_B_25	895RA_TL_H_B_25	A	10	ATBH25	L	T	B	H	TLBH	0	25	6	6	13	174	13.3846	100	5	26.3	3.78	0	25	15	12.455	0.8875	0.352	0.5665	0.5995	0.065	0	M16
T0529	RA_TinL_H_B_26	RA_TL_H_B_26	NA	NA	NA	A	10	ATBH26	L	T	B	H	TLBH	0	26	6	6	10	183	18.3	100	NA	NA	NA	NA	23	NA	NA	NA	NA	NA	NA	NA	NA	NA
T0531	RA_TinL_H_B_27	RA_TL_H_B_27	896	TL_H_B_27	896RA_TL_H_B_27	A	10	ATBH27	L	T	B	H	TLBH	0	27	6	4	14	257	18.3571	66.6667	10	27.7	9.72	0	27	19	14.285	0.956	0.472	0.78	0.593	0.187	1	M16
T0532	RA_TinL_H_B_28	RA_TL_H_B_28	982	TL_H_B_28	982RA_TL_H_B_28	A	10	ATBH28	L	T	B	H	TLBH	0	28	6	5	16	213	13.3125	83.3333	11	23.1	12.6	0	27	21	14.805	1.0645	0.446	0.907	0.599	0.308	1	M11
T0534	RA_TinL_H_B_29	RA_TL_H_B_29	983	TL_H_B_29	983RA_TL_H_B_29	A	10	ATBH29	L	T	B	H	TLBH	0	29	6	5	12	177	14.75	83.3333	8	19.2	6.3	13.3	26	16	16.61	1.1315	0.494	0.8415	0.6825	0.159	0	M14
T0535	RA_TinL_H_B_30	RA_TL_H_B_30	984	TL_H_B_30	984RA_TL_H_B_30	A	10	ATBH30	L	T	B	H	TLBH	0	30	6	5	10	261	26.1	83.3333	8	31	4.845	0	30	9	14.97	1.0765	0.496	0.609	0.6495	0.0405	0	M14
T0536	RA_TinL_H_B_31	RA_TL_H_B_31	985	TL_H_B_31	985RA_TL_H_B_31	A	10	ATBH31	L	T	B	H	TLBH	0	31	6	5	10	188	18.8	83.3333	7	27.4	13.16	0	29	21	12.795	0.949	0.4255	0.705	0.6	0.107	NA	NA
T0537	RA_TinL_H_B_32	RA_TL_H_B_32	986	TL_H_B_32	986RA_TL_H_B_32	A	10	ATBH32	L	T	B	H	TLBH	0	32	6	5	11	221	20.0909	83.3333	12	26.8	8.125	0	26	20	13.2	0.9565	0.3995	0.7765	0.6445	0.132	0	M14
T0538	RA_TinL_H_B_33	RA_TL_H_B_33	987	TL_H_B_33	987RA_TL_H_B_33	A	10	ATBH33	L	T	B	H	TLBH	0	33	6	6	12	162	13.5	100	10	29.7	9.36	11.3	26	16	12.28	1.0005	0.4215	0.778	0.5955	0.1825	NA	NA
T0539	RA_TinL_H_B_34	RA_TL_H_B_34	NA	NA	NA	A	10	ATBH34	L	T	B	H	TLBH	0	34	6	6	13	188	14.4615	100	NA	NA	NA	NA	27	NA	NA	NA	NA	NA	NA	NA	NA	NA
T0539	RA_TinL_H_B_09	RA_TL_H_B_09	509	TL_H_B_09	509RA_TL_H_B_09	A	10	ATBH9	L	T	B	H	TLBH	0	9	3	2	6	42	7	66.6667	0	27.8	5.4	3.2	27	0	11.825	0.781	0.4125	0.5055	0.615	0.1095	NA	NA
T0540	RA_TinL_H_B_35	RA_TL_H_B_35	988	TL_H_B_35	988RA_TL_H_B_35	A	10	ATBH35	L	T	B	H	TLBH	0	35	6	6	12	198	16.5	100	10	25.7	5.04	0	22	25	11.8	0.791	0.3745	0.659	0.49	0.169	NA	NA
T0541	RA_TinL_H_B_36	RA_TL_H_B_36	989	TL_H_B_36	989RA_TL_H_B_36	A	10	ATBH36	L	T	B	H	TLBH	0	36	6	6	10	182	18.2	100	11	23.4	11.34	0	27	21	14.52	1.042	0.4255	0.588	0.5975	0.0095	0	M11
T0542	RA_TinL_H_B_37	RA_TL_H_B_37	990	TL_H_B_37	990RA_TL_H_B_37	A	10	ATBH37	L	T	B	H	TLBH	0	37	6	6	12	274	22.8333	100	5	28.5	6.48	0	22	18	11.56	1.0005	0.4255	0.967	0.621	0.346	0	M11
T0543	RA_TinL_H_B_38	RA_TL_H_B_38	991	TL_H_B_38	991RA_TL_H_B_38	A	10	ATBH38	L	T	B	H	TLBH	0	38	4	4	12	253	21.0833	100	8	23.1	9.72	4.2	25	21	14.785	1.0795	0.488	0.659	0.7295	0.0705	0	M14
T0548	RA_TinL_H_B_39	RA_TL_H_B_39	992	TL_H_B_39	992RA_TL_H_B_39	A	10	ATBH39	L	T	B	H	TLBH	0	39	4	4	12	209	17.4167	100	1	20.8	3.15	0	22	22	12.61	0.911	0.411	0.598	0.591	0.007	NA	NA
T0549	RA_TinL_H_B_40	RA_TL_H_B_40	993	TL_H_B_40	993RA_TL_H_B_40	A	10	ATBH40	L	T	B	H	TLBH	0	40	4	4	10	144	14.4	100	8	24.2	4.95	15.3	21	13	14.895	1.0185	0.4305	0.7875	0.629	0.1585	0	M11
T0502	RB_TinL_H_B_01	RB_TL_H_B_01	210	TL_H_B_01	210RB_TL_H_B_01	B	10	BTBH1	L	T	B	H	TLBH	0	1	6	5	11	168	15.2727	83.3333	2	31.9	8.04	5.4	25	14	12.81	0.872	0.342	0.953	0.616	0.337	1	M49
T0504	RB_TinL_H_B_02	RB_TL_H_B_02	211	TL_H_B_02	211RB_TL_H_B_02	B	10	BTBH2	L	T	B	H	TLBH	0	2	6	6	12	237	19.75	100	1	32.4	4.42	2.6	24	21	12.19	0.85	0.411	0.564	0.6645	0.1005	1	M51
T0505	RB_TinL_H_B_03	RB_TL_H_B_03	NA	NA	NA	B	10	BTBH3	L	T	B	H	TLBH	0	3	5	6	12	295	24.5833	120	0	22.1	4.05	0	23	13	NA	NA	NA	NA	NA	NA	NA	NA
T0506	RB_TinL_H_B_04	RB_TL_H_B_04	212	TL_H_B_04	212RB_TL_H_B_04	B	10	BTBH4	L	T	B	H	TLBH	0	4	6	3	10	95	9.5	50	6	33.4	7.81	0	28	11	13.625	0.988	0.4665	0.609	0.6315	0.0285	2	M49
T0507	RB_TinL_H_B_05	RB_TL_H_B_05	213	TL_H_B_05	213RB_TL_H_B_05	B	10	BTBH5	L	T	B	H	TLBH	0	5	6	6	10	207	20.7	100	3	37.1	7.14	3.8	24	20	15.8	1.074	0.539	0.925	0.665	0.26	0	M51
T0511	RB_TinL_H_B_10	RB_TL_H_B_10	201	TL_H_B_10	201RB_TL_H_B_10	B	10	BTBH10	L	T	B	H	TLBH	0	10	6	6	14	172	12.2857	100	4	34	7.04	14.2	26	14	13.28	0.97	0.43	0.554	0.5555	0.1125	0	M52
T0512	RB_TinL_H_B_11	RB_TL_H_B_11	202	TL_H_B_11	202RB_TL_H_B_11	B	10	BTBH11	L	T	B	H	TLBH	0	11	6	6	12	192	16	100	4	27.6	9.99	3	25	16	13.635	1.005	0.4405	0.816	0.6745	0.1415	NA	NA
T0514	RB_TinL_H_B_12	RB_TL_H_B_12	203	TL_H_B_12	203RB_TL_H_B_12	B	10	BTBH12	L	T	B	H	TLBH	0	12	6	6	14	203	14.5	100	2	30.8	12.07	6.3	24	20	11.12	0.886	0.308	0.877	0.371	0.506	NA	NA
T0515	RB_TinL_H_B_13	RB_TL_H_B_13	204	TL_H_B_13	204RB_TL_H_B_13	B	10	BTBH13	L	T	B	H	TLBH	0	13	6	5	10	180	18	83.3333	11	20.4	8.14	8.9	29	18	12.54	0.942	0.3955	0.558	0.7305	0.1725	1	M51
T0516	RB_TinL_H_B_14	RB_TL_H_B_14	205	TL_H_B_14	205RB_TL_H_B_14	B	10	BTBH14	L	T	B	H	TLBH	0	14	6	5	13	196	15.0769	83.3333	12	33.8	6.6	0	26	22	14.485	0.9675	0.433	0.8365	0.745	0.0915	0	M52
T0517	RB_TinL_H_B_15	RB_TL_H_B_15	206	TL_H_B_15	206RB_TL_H_B_15	B	10	BTBH15	L	T	B	H	TLBH	0	15	6	6	11	121	11	100	11	32.2	10.92	5.4	26	23	14.165	1.049	0.501	0.6665	0.676	0.0095	1	M52
T0518	RB_TinL_H_B_16	RB_TL_H_B_16	207	TL_H_B_16	207RB_TL_H_B_16	B	10	BTBH16	L	T	B	H	TLBH	0	16	6	5	13	202	15.5385	83.3333	0	33.1	4.94	11.2	24	16	NA	NA	NA	NA	NA	NA	NA	NA
T0519	RB_TinL_H_B_17	RB_TL_H_B_17	208	TL_H_B_17	208RB_TL_H_B_17	B	10	BTBH17	L	T	B	H	TLBH	0	17	6	5	11	198	18	83.3333	3	27.1	6.405	3.6	22	20	9.645	0.756	0.266	0.7035	0.4685	0.235	0	M52
T0520	RB_TinL_H_B_18	RB_TL_H_B_18	209	TL_H_B_18	209RB_TL_H_B_18	B	10	BTBH18	L	T	B	H	TLBH	0	18	6	3	13	198	15.2308	50	1	36.7	5.865	0	26	13	NA	NA	NA	NA	NA	NA	NA	NA
T0521	RB_TinL_H_B_19	RB_TL_H_B_19	622	TL_H_B_19	622RB_TL_H_B_19	B	10	BTBH19	L	T	B	H	TLBH	0	19	6	6	14	266	19	100	9	35.2	11.16	0	24	31	13.25	1.018	0.4945	0.5665	0.553	0.0755	0	M57
T0522	RB_TinL_H_B_20	RB_TL_H_B_20	623	TL_H_B_20	623RB_TL_H_B_20	B	10	BTBH20	L	T	B	H	TLBH	0	20	6	5	10	142	14.2	83.3333	10	34.2	10.625	0	23	22	16.33	1.0625	0.5295	0.7875	0.7345	0.165	1	M20
T0523	RB_TinL_H_B_21	RB_TL_H_B_21	624	TL_H_B_21	624RB_TL_H_B_21	B	10	BTBH21	L	T	B	H	TLBH	0	21	6	5	14	280	20	83.3333	7	29.6	15.225	6.1	23	19	13.59	0.9625	0.533	0.6785	0.7105	0.032	1	M57
T0524	RB_TinL_H_B_06	RB_TL_H_B_06	214	TL_H_B_06	214RB_TL_H_B_06	B	10	BTBH6	L	T	B	H	TLBH	0	6	4	3	7	247	35.2857	75	1	31.9	7.25	0	23	24	9.14	0.739	0.356	0.486	0.424	0.062	0	M49
T0525	RB_TinL_H_B_22	RB_TL_H_B_22	625	TL_H_B_22	625RB_TL_H_B_22	B	10	BTBH22	L	T	B	H	TLBH	0	22	6	6	10	193	19.3	100	8	42.3	9.23	22	19	20	12.26	0.8565	0.4505	1.013	0.702	0.311	1	M57
T0526	RB_TinL_H_B_23	RB_TL_H_B_23	626	TL_H_B_23	626RB_TL_H_B_23	B	10	BTBH23	L	T	B	H	TLBH	0	23	6	5	10	182	18.2	83.3333	0	27.4	6.6	9.4	21	24	11.19	0.83	0.367	0.4875	0.4855	0.008	NA	NA
T0527	RB_TinL_H_B_24	RB_TL_H_B_24	627	TL_H_B_24	627RB_TL_H_B_24	B	10	BTBH24	L	T	B	H	TLBH	0	24	6	6	12	286	23.8333	100	11	31.4	6.6	0	22	30	10.815	0.9205	0.3785	1.2245	0.6815	0.543	0	M20
T0528	RB_TinL_H_B_25	RB_TL_H_B_25	628	TL_H_B_25	628RB_TL_H_B_25	B	10	BTBH25	L	T	B	H	TLBH	0	25	6	5	12	236	19.6667	83.3333	12	20.4	14.21	2.2	23	28	14.405	1.1065	0.4975	0.739	0.643	0.116	1	M20
T0530	RB_TinL_H_B_26	RB_TL_H_B_26	629	TL_H_B_26	629RB_TL_H_B_26	B	10	BTBH26	L	T	B	H	TLBH	0	26	6	6	10	231	23.1	100	1	34.3	2.405	0	22	8	10.695	0.862	0.406	0.4745	0.598	0.1235	1	M20
T0532	RB_TinL_H_B_27	RB_TL_H_B_27	630	TL_H_B_27	630RB_TL_H_B_27	B	10	BTBH27	L	T	B	H	TLBH	0	27	6	6	12	182	15.1667	100	15	29.1	16.335	0	24	30	15.69	1.0165	0.5295	0.6865	0.621	0.1375	2	M57
T0533	RB_TinL_H_B_28	RB_TL_H_B_28	674	TL_H_B_28	674RB_TL_H_B_28	B	10	BTBH28	L	T	B	H	TLBH	0	28	6	6	13	235	18.0769	100	5	31.8	4.505	0	22	19	13.5	0.898	0.446	0.7805	0.5605	0.22	0	M23
T0536	RB_TinL_H_B_29	RB_TL_H_B_29	675	TL_H_B_29	675RB_TL_H_B_29	B	10	BTBH29	L	T	B	H	TLBH	0	29	6	6	13	264	20.3077	100	7	38.8	9.1	0	22	22	14.14	0.9375	0.511	0.7455	0.615	0.1305	1	M23
T0537	RB_TinL_H_B_30	RB_TL_H_B_30	676	TL_H_B_30	676RB_TL_H_B_30	B	10	BTBH30	L	T	B	H	TLBH	0	30	6	6	13	204	15.6923	100	12	33.3	8.625	0	23	30	13.215	0.9895	0.454	0.6265	0.728	0.1015	0	M26
T0538	RB_TinL_H_B_31	RB_TL_H_B_31	735	TL_H_B_31	735RB_TL_H_B_31	B	10	BTBH31	L	T	B	H	TLBH	0	31	6	6	11	244	22.1818	100	0	37.5	5.67	19.2	22	16	12.67	0.8615	0.4635	0.51	0.5255	0.0225	NA	NA
T0539	RB_TinL_H_B_32	RB_TL_H_B_32	677	TL_H_B_32	677RB_TL_H_B_32	B	10	BTBH32	L	T	B	H	TLBH	0	32	6	6	12	251	20.9167	100	12	30.7	6.175	0	20	35	13.925	1.0175	0.435	0.808	0.6125	0.1955	0	M23
T0540	RB_TinL_H_B_33	RB_TL_H_B_33	678	TL_H_B_33	678RB_TL_H_B_33	B	10	BTBH33	L	T	B	H	TLBH	0	33	6	6	10	247	24.7	100	5	34.8	7.15	0	22	24	13.295	0.913	0.485	0.6475	0.5405	0.107	0	M26
T0541	RB_TinL_H_B_34	RB_TL_H_B_34	679	TL_H_B_34	679RB_TL_H_B_34	B	10	BTBH34	L	T	B	H	TLBH	0	34	6	5	12	259	21.5833	83.3333	13	16	8.625	0	22	29	16.28	0.993	0.4785	0.9435	0.607	0.3365	0	M26
T0543	RB_TinL_H_B_35	RB_TL_H_B_35	680	TL_H_B_35	680RB_TL_H_B_35	B	10	BTBH35	L	T	B	H	TLBH	0	35	6	6	10	125	12.5	100	1	29.7	6.785	0	34	1	NA	NA	NA	NA	NA	NA	NA	NA
T0544	RB_TinL_H_B_36	RB_TL_H_B_36	681	TL_H_B_36	681RB_TL_H_B_36	B	10	BTBH36	L	T	B	H	TLBH	0	36	6	6	11	196	17.8182	100	9	26.2	5.4	0	22	20	15.66	1.0195	0.447	0.6435	0.555	0.0885	0	M26
T0546	RB_TinL_H_B_07	RB_TL_H_B_07	215	TL_H_B_07	215RB_TL_H_B_07	B	10	BTBH7	L	T	B	H	TLBH	0	7	5	2	6	168	28	40	6	34.2	7.48	2.1	24	24	14.25	0.948	0.408	0.9125	0.5465	0.366	0	M51
T0546	RB_TinL_H_B_37	RB_TL_H_B_37	682	TL_H_B_37	682RB_TL_H_B_37	B	10	BTBH37	L	T	B	H	TLBH	0	37	6	2	11	259	23.5455	33.3333	7	23.2	11.165	0	26	16	14.11	1.0285	0.4955	0.478	0.7665	0.2885	1	M23
T0547	RB_TinL_H_B_08	RB_TL_H_B_08	216	TL_H_B_08	216RB_TL_H_B_08	B	10	BTBH8	L	T	B	H	TLBH	0	8	4	4	7	80	11.4286	100	4	30.2	6.09	8.5	24	21	13.58	0.9545	0.3835	0.746	0.5895	0.1565	NA	NA
T0549	RB_TinL_H_B_09	RB_TL_H_B_09	217	TL_H_B_09	217RB_TL_H_B_09	B	10	BTBH9	L	T	B	H	TLBH	0	9	6	4	10	253	25.3	66.6667	8	23.2	4.94	4.6	21	23	13.075	0.851	0.351	0.636	0.534	0.102	0	M49
T0501	RA_TinT_H_B_01	RA_TT_H_B_01	NA	NA	NA	A	10	ATBH1	T	T	B	H	TTBH	1	1	6	5	12	281	23.4167	83.3333	11	40.8	9.45	2.3	27	25	14.47	1.275	0.488	0.593	0.5555	0.1505	0	M44
T0503	RA_TinT_H_B_02	RA_TT_H_B_02	394	TT_H_B_02	394RA_TT_H_B_02	A	10	ATBH2	T	T	B	H	TTBH	1	2	6	5	14	122	8.71429	83.3333	6	41.9	14.52	16.7	25	22	12.515	1.041	0.45	0.5955	0.608	0.0935	1	M4
T0504	RA_TinT_H_B_03	RA_TT_H_B_03	395	TT_H_B_03	395RA_TT_H_B_03	A	10	ATBH3	T	T	B	H	TTBH	1	3	6	5	9	287	31.8889	83.3333	12	42.7	10.875	14.2	21	44	16.11	1.1645	0.557	0.864	0.6855	0.1785	2	M4
T0505	RA_TinT_H_B_04	RA_TT_H_B_04	396	TT_H_B_04	396RA_TT_H_B_04	A	10	ATBH4	T	T	B	H	TTBH	1	4	6	5	12	156	13	83.3333	13	41	14.28	0	23	34	13.76	0.895	0.461	0.86	0.6875	0.2635	0	M4
T0506	RA_TinT_H_B_05	RA_TT_H_B_05	397	TT_H_B_05	397RA_TT_H_B_05	A	10	ATBH5	T	T	B	H	TTBH	1	5	6	6	13	309	23.7692	100	15	17.1	18.685	0	24	32	12.4	0.964	0.479	0.387	0.598	0.211	1	M44
T0508	RA_TinT_H_B_06	RA_TT_H_B_06	510	TT_H_B_06	510RA_TT_H_B_06	A	10	ATBH6	T	T	B	H	TTBH	1	6	6	4	10	246	24.6	66.6667	0	53.2	22.2	2.2	36	0	11.29	0.854	0.433	0.503	0.6185	0.1155	NA	NA
T0510	RA_TinT_H_B_07	RA_TT_H_B_07	398	TT_H_B_07	398RA_TT_H_B_07	A	10	ATBH7	T	T	B	H	TTBH	1	7	5	4	10	197	19.7	80	6	40	10.44	24.2	19	33	14.945	1.1505	0.4995	1.099	0.6855	0.4135	2	M44
T0511	RA_TinT_H_B_19	RA_TT_H_B_19	876	TT_H_B_19	876RA_TT_H_B_19	A	10	ATBH19	T	T	B	H	TTBH	1	19	6	6	10	176	17.6	100	6	28.8	14.7	10	22	37	15.12	1.285	0.571	1.327	0.76	0.567	2	M15
T0513	RA_TinT_H_B_10	RA_TT_H_B_10	450	TT_H_B_10	450RA_TT_H_B_10	A	10	ATBH10	T	T	B	H	TTBH	1	10	6	5	13	171	13.1538	83.3333	10	37.8	8.04	12.2	22	38	15.37	0.468	0.464	0.96	0.54	0.42	NA	NA
T0514	RA_TinT_H_B_11	RA_TT_H_B_11	451	TT_H_B_11	451RA_TT_H_B_11	A	10	ATBH11	T	T	B	H	TTBH	1	11	6	5	12	234	19.5	83.3333	4	31.3	7.475	24.2	21	36	15.22	1.164	0.48	1.399	0.889	0.51	1	M46
T0515	RA_TinT_H_B_12	RA_TT_H_B_12	452	TT_H_B_12	452RA_TT_H_B_12	A	10	ATBH12	T	T	B	H	TTBH	1	12	6	6	11	269	24.4545	100	6	40.6	7.56	12.7	19	30	14.385	0.992	0.4515	0.887	0.6975	0.1895	0	M46
T0516	RA_TinT_H_B_13	RA_TT_H_B_13	453	TT_H_B_13	453RA_TT_H_B_13	A	10	ATBH13	T	T	B	H	TTBH	1	13	6	6	13	296	22.7692	100	18	39.6	12.09	0	22	42	14.575	0.967	0.4175	0.803	0.5745	0.2285	2	M46
T0517	RA_TinT_H_B_14	RA_TT_H_B_14	454	TT_H_B_14	454RA_TT_H_B_14	A	10	ATBH14	T	T	B	H	TTBH	1	14	6	5	14	278	19.8571	83.3333	7	29.6	7.41	15.4	22	26	13.085	0.9395	0.499	1.124	0.668	0.456	NA	NA
T0518	RA_TinT_H_B_15	RA_TT_H_B_15	455	TT_H_B_15	455RA_TT_H_B_15	A	10	ATBH15	T	T	B	H	TTBH	1	15	6	6	10	121	12.1	100	8	25.7	4.935	0	19	27	12.995	0.816	0.425	0.546	0.583	0.042	NA	NA
T0519	RA_TinT_H_B_16	RA_TT_H_B_16	456	TT_H_B_16	456RA_TT_H_B_16	A	10	ATBH16	T	T	B	H	TTBH	1	16	6	6	13	286	22	100	2	35.9	6.555	15.9	20	26	11.89	0.544	0.353	0.6905	0.6695	0.148	NA	NA
T0520	RA_TinT_H_B_17	RA_TT_H_B_17	457	TT_H_B_17	457RA_TT_H_B_17	A	10	ATBH17	T	T	B	H	TTBH	1	17	6	5	13	268	20.6154	83.3333	7	23.9	8.84	8.2	22	31	13.17	1.016	0.432	1.0805	0.6675	0.413	1	M46
T0521	RA_TinT_H_B_18	RA_TT_H_B_18	458	TT_H_B_18	458RA_TT_H_B_18	A	10	ATBH18	T	T	B	H	TTBH	1	18	6	1	14	303	21.6429	16.6667	5	43.2	2.535	0	21	21	12.21	0.9805	0.4105	0.616	0.5865	0.0295	NA	NA
T0522	RA_TinT_H_B_20	RA_TT_H_B_20	877	TT_H_B_20	877RA_TT_H_B_20	A	10	ATBH20	T	T	B	H	TTBH	1	20	6	6	15	189	12.6	100	6	41.8	3.33	14.1	19	17	14.07	0.767	0.3505	0.4035	0.471	0.1375	NA	NA
T0523	RA_TinT_H_B_21	RA_TT_H_B_21	878	TT_H_B_21	878RA_TT_H_B_21	A	10	ATBH21	T	T	B	H	TTBH	1	21	6	6	10	250	25	100	14	32.9	11.315	19.4	22	31	15.255	1.1385	0.509	0.9045	0.6925	0.212	1	M18
T0524	RA_TinT_H_B_22	RA_TT_H_B_22	879	TT_H_B_22	879RA_TT_H_B_22	A	10	ATBH22	T	T	B	H	TTBH	1	22	6	6	13	249	19.1538	100	13	31.8	10.54	0	21	43	13.19	0.543	0.441	0.926	0.6875	0.2385	0	M18
T0525	RA_TinT_H_B_23	RA_TT_H_B_23	880	TT_H_B_23	880RA_TT_H_B_23	A	10	ATBH23	T	T	B	H	TTBH	1	23	6	6	11	214	19.4545	100	20	35.2	17.55	0	25	39	14.295	0.5295	0.5005	0.954	0.6805	0.2735	1	M15
T0526	RA_TinT_H_B_24	RA_TT_H_B_24	NA	NA	NA	A	10	ATBH24	T	T	B	H	TTBH	1	24	6	6	11	183	16.6364	100	11	39.9	9.18	12.2	21	23	12.74	0.889	0.342	0.729	0.639	0.09	0	M15
T0527	RA_TinT_H_B_08	RA_TT_H_B_08	399	TT_H_B_08	399RA_TT_H_B_08	A	10	ATBH8	T	T	B	H	TTBH	1	8	5	4	10	186	18.6	80	7	40.7	10.24	9.8	22	22	11.62	0.951	0.521	0.76	0.579	0.181	0	M4
T0528	RA_TinT_H_B_25	RA_TT_H_B_25	881	TT_H_B_25	881RA_TT_H_B_25	A	10	ATBH25	T	T	B	H	TTBH	1	25	5	5	13	174	13.3846	100	25	50.1	10.65	27.5	24	47	15.085	1.0345	0.443	0.8225	0.658	0.1645	2	M18
T0529	RA_TinT_H_B_26	RA_TT_H_B_26	882	TT_H_B_26	882RA_TT_H_B_26	A	10	ATBH26	T	T	B	H	TTBH	1	26	6	6	10	183	18.3	100	14	38.8	13.86	0	30	40	13.05	0.882	0.4155	0.8495	0.5145	0.335	1	M18
T0531	RA_TinT_H_B_27	RA_TT_H_B_27	883	TT_H_B_27	883RA_TT_H_B_27	A	10	ATBH27	T	T	B	H	TTBH	1	27	6	5	14	257	18.3571	83.3333	18	31.2	11.68	4.7	19	44	13.325	0.9595	0.4455	0.845	0.5495	0.2955	0	M15
T0532	RA_TinT_H_B_28	RA_TT_H_B_28	965	TT_H_B_28	965RA_TT_H_B_28	A	10	ATBH28	T	T	B	H	TTBH	1	28	6	6	16	213	13.3125	100	30	34.4	20.16	18.1	17	52	12.44	0.956	0.3495	0.426	0.636	0.21	1	M13
T0534	RA_TinT_H_B_29	RA_TT_H_B_29	NA	NA	NA	A	10	ATBH29	T	T	B	H	TTBH	1	29	6	5	12	177	14.75	83.3333	17	10.4	10.665	0	23	42	14.565	1.036	0.4525	0.92	0.648	0.272	NA	NA
T0535	RA_TinT_H_B_30	RA_TT_H_B_30	NA	NA	NA	A	10	ATBH30	T	T	B	H	TTBH	1	30	6	4	10	261	26.1	66.6667	4	37.1	4.5	4.3	24	7	NA	NA	NA	NA	NA	NA	NA	NA
T0536	RA_TinT_H_B_31	RA_TT_H_B_31	966	TT_H_B_31	966RA_TT_H_B_31	A	10	ATBH31	T	T	B	H	TTBH	1	31	6	6	10	188	18.8	100	23	34.7	22.61	58.4	21	35	13.765	1.0315	0.3585	0.922	0.69	0.232	1	M12
T0537	RA_TinT_H_B_32	RA_TT_H_B_32	967	TT_H_B_32	967RA_TT_H_B_32	A	10	ATBH32	T	T	B	H	TTBH	1	32	6	4	11	221	20.0909	66.6667	18	34.3	3.6	16.4	24	38	10.53	0.8025	0.3735	0.7835	0.564	0.2195	0	M12
T0538	RA_TinT_H_B_33	RA_TT_H_B_33	NA	NA	NA	A	10	ATBH33	T	T	B	H	TTBH	1	33	6	6	12	162	13.5	100	14	28.2	9.76	0	21	44	15.61	1.0985	0.4995	0.9315	0.6685	0.263	1	M12
T0539	RA_TinT_H_B_34	RA_TT_H_B_34	NA	NA	NA	A	10	ATBH34	T	T	B	H	TTBH	1	34	6	6	13	188	14.4615	100	9	40.1	9.24	21.3	20	30	NA	NA	NA	NA	NA	NA	NA	NA
T0539	RA_TinT_H_B_09	RA_TT_H_B_09	400	TT_H_B_09	400RA_TT_H_B_09	A	10	ATBH9	T	T	B	H	TTBH	1	9	3	3	6	42	7	100	18	34.8	16.965	11.8	26	29	15.99	1.049	0.4685	0.7145	0.665	0.0925	1	M44
T0540	RA_TinT_H_B_35	RA_TT_H_B_35	NA	NA	NA	A	10	ATBH35	T	T	B	H	TTBH	1	35	6	6	12	198	16.5	100	9	36.2	7.56	16.1	23	17	13.87	1.081	0.517	1.117	0.688	0.429	NA	NA
T0541	RA_TinT_H_B_36	RA_TT_H_B_36	NA	NA	NA	A	10	ATBH36	T	T	B	H	TTBH	1	36	6	6	10	182	18.2	100	24	42.4	10.585	14.5	22	54	15.285	1.1295	0.5145	0.878	0.7225	0.1555	1	M13
T0542	RA_TinT_H_B_37	RA_TT_H_B_37	968	TT_H_B_37	968RA_TT_H_B_37	A	10	ATBH37	T	T	B	H	TTBH	1	37	6	6	12	274	22.8333	100	8	40.3	11.2	8.3	22	41	14.04	1.092	0.451	1.302	0.733	0.569	NA	NA
T0543	RA_TinT_H_B_38	RA_TT_H_B_38	969	TT_H_B_38	969RA_TT_H_B_38	A	10	ATBH38	T	T	B	H	TTBH	1	38	4	4	12	253	21.0833	100	10	15.2	12.96	0	21	40	14.925	1.011	0.4925	0.8805	0.6585	0.222	0	M12
T0548	RA_TinT_H_B_39	RA_TT_H_B_39	NA	NA	NA	A	10	ATBH39	T	T	B	H	TTBH	1	39	4	4	12	209	17.4167	100	1	38.8	3.4	19.5	21	12	NA	NA	NA	NA	NA	NA	1	M13
T0549	RA_TinT_H_B_40	RA_TT_H_B_40	1100	TT_H_B_40	1100RA_TT_H_B_40	A	10	ATBH40	T	T	B	H	TTBH	1	40	4	3	10	144	14.4	75	20	23.2	13.28	22.3	24	42	16.36	1.181	0.542	1.2035	0.861	0.3425	0	M13
T0502	RB_TinT_H_B_01	RB_TT_H_B_01	NA	NA	NA	B	10	BTBH1	T	T	B	H	TTBH	1	1	6	3	11	168	15.2727	50	2	35.7	8.505	0	21	36	12.99	0.977	0.425	0.885	0.604	0.281	0	M48
T0504	RB_TinT_H_B_02	RB_TT_H_B_02	118	TT_H_B_02	118RB_TT_H_B_02	B	10	BTBH2	T	T	B	H	TTBH	1	2	6	5	12	237	19.75	83.3333	17	32.1	9.2	35.4	22	38	11.625	0.9445	0.3745	0.5815	0.688	0.1065	1	M50
T0505	RB_TinT_H_B_03	RB_TT_H_B_03	119	TT_H_B_03	119RB_TT_H_B_03	B	10	BTBH3	T	T	B	H	TTBH	1	3	5	6	12	295	24.5833	120	7	18.9	11.2	3.4	20	47	13.125	1.036	0.47	0.927	0.6845	0.2425	1	M48
T0506	RB_TinT_H_B_04	RB_TT_H_B_04	120	TT_H_B_04	120RB_TT_H_B_04	B	10	BTBH4	T	T	B	H	TTBH	1	4	6	3	10	95	9.5	50	6	42.3	4.655	17.8	26	19	11.675	0.803	0.3865	0.6945	0.629	0.0655	0	M48
T0507	RB_TinT_H_B_05	RB_TT_H_B_05	121	TT_H_B_05	121RB_TT_H_B_05	B	10	BTBH5	T	T	B	H	TTBH	1	5	6	5	10	207	20.7	83.3333	20	42.4	12.92	30.2	19	54	14.945	0.998	0.446	0.9005	0.654	0.2465	0	M48
T0511	RB_TinT_H_B_10	RB_TT_H_B_10	183	TT_H_B_10	183RB_TT_H_B_10	B	10	BTBH10	T	T	B	H	TTBH	1	10	6	4	14	172	12.2857	66.6667	8	25.6	6.27	6.4	22	12	15.04	1.048	0.469	0.6925	0.709	0.1485	NA	NA
T0512	RB_TinT_H_B_11	RB_TT_H_B_11	NA	NA	NA	B	10	BTBH11	T	T	B	H	TTBH	1	11	6	6	12	192	16	100	6	39.2	7.32	16.8	22	30	13.7	1.0125	0.4985	0.765	0.6405	0.1245	0	M43
T0514	RB_TinT_H_B_12	RB_TT_H_B_12	185	TT_H_B_12	185RB_TT_H_B_12	B	10	BTBH12	T	T	B	H	TTBH	1	12	6	6	14	203	14.5	100	2	40.9	13.69	11.1	22	36	9.73	0.769	0.393	0.6895	0.4615	0.228	NA	NA
T0515	RB_TinT_H_B_13	RB_TT_H_B_13	186	TT_H_B_13	186RB_TT_H_B_13	B	10	BTBH13	T	T	B	H	TTBH	1	13	6	5	10	180	18	83.3333	9	31.9	8.165	17.7	23	35	11.22	0.9755	0.407	0.838	0.62	0.218	NA	NA
T0516	RB_TinT_H_B_14	RB_TT_H_B_14	187	TT_H_B_14	187RB_TT_H_B_14	B	10	BTBH14	T	T	B	H	TTBH	1	14	6	5	13	196	15.0769	83.3333	25	34.1	8.03	7.1	22	45	NA	NA	NA	NA	NA	NA	0	M43
T0517	RB_TinT_H_B_15	RB_TT_H_B_15	459	TT_H_B_15	459RB_TT_H_B_15	B	10	BTBH15	T	T	B	H	TTBH	1	15	6	4	11	121	11	66.6667	0	37.2	3.91	0	23	20	NA	NA	NA	NA	NA	NA	NA	NA
T0518	RB_TinT_H_B_16	RB_TT_H_B_16	189	TT_H_B_16	189RB_TT_H_B_16	B	10	BTBH16	T	T	B	H	TTBH	1	16	6	5	13	202	15.5385	83.3333	8	38.2	8.88	0	26	22	12.555	0.909	0.3985	0.602	0.615	0.229	1	M43
T0519	RB_TinT_H_B_17	RB_TT_H_B_17	190	TT_H_B_17	190RB_TT_H_B_17	B	10	BTBH17	T	T	B	H	TTBH	1	17	6	5	11	198	18	83.3333	6	35.4	7.32	4.6	19	23	9.705	0.716	0.3355	0.443	0.5835	0.1405	1	M43
T0520	RB_TinT_H_B_18	RB_TT_H_B_18	191	TT_H_B_18	191RB_TT_H_B_18	B	10	BTBH18	T	T	B	H	TTBH	1	18	6	6	13	198	15.2308	100	4	45.7	6.67	16.4	22	36	13.785	0.9585	0.4095	0.8565	0.612	0.2445	NA	NA
T0521	RB_TinT_H_B_19	RB_TT_H_B_19	NA	NA	NA	B	10	BTBH19	T	T	B	H	TTBH	1	19	6	6	14	266	19	100	8	43.7	12.41	14.2	22	47	16.925	1.1455	0.52	0.7285	0.665	0.1525	1	M21
T0522	RB_TinT_H_B_20	RB_TT_H_B_20	631	TT_H_B_20	631RB_TT_H_B_20	B	10	BTBH20	T	T	B	H	TTBH	1	20	6	4	10	142	14.2	66.6667	20	46.4	19.24	17.2	24	43	13.24	0.991	0.455	0.697	0.5995	0.0975	1	M19
T0523	RB_TinT_H_B_21	RB_TT_H_B_21	632	TT_H_B_21	632RB_TT_H_B_21	B	10	BTBH21	T	T	B	H	TTBH	1	21	6	6	14	280	20	100	25	48.9	17.51	0	23	45	14.555	1.153	0.5175	0.7805	0.6665	0.114	2	M19
T0524	RB_TinT_H_B_06	RB_TT_H_B_06	122	TT_H_B_06	122RB_TT_H_B_06	B	10	BTBH6	T	T	B	H	TTBH	1	6	3	3	7	247	35.2857	100	4	36.6	14.58	69	23	31	13.16	0.9725	0.4875	0.5655	0.66	0.0945	1	M50
T0525	RB_TinT_H_B_22	RB_TT_H_B_22	633	TT_H_B_22	633RB_TT_H_B_22	B	10	BTBH22	T	T	B	H	TTBH	1	22	6	5	10	193	19.3	83.3333	7	48.8	11.88	12.2	21	37	16.335	1.1865	0.6	0.8395	0.7	0.1395	1	M19
T0526	RB_TinT_H_B_23	RB_TT_H_B_23	634	TT_H_B_23	634RB_TT_H_B_23	B	10	BTBH23	T	T	B	H	TTBH	1	23	6	3	10	182	18.2	50	20	39.6	20.6	10.7	20	58	14.365	1.0235	0.526	0.8445	0.6215	0.223	0	M19
T0527	RB_TinT_H_B_24	RB_TT_H_B_24	635	TT_H_B_24	635RB_TT_H_B_24	B	10	BTBH24	T	T	B	H	TTBH	1	24	6	6	12	286	23.8333	100	14	31.4	13.02	25.6	21	42	15.535	1.133	0.474	0.8175	0.6505	0.167	1	M21
T0528	RB_TinT_H_B_25	RB_TT_H_B_25	NA	NA	NA	B	10	BTBH25	T	T	B	H	TTBH	1	25	6	6	12	236	19.6667	100	7	38.9	8.375	38.5	19	52	11.11	0.8565	0.424	0.6175	0.607	0.1095	NA	NA
T0530	RB_TinT_H_B_26	RB_TT_H_B_26	636	TT_H_B_26	636RB_TT_H_B_26	B	10	BTBH26	T	T	B	H	TTBH	1	26	6	6	10	231	23.1	100	12	38.4	7.37	15.3	20	39	11.88	0.965	0.458	0.8	0.5685	0.2315	0	M21
T0532	RB_TinT_H_B_27	RB_TT_H_B_27	637	TT_H_B_27	637RB_TT_H_B_27	B	10	BTBH27	T	T	B	H	TTBH	1	27	6	6	12	182	15.1667	100	28	38.3	12.375	23.7	22	52	15.62	1.016	0.4785	1.022	0.632	0.39	0	M21
T0533	RB_TinT_H_B_28	RB_TT_H_B_28	693	TT_H_B_28	693RB_TT_H_B_28	B	10	BTBH28	T	T	B	H	TTBH	1	28	6	6	13	235	18.0769	100	4	41.2	11.55	6.5	21	25	13.415	0.8905	0.462	0.751	0.5155	0.2355	NA	NA
T0536	RB_TinT_H_B_29	RB_TT_H_B_29	694	TT_H_B_29	694RB_TT_H_B_29	B	10	BTBH29	T	T	B	H	TTBH	1	29	6	6	13	264	20.3077	100	5	41.3	9.75	9.2	20	37	16.49	1.133	0.506	0.9015	0.647	0.2545	0	M22
T0537	RB_TinT_H_B_30	RB_TT_H_B_30	NA	NA	NA	B	10	BTBH30	T	T	B	H	TTBH	1	30	6	6	13	204	15.6923	100	9	33.6	9.23	20.6	23	35	15.21	1.0845	0.4865	1.058	0.689	0.369	0	M22
T0538	RB_TinT_H_B_31	RB_TT_H_B_31	695	TT_H_B_31	695RB_TT_H_B_31	B	10	BTBH31	T	T	B	H	TTBH	1	31	6	6	11	244	22.1818	100	24	43.1	5.83	25.8	18	50	13.285	0.924	0.4615	0.5805	0.6195	0.081	2	M22
T0539	RB_TinT_H_B_32	RB_TT_H_B_32	NA	NA	NA	B	10	BTBH32	T	T	B	H	TTBH	1	32	6	6	12	251	20.9167	100	9	40.3	7.875	0	18	30	13.32	1.1105	0.604	0.8535	0.6525	0.201	NA	NA
T0540	RB_TinT_H_B_33	RB_TT_H_B_33	696	TT_H_B_33	696RB_TT_H_B_33	B	10	BTBH33	T	T	B	H	TTBH	1	33	6	6	10	247	24.7	100	1	39.2	6.9	0	19	28	10.58	0.853	0.379	0.6245	0.51	0.1145	NA	NA
T0541	RB_TinT_H_B_34	RB_TT_H_B_34	697	TT_H_B_34	697RB_TT_H_B_34	B	10	BTBH34	T	T	B	H	TTBH	1	34	6	6	12	259	21.5833	100	7	32.9	15.3	0	22	29	13.72	0.9805	0.4365	1.016	0.5685	0.4475	NA	NA
T0543	RB_TinT_H_B_35	RB_TT_H_B_35	698	TT_H_B_35	698RB_TT_H_B_35	B	10	BTBH35	T	T	B	H	TTBH	1	35	6	6	10	125	12.5	100	10	39.8	13.95	9.9	26	21	14.505	1.024	0.419	0.74	0.5645	0.1755	NA	NA
T0544	RB_TinT_H_B_36	RB_TT_H_B_36	NA	NA	NA	B	10	BTBH36	T	T	B	H	TTBH	1	36	6	6	11	196	17.8182	100	8	34.4	8.71	0	19	34	15.185	1.0125	0.4995	0.637	0.516	0.121	1	M22
T0546	RB_TinT_H_B_07	RB_TT_H_B_07	123	TT_H_B_07	123RB_TT_H_B_07	B	10	BTBH7	T	T	B	H	TTBH	1	7	5	3	6	168	28	60	7	32.9	11.1	31	22	46	14.63	1.196	0.529	0.817	0.5775	0.2395	0	M50
T0546	RB_TinT_H_B_37	RB_TT_H_B_37	699	TT_H_B_37	699RB_TT_H_B_37	B	10	BTBH37	T	T	B	H	TTBH	1	37	4	4	11	259	23.5455	100	7	31.4	7.26	7	22	27	16.24	1.024	0.4605	0.87	0.7095	0.1605	NA	NA
T0547	RB_TinT_H_B_08	RB_TT_H_B_08	124	TT_H_B_08	124RB_TT_H_B_08	B	10	BTBH8	T	T	B	H	TTBH	1	8	3	3	7	80	11.4286	100	6	50.2	14.43	24.9	22	42	10.28	1.099	0.4945	1.147	0.655	0.492	0	M50
T0549	RB_TinT_H_B_09	RB_TT_H_B_09	125	TT_H_B_09	125RB_TT_H_B_09	B	10	BTBH9	T	T	B	H	TTBH	1	9	5	4	10	253	25.3	80	19	21.7	13.12	14.5	21	71	11.74	0.8795	0.363	0.757	0.634	0.123	NA	NA
