# Supplementary material for: Biotic interactions promote local adaptation to soil in plants
Source: Nat Commun. 2024 Jun 18;15:5186. doi: 10.1038/s41467-024-49383-x (PMC11189560; doi:10.1038/s41467-024-49383-x)
Supplement: Supplementary file 6 — Supplementary Data 2 [file 41467_2024_49383_MOESM6_ESM.xlsx]

## Sheet: Sheet1
Generation	Replicate	Soilline	Herbivore	Pollination	Treatment	ID	Nb_silliques	Nb_seeds_per_sillique	Nb_seeds	Relativeseedset	Nb_ofvisitations	FloweringTime(days)	Height(cm)	Flowers	logNectar	Style	Stamen	Herkogamy	PetalArea	PetalLength	PetalWidth	Flowerdiameter	LNBenzaldehyde	LN_1_Butene_4_isothiocyanate	LN_Methyl_benzoate	LN_Phenylethyl_Alcohol	LN_2_Amino_benzaldehyde	LN_p_Anisaldehyde	LN_Methyl_anthranilate	LN_Z_3_Hexen_1_ol_acetate	LN_Phenylacetaldehyde	LN_Benzyl_nitrile	LN_Methyl_salicylate	LN_Indole	LN_E.E_a_Farnesene	LN_Totalvolatiles
7	A	T	NH	B	TNHB	1	NA	NA	0	0	0	26	10	3	1.7155	0.7485	0.417	0.3315	0.132792	0.753875	0.319792	10.49	NA	NA	NA	NA	NA	NA	NA	NA	NA	NA	NA	NA	NA	NA
7	A	T	NH	B	TNHB	2	NA	NA	0	0	0	27	12.4	3	NA	NA	NA	NA	NA	NA	NA	NA	NA	NA	NA	NA	NA	NA	NA	NA	NA	NA	NA	NA	NA	NA
7	A	T	NH	B	TNHB	3	NA	NA	0	0	0	26	14.6	5	NA	NA	NA	NA	NA	NA	NA	NA	NA	NA	NA	NA	NA	NA	NA	NA	NA	NA	NA	NA	NA	NA
7	A	T	NH	B	TNHB	4	3	10	30	2.2239	2	22	22.3	5	1.98555	0.509333	0.586	0.0766667	0.228972	0.890861	0.4405	12.8867	NA	NA	NA	NA	NA	NA	NA	NA	NA	NA	NA	NA	NA	NA
7	A	T	NH	B	TNHB	5	NA	NA	0	0	0	28	14.4	3	1.88848	0.888333	0.639	0.249333	0.215361	0.948806	0.400611	13.2567	NA	NA	NA	NA	NA	NA	NA	NA	NA	NA	NA	NA	NA	NA
7	A	T	NH	B	TNHB	6	NA	NA	0	0	0	28	11.6	1	2.08807	0.679333	0.591333	0.0906667	0.256833	0.879389	0.474472	13.2867	NA	NA	NA	NA	NA	NA	NA	NA	NA	NA	NA	NA	NA	NA
7	A	T	NH	B	TNHB	7	2	8.5	17	1.26021	1	24	23.3	6	2.18862	0.699333	0.643	0.073	0.323917	1.02342	0.5315	15.33	NA	NA	NA	NA	NA	NA	NA	NA	NA	NA	NA	NA	NA	NA
7	A	T	NH	B	TNHB	8	4	9.75	39	2.89107	2	24	18	6	2.01807	0.668667	0.561333	0.107333	0.232	0.85825	0.493583	12.5567	NA	NA	NA	NA	NA	NA	NA	NA	NA	NA	NA	NA	NA	NA
7	A	T	NH	B	TNHB	9	1	2	2	0.14826	1	26	21.2	5	1.33727	0.529	0.421667	0.114667	0.168333	0.74375	0.383333	11.42	NA	NA	NA	NA	NA	NA	NA	NA	NA	NA	NA	NA	NA	NA
7	A	T	NH	B	TNHB	10	NA	NA	0	0	0	30	9.9	0	2.02373	NA	NA	NA	NA	NA	NA	NA	NA	NA	NA	NA	NA	NA	NA	NA	NA	NA	NA	NA	NA	NA
7	A	T	NH	B	TNHB	11	NA	NA	0	0	0	NA	11.5	0	NA	NA	NA	NA	NA	NA	NA	NA	NA	NA	NA	NA	NA	NA	NA	NA	NA	NA	NA	NA	NA	NA
7	A	T	NH	B	TNHB	12	NA	NA	0	0	0	32	8.8	0	NA	NA	NA	NA	NA	NA	NA	NA	NA	NA	NA	NA	NA	NA	NA	NA	NA	NA	NA	NA	NA	NA
7	A	T	NH	B	TNHB	13	2	1	2	0.14826	2	28	15.1	9	1.93226	0.777333	0.555	0.222333	0.284417	0.8595	0.55475	13.82	NA	NA	NA	NA	NA	NA	NA	NA	NA	NA	NA	NA	NA	NA
7	A	T	NH	B	TNHB	14	NA	NA	0	0	1	24	12.4	2	NA	NA	NA	NA	NA	NA	NA	NA	NA	NA	NA	NA	NA	NA	NA	NA	NA	NA	NA	NA	NA	NA
7	A	T	NH	B	TNHB	15	5	8	40	2.9652	3	23	24.1	6	2.17955	0.812	0.696	0.116	0.267583	1.03733	0.456667	15.4	NA	NA	NA	NA	NA	NA	NA	NA	NA	NA	NA	NA	NA	NA
7	A	T	NH	B	TNHB	16	8	8	64	4.74433	1	21	24.1	11	2.13404	0.433333	0.627333	0.194	0.238667	0.886083	0.471167	12.82	NA	NA	NA	NA	NA	NA	NA	NA	NA	NA	NA	NA	NA	NA
7	A	T	NH	B	TNHB	17	NA	NA	0	0	0	32	5.6	0	2.23767	0.591	0.643	0.0693333	0.306833	0.96925	0.535667	14.44	NA	NA	NA	NA	NA	NA	NA	NA	NA	NA	NA	NA	NA	NA
7	A	T	NH	B	TNHB	18	NA	NA	0	0	0	28	12.7	1	2.25342	0.671333	0.632667	0.127333	0.261028	0.916944	0.478972	13.66	NA	NA	NA	NA	NA	NA	NA	NA	NA	NA	NA	NA	NA	NA
7	A	T	NH	B	TNHB	19	NA	NA	0	0	0	32	7	0	NA	NA	NA	NA	NA	NA	NA	NA	NA	NA	NA	NA	NA	NA	NA	NA	NA	NA	NA	NA	NA	NA
7	A	T	NH	B	TNHB	20	3	6.66667	20	1.4826	2	26	21.1	8	2.08807	0.753333	0.606	0.147333	0.268056	0.938722	0.486028	13.8533	NA	NA	NA	NA	NA	NA	NA	NA	NA	NA	NA	NA	NA	NA
7	A	T	NH	B	TNHB	21	8	6.5	52	3.85477	1	25	28.2	8	NA	NA	NA	NA	NA	NA	NA	NA	NA	NA	NA	NA	NA	NA	NA	NA	NA	NA	NA	NA	NA	NA
7	A	T	NH	B	TNHB	22	NA	NA	0	0	0	24	35	12	NA	NA	NA	NA	NA	NA	NA	NA	NA	NA	NA	NA	NA	NA	NA	NA	NA	NA	NA	NA	NA	NA
7	A	T	NH	B	TNHB	23	NA	NA	0	0	1	23	35.2	15	1.77673	0.666333	0.656	0.099	0.245083	0.9355	0.48725	13.4633	NA	NA	NA	NA	NA	NA	NA	NA	NA	NA	NA	NA	NA	NA
7	A	T	NH	B	TNHB	24	7	7	49	3.63238	1	23	25.4	11	2.17626	0.709667	0.623333	0.0863333	0.263778	0.944583	0.471556	14.3467	NA	NA	NA	NA	NA	NA	NA	NA	NA	NA	NA	NA	NA	NA
7	A	T	NH	B	TNHB	25	3	6.33333	19	1.40847	2	23	18.3	6	2.35795	0.721	0.610667	0.110333	0.236083	0.934667	0.461917	12.3267	NA	NA	NA	NA	NA	NA	NA	NA	NA	NA	NA	NA	NA	NA
7	A	T	NH	B	TNHB	26	NA	NA	0	0	1	21	27.4	7	2.05796	0.812667	0.681	0.147667	0.364	1.08664	0.563611	9.66	NA	NA	NA	NA	NA	NA	NA	NA	NA	NA	NA	NA	NA	NA
7	A	T	NH	B	TNHB	27	NA	NA	0	0	0	24	27.4	10	NA	NA	NA	NA	NA	NA	NA	NA	NA	NA	NA	NA	NA	NA	NA	NA	NA	NA	NA	NA	NA	NA
7	A	T	NH	B	TNHB	28	5	15.4	77	5.70802	1	24	31	10	1.83978	0.670333	0.700333	0.136	0.275667	0.979083	0.499167	14.0633	NA	NA	NA	NA	NA	NA	NA	NA	NA	NA	NA	NA	NA	NA
7	A	T	NH	B	TNHB	29	6	10	60	4.44781	1	24	26.2	9	2.16962	0.646667	0.658667	0.0726667	0.272333	0.98925	0.48125	14.3333	NA	NA	NA	NA	NA	NA	NA	NA	NA	NA	NA	NA	NA	NA
7	A	T	NH	B	TNHB	30	NA	BA	0	0	1	22	32.3	11	2.04832	0.702667	0.683333	0.0546667	0.23375	0.934083	0.45925	12.5333	NA	NA	NA	NA	NA	NA	NA	NA	NA	NA	NA	NA	NA	NA
7	A	T	NH	B	TNHB	31	2	9.5	19	1.40847	1	20	28.1	7	1.76157	0.636	0.436	0.2	0.138111	0.715333	0.336889	11.8533	NA	NA	NA	NA	NA	NA	NA	NA	NA	NA	NA	NA	NA	NA
7	A	T	NH	B	TNHB	32	NA	NA	0	0	0	24	21.4	3	NA	NA	NA	NA	NA	NA	NA	NA	NA	NA	NA	NA	NA	NA	NA	NA	NA	NA	NA	NA	NA	NA
7	A	T	NH	B	TNHB	33	NA	NA	0	0	0	23	14.3	15	NA	NA	NA	NA	NA	NA	NA	NA	NA	NA	NA	NA	NA	NA	NA	NA	NA	NA	NA	NA	NA	NA
7	A	T	NH	B	TNHB	35	2	5	10	0.741301	1	24	33.3	12	NA	NA	NA	NA	NA	NA	NA	NA	NA	NA	NA	NA	NA	NA	NA	NA	NA	NA	NA	NA	NA	NA
7	A	T	NH	B	TNHB	36	NA	NA	0	0	0	24	34.8	11	NA	NA	NA	NA	NA	NA	NA	NA	NA	NA	NA	NA	NA	NA	NA	NA	NA	NA	NA	NA	NA	NA
7	A	T	NH	B	TNHB	37	1	15	15	1.11195	1	27	28	6	2.05097	0.606	0.613	0.0663333	0.275806	0.903972	0.5035	14.05	NA	NA	NA	NA	NA	NA	NA	NA	NA	NA	NA	NA	NA	NA
7	A	T	NH	B	TNHB	38	5	9.6	48	3.55825	1	21	26.8	10	2.15115	0.835333	0.644667	0.190667	0.324833	1.03597	0.537806	16.4833	NA	NA	NA	NA	NA	NA	NA	NA	NA	NA	NA	NA	NA	NA
7	A	T	NH	B	TNHB	39	1	1	1	0.0741301	3	23	29.1	11	2.05969	0.817	0.682667	0.134333	0.29625	0.99975	0.51875	14.8567	NA	NA	NA	NA	NA	NA	NA	NA	NA	NA	NA	NA	NA	NA
7	A	T	NH	B	TNHB	40	NA	NA	0	0	0	31	9.2	0	2.21595	0.717333	0.700667	0.0406667	0.21075	0.8855	0.422833	12.88	NA	NA	NA	NA	NA	NA	NA	NA	NA	NA	NA	NA	NA	NA
7	A	T	NH	B	TNHB	41	NA	NA	0	0	0	29	13	0	1.92409	0.647667	0.682333	0.072	0.264389	0.903361	0.498778	11.7567	NA	NA	NA	NA	NA	NA	NA	NA	NA	NA	NA	NA	NA	NA
7	A	T	NH	B	TNHB	42	NA	NA	0	0	0	28	15.4	1	2.31221	NA	NA	NA	NA	NA	NA	NA	NA	NA	NA	NA	NA	NA	NA	NA	NA	NA	NA	NA	NA	NA
7	A	T	NH	B	TNHB	43	2	1	2	0.14826	1	27	21.4	3	1.96779	0.711667	0.572	0.145667	0.217972	0.899	0.413083	13.9267	NA	NA	NA	NA	NA	NA	NA	NA	NA	NA	NA	NA	NA	NA
7	A	T	NH	B	TNHB	44	5	19	95	7.04236	3	26	21.3	7	2.17029	0.817	0.6545	0.1625	0.245708	1.01838	0.437958	14.81	NA	NA	NA	NA	NA	NA	NA	NA	NA	NA	NA	NA	NA	NA
7	A	T	NH	B	TNHB	45	NA	NA	0	0	0	28	34.5	8	NA	NA	NA	NA	NA	NA	NA	NA	NA	NA	NA	NA	NA	NA	NA	NA	NA	NA	NA	NA	NA	NA
7	A	T	NH	B	TNHB	47	NA	NA	0	0	0	28	13.4	1	NA	NA	NA	NA	NA	NA	NA	NA	NA	NA	NA	NA	NA	NA	NA	NA	NA	NA	NA	NA	NA	NA
7	A	T	NH	B	TNHB	48	NA	NA	0	0	0	31	8.2	0	2.01329	0.769	0.694	0.0936667	0.3365	1.00792	0.553611	14.37	NA	NA	NA	NA	NA	NA	NA	NA	NA	NA	NA	NA	NA	NA
7	A	T	NH	B	TNHB	49	NA	NA	0	0	0	33	7.6	0	2.23422	0.653	0.722	0.0876667	0.355667	1.04367	0.581667	14.8867	NA	NA	NA	NA	NA	NA	NA	NA	NA	NA	NA	NA	NA	NA
7	A	T	H	B	THB	1	NA	NA	0	0	1	25	12.1	3	2.296	0.663667	0.562333	0.101333	0.24925	0.8295	0.466	14.0633	NA	NA	NA	NA	NA	NA	NA	NA	NA	NA	NA	NA	NA	NA
7	A	T	H	B	THB	2	6	7.33333	44	4.24409	3	25	22.1	11	1.88203	0.899	0.750333	0.148667	0.327333	1.08458	0.5365	14.1733	NA	NA	NA	NA	NA	NA	NA	NA	NA	NA	NA	NA	NA	NA
7	A	T	H	B	THB	3	1	2	2	0.192913	3	21	25	6	2.13621	0.664667	0.655333	0.022	0.2925	0.97375	0.47675	14.5033	NA	NA	NA	NA	NA	NA	NA	NA	NA	NA	NA	NA	NA	NA
7	A	T	H	B	THB	4	NA	NA	0	0	1	23	23.1	3	2.09528	0.845667	0.759	0.116667	0.29725	1.03342	0.497167	15.1933	NA	NA	NA	NA	NA	NA	NA	NA	NA	NA	NA	NA	NA	NA
7	A	T	H	B	THB	5	4	7	28	2.70079	1	25	22.2	4	NA	NA	NA	NA	NA	NA	NA	NA	NA	NA	NA	NA	NA	NA	NA	NA	NA	NA	NA	NA	NA	NA
7	A	T	H	B	THB	6	NA	NA	0	0	0	26	18.6	7	2.44035	1.063	0.687333	0.375667	0.293333	1.12808	0.437083	14.68	NA	NA	NA	NA	NA	NA	NA	NA	NA	NA	NA	NA	NA	NA
7	A	T	H	B	THB	7	NA	NA	0	0	0	21	26.1	9	NA	NA	NA	NA	NA	NA	NA	NA	NA	NA	NA	NA	NA	NA	NA	NA	NA	NA	NA	NA	NA	NA
7	A	T	H	B	THB	8	NA	NA	0	0	3	23	13.8	4	2.229	0.811	0.584667	0.226333	0.2165	0.877361	0.420861	13.28	NA	NA	NA	NA	NA	NA	NA	NA	NA	NA	NA	NA	NA	NA
7	A	T	H	B	THB	9	3	10.3333	31	2.99016	1	NA	17.4	7	1.74764	0.940667	0.684	0.256667	0.203583	0.935417	0.40825	13.0433	NA	NA	NA	NA	NA	NA	NA	NA	NA	NA	NA	NA	NA	NA
7	A	T	H	B	THB	10	1	9	9	0.86811	1	22	18.2	3	2.09489	1.0375	0.6505	0.387	0.332292	1.081	0.5475	12.97	NA	NA	NA	NA	NA	NA	NA	NA	NA	NA	NA	NA	NA	NA
7	A	T	H	B	THB	11	NA	NA	0	0	0	21	23.3	1	NA	NA	NA	NA	NA	NA	NA	NA	NA	NA	NA	NA	NA	NA	NA	NA	NA	NA	NA	NA	NA	NA
7	A	T	H	B	THB	12	4	13.25	53	5.1122	1	20	24.8	7	1.87417	NA	NA	NA	NA	NA	NA	NA	NA	NA	NA	NA	NA	NA	NA	NA	NA	NA	NA	NA	NA	NA
7	A	T	H	B	THB	13	NA	NA	0	0	1	21	20.2	3	NA	NA	NA	NA	NA	NA	NA	NA	NA	NA	NA	NA	NA	NA	NA	NA	NA	NA	NA	NA	NA	NA
7	A	T	H	B	THB	14	NA	NA	0	0	0	24	21.9	3	NA	NA	NA	NA	NA	NA	NA	NA	NA	NA	NA	NA	NA	NA	NA	NA	NA	NA	NA	NA	NA	NA
7	A	T	H	B	THB	15	NA	NA	0	0	0	28	11.3	1	2.1441	0.641333	0.657	0.0923333	0.214167	0.924778	0.377806	13.16	NA	NA	NA	NA	NA	NA	NA	NA	NA	NA	NA	NA	NA	NA
7	A	T	H	B	THB	16	NA	NA	0	0	0	28	11.2	1	NA	NA	NA	NA	NA	NA	NA	NA	NA	NA	NA	NA	NA	NA	NA	NA	NA	NA	NA	NA	NA	NA
7	A	T	H	B	THB	17	NA	NA	0	0	0	32	7.9	0	NA	NA	NA	NA	NA	NA	NA	NA	NA	NA	NA	NA	NA	NA	NA	NA	NA	NA	NA	NA	NA	NA
7	A	T	H	B	THB	18	6	5.16667	31	2.99016	1	25	25.3	12	0.127714	0.998	0.7465	0.2515	0.263875	1.02238	0.44725	13.335	NA	NA	NA	NA	NA	NA	NA	NA	NA	NA	NA	NA	NA	NA
7	A	T	H	B	THB	19	NA	NA	0	0	0	23	12.5	0	NA	NA	NA	NA	NA	NA	NA	NA	NA	NA	NA	NA	NA	NA	NA	NA	NA	NA	NA	NA	NA	NA
7	A	T	H	B	THB	20	NA	NA	0	0	0	25	16.2	4	1.8267	0.707333	0.608333	0.099	0.238583	0.922028	0.451444	13.6267	NA	NA	NA	NA	NA	NA	NA	NA	NA	NA	NA	NA	NA	NA
7	A	T	H	B	THB	21	NA	NA	0	0	0	28	14.7	1	1.87812	0.744667	0.717667	0.095	0.216278	0.898222	0.405389	12.92	NA	NA	NA	NA	NA	NA	NA	NA	NA	NA	NA	NA	NA	NA
7	A	T	H	B	THB	22	NA	NA	0	0	0	27	11.4	1	NA	NA	NA	NA	NA	NA	NA	NA	NA	NA	NA	NA	NA	NA	NA	NA	NA	NA	NA	NA	NA	NA
7	A	T	H	B	THB	23	NA	NA	0	0	0	NA	23.2	7	2.12892	0.780667	0.648	0.132667	0.257333	0.953833	0.471667	12.7933	NA	NA	NA	NA	NA	NA	NA	NA	NA	NA	NA	NA	NA	NA
7	A	T	H	B	THB	24	7	3.85714	27	2.60433	1	24	26.1	6	1.75116	0.787	0.596333	0.190667	0.18125	0.879111	0.372389	11.9267	NA	NA	NA	NA	NA	NA	NA	NA	NA	NA	NA	NA	NA	NA
7	A	T	H	B	THB	25	NA	NA	0	0	0	33	11	0	NA	NA	NA	NA	NA	NA	NA	NA	NA	NA	NA	NA	NA	NA	NA	NA	NA	NA	NA	NA	NA	NA
7	A	T	H	B	THB	26	1	13	13	1.25394	1	26	18.4	2	1.67457	0.821333	0.657	0.212333	0.265083	1.00417	0.455083	14.0367	NA	NA	NA	NA	NA	NA	NA	NA	NA	NA	NA	NA	NA	NA
7	A	T	H	B	THB	27	NA	NA	0	0	0	23	12.2	3	1.97728	0.716	0.567333	0.148667	0.183167	0.804333	0.381	11.6633	NA	NA	NA	NA	NA	NA	NA	NA	NA	NA	NA	NA	NA	NA
7	A	T	H	B	THB	28	NA	NA	0	0	1	23	22	3	2.25342	NA	NA	NA	0.2625	0.972111	0.455694	14.48	NA	NA	NA	NA	NA	NA	NA	NA	NA	NA	NA	NA	NA	NA
7	A	T	H	B	THB	29	NA	NA	0	0	0	22	19.9	3	0.0891702	0.702667	0.764333	0.259	0.292917	1.06211	0.494528	14.52	NA	NA	NA	NA	NA	NA	NA	NA	NA	NA	NA	NA	NA	NA
7	A	T	H	B	THB	32	9	11.7778	106	10.2244	1	23	21.9	14	NA	NA	NA	NA	NA	NA	NA	NA	NA	NA	NA	NA	NA	NA	NA	NA	NA	NA	NA	NA	NA	NA
7	A	T	H	B	THB	33	3	6.33333	19	1.83268	3	22	16	6	1.84969	0.6575	0.624	0.0835	0.25275	0.919125	0.4585	13.645	NA	NA	NA	NA	NA	NA	NA	NA	NA	NA	NA	NA	NA	NA
7	A	T	H	B	THB	34	2	4.5	9	0.86811	2	22	21.3	10	2.25562	0.997333	0.696333	0.301	0.3155	1.05383	0.531833	15.06	NA	NA	NA	NA	NA	NA	NA	NA	NA	NA	NA	NA	NA	NA
7	A	T	H	B	THB	35	NA	NA	0	0	0	23	23.4	11	1.91815	NA	NA	NA	NA	NA	NA	NA	NA	NA	NA	NA	NA	NA	NA	NA	NA	NA	NA	NA	NA	NA
7	A	T	H	B	THB	36	NA	NA	0	0	0	23	18.9	3	NA	NA	NA	NA	NA	NA	NA	NA	NA	NA	NA	NA	NA	NA	NA	NA	NA	NA	NA	NA	NA	NA
7	A	T	H	B	THB	37	NA	NA	0	0	2	28	16	1	1.94029	0.851333	0.738667	0.112667	0.28825	1.01267	0.504639	14.2333	NA	NA	NA	NA	NA	NA	NA	NA	NA	NA	NA	NA	NA	NA
7	A	T	H	B	THB	38	NA	NA	0	0	0	22	25.6	9	2.41976	0.955	0.7675	0.1875	0.285375	1.06175	0.469875	15.325	NA	NA	NA	NA	NA	NA	NA	NA	NA	NA	NA	NA	NA	NA
7	A	T	H	B	THB	39	NA	NA	0	0	0	22	13.4	2	1.97309	0.877	0.7205	0.1565	0.263375	0.971875	0.459	14.12	NA	NA	NA	NA	NA	NA	NA	NA	NA	NA	NA	NA	NA	NA
7	A	T	H	B	THB	40	NA	NA	0	0	2	29	8	1	NA	NA	NA	NA	NA	NA	NA	NA	NA	NA	NA	NA	NA	NA	NA	NA	NA	NA	NA	NA	NA	NA
7	A	T	H	B	THB	41	NA	NA	0	0	0	NA	NA	NA	NA	NA	NA	NA	NA	NA	NA	NA	NA	NA	NA	NA	NA	NA	NA	NA	NA	NA	NA	NA	NA	NA
7	A	T	H	B	THB	42	NA	NA	0	0	0	28	13.9	1	NA	NA	NA	NA	NA	NA	NA	NA	NA	NA	NA	NA	NA	NA	NA	NA	NA	NA	NA	NA	NA	NA
7	A	T	H	B	THB	45	NA	NA	0	0	0	32	10.4	0	NA	NA	NA	NA	NA	NA	NA	NA	NA	NA	NA	NA	NA	NA	NA	NA	NA	NA	NA	NA	NA	NA
7	A	T	H	B	THB	46	5	12.8	64	6.17323	1	22	26.6	3	2.1649	0.730667	0.777	0.109667	0.319667	1.16581	0.481972	15.47	NA	NA	NA	NA	NA	NA	NA	NA	NA	NA	NA	NA	NA	NA
7	A	T	H	B	THB	47	7	4.42857	31	2.99016	2	18	18	11	1.97728	0.849667	0.772667	0.077	0.272875	1.01388	0.459625	12.78	NA	NA	NA	NA	NA	NA	NA	NA	NA	NA	NA	NA	NA	NA
7	A	T	H	B	THB	48	7	5.85714	41	3.95472	2	25	24.9	6	1.52624	0.580667	0.697333	0.116667	0.17925	0.83125	0.3725	12.2433	NA	NA	NA	NA	NA	NA	NA	NA	NA	NA	NA	NA	NA	NA
7	A	T	H	B	THB	49	NA	NA	0	0	0	NA	3.8	0	NA	NA	NA	NA	NA	NA	NA	NA	NA	NA	NA	NA	NA	NA	NA	NA	NA	NA	NA	NA	NA	NA
7	A	L	NH	B	LNHB	1	5	7	35	2.70932	2	24	25.6	6	1.87549	0.472	0.604667	0.132667	0.23075	0.915833	0.442083	13.15	NA	NA	NA	NA	NA	NA	NA	NA	NA	NA	NA	NA	NA	NA
7	A	L	NH	B	LNHB	2	5	2.6	13	1.00632	1	20	16	9	NA	NA	NA	NA	NA	NA	NA	NA	NA	NA	NA	NA	NA	NA	NA	NA	NA	NA	NA	NA	NA	NA
7	A	L	NH	B	LNHB	3	NA	NA	0	0	0	25	15.8	0	1.91455	NA	NA	NA	NA	NA	NA	NA	NA	NA	NA	NA	NA	NA	NA	NA	NA	NA	NA	NA	NA	NA
7	A	L	NH	B	LNHB	4	NA	NA	0	0	0	NA	13.9	0	NA	NA	NA	NA	NA	NA	NA	NA	NA	NA	NA	NA	NA	NA	NA	NA	NA	NA	NA	NA	NA	NA
7	A	L	NH	B	LNHB	5	NA	NA	0	0	0	37	6	0	NA	NA	NA	NA	NA	NA	NA	NA	NA	NA	NA	NA	NA	NA	NA	NA	NA	NA	NA	NA	NA	NA
7	A	L	NH	B	LNHB	6	1	9	9	0.696682	1	33	16.2	4	1.6531	0.641	0.605667	0.084	0.195	0.876083	0.38375	12.47	NA	NA	NA	NA	NA	NA	NA	NA	NA	NA	NA	NA	NA	NA
7	A	L	NH	B	LNHB	7	NA	NA	0	0	0	26	22.6	6	0.974652	0.621667	0.443	0.178667	0.157917	0.739	0.362833	10.3267	NA	NA	NA	NA	NA	NA	NA	NA	NA	NA	NA	NA	NA	NA
7	A	L	NH	B	LNHB	8	NA	NA	0	0	0	21	21.2	7	NA	NA	NA	NA	NA	NA	NA	NA	NA	NA	NA	NA	NA	NA	NA	NA	NA	NA	NA	NA	NA	NA
7	A	L	NH	B	LNHB	9	5	6.8	34	2.63191	1	29	21.7	8	1.76668	0.697	0.676667	0.041	0.243306	0.990417	0.418833	14.15	NA	NA	NA	NA	NA	NA	NA	NA	NA	NA	NA	NA	NA	NA
7	A	L	NH	B	LNHB	10	NA	NA	0	0	0	24	14.3	0	1.79137	0.69	0.628667	0.0973333	0.192667	0.773	0.407333	11.26	NA	NA	NA	NA	NA	NA	NA	NA	NA	NA	NA	NA	NA	NA
7	A	L	NH	B	LNHB	11	NA	NA	0	0	0	36	6.9	0	1.4007	0.513	0.552333	0.1	0.124806	0.681639	0.311778	11.02	NA	NA	NA	NA	NA	NA	NA	NA	NA	NA	NA	NA	NA	NA
7	A	L	NH	B	LNHB	12	NA	NA	0	0	1	20	18.2	15	NA	NA	NA	NA	NA	NA	NA	NA	NA	NA	NA	NA	NA	NA	NA	NA	NA	NA	NA	NA	NA	NA
7	A	L	NH	B	LNHB	13	NA	NA	0	0	1	19	24.6	13	NA	NA	NA	NA	NA	NA	NA	NA	NA	NA	NA	NA	NA	NA	NA	NA	NA	NA	NA	NA	NA	NA
7	A	L	NH	B	LNHB	14	5	7.2	36	2.78673	1	26	21.4	7	1.90726	0.834	0.5765	0.2575	0.249875	0.98	0.45825	13.485	NA	NA	NA	NA	NA	NA	NA	NA	NA	NA	NA	NA	NA	NA
7	A	L	NH	B	LNHB	15	2	3	6	0.464455	1	24	26.6	7	2.16287	0.681333	0.616333	0.0943333	0.26275	1.02567	0.448917	14.3433	NA	NA	NA	NA	NA	NA	NA	NA	NA	NA	NA	NA	NA	NA
7	A	L	NH	B	LNHB	16	NA	NA	0	0	0	29	12.4	9	NA	NA	NA	NA	NA	NA	NA	NA	NA	NA	NA	NA	NA	NA	NA	NA	NA	NA	NA	NA	NA	NA
7	A	L	NH	B	LNHB	17	NA	NA	0	0	0	20	31.1	8	1.47634	NA	NA	NA	NA	NA	NA	NA	NA	NA	NA	NA	NA	NA	NA	NA	NA	NA	NA	NA	NA	NA
7	A	L	NH	B	LNHB	18	10	7.9	79	6.11532	3	22	17.2	10	1.95039	0.877333	0.698	0.179333	0.296583	1.03742	0.501083	15.13	NA	NA	NA	NA	NA	NA	NA	NA	NA	NA	NA	NA	NA	NA
7	A	L	NH	B	LNHB	19	NA	NA	0	0	2	24	23.6	4	2.02931	0.792667	0.707	0.0856667	0.205278	0.880528	0.422389	11.6067	NA	NA	NA	NA	NA	NA	NA	NA	NA	NA	NA	NA	NA	NA
7	A	L	NH	B	LNHB	20	5	11	55	4.2575	1	32	11.7	5	NA	NA	NA	NA	NA	NA	NA	NA	NA	NA	NA	NA	NA	NA	NA	NA	NA	NA	NA	NA	NA	NA
7	A	L	NH	B	LNHB	21	5	12.8	64	4.95419	2	22	14.4	4	2.11013	0.7185	0.6515	0.067	0.26025	0.941375	0.502875	13.41	NA	NA	NA	NA	NA	NA	NA	NA	NA	NA	NA	NA	NA	NA
7	A	L	NH	B	LNHB	22	NA	NA	0	0	0	26	26.6	7	NA	NA	NA	NA	NA	NA	NA	NA	NA	NA	NA	NA	NA	NA	NA	NA	NA	NA	NA	NA	NA	NA
7	A	L	NH	B	LNHB	23	NA	NA	0	0	0	35	10.2	0	1.77507	0.696	0.739667	0.0503333	0.303889	1.06744	0.493528	13.6967	NA	NA	NA	NA	NA	NA	NA	NA	NA	NA	NA	NA	NA	NA
7	A	L	NH	B	LNHB	24	3	7	21	1.62559	2	22	14.2	3	NA	NA	NA	NA	NA	NA	NA	NA	NA	NA	NA	NA	NA	NA	NA	NA	NA	NA	NA	NA	NA	NA
7	A	L	NH	B	LNHB	25	NA	NA	0	0	1	20	14.7	8	NA	NA	NA	NA	NA	NA	NA	NA	NA	NA	NA	NA	NA	NA	NA	NA	NA	NA	NA	NA	NA	NA
7	A	L	NH	B	LNHB	26	NA	NA	0	0	0	24	27.1	6	2.1215	NA	NA	NA	NA	NA	NA	NA	NA	NA	NA	NA	NA	NA	NA	NA	NA	NA	NA	NA	NA	NA
7	A	L	NH	B	LNHB	27	8	4.25	34	2.63191	1	19	15	10	NA	NA	NA	NA	NA	NA	NA	NA	NA	NA	NA	NA	NA	NA	NA	NA	NA	NA	NA	NA	NA	NA
7	A	L	NH	B	LNHB	28	NA	NA	0	0	0	24	24.9	2	2.01616	0.780667	0.718667	0.062	0.245889	0.971	0.441278	12.37	NA	NA	NA	NA	NA	NA	NA	NA	NA	NA	NA	NA	NA	NA
7	A	L	NH	B	LNHB	29	NA	NA	0	0	0	24	21.4	11	1.78977	0.710333	0.708	0.0696667	0.273417	1.0315	0.438583	13.8167	NA	NA	NA	NA	NA	NA	NA	NA	NA	NA	NA	NA	NA	NA
7	A	L	NH	B	LNHB	30	NA	NA	0	0	0	21	18.2	19	NA	NA	NA	NA	NA	NA	NA	NA	NA	NA	NA	NA	NA	NA	NA	NA	NA	NA	NA	NA	NA	NA
7	A	L	NH	B	LNHB	31	8	8.875	71	5.49605	1	20	21.8	3	NA	NA	NA	NA	NA	NA	NA	NA	NA	NA	NA	NA	NA	NA	NA	NA	NA	NA	NA	NA	NA	NA
7	A	L	NH	B	LNHB	32	NA	NA	0	0	1	20	21.7	5	1.4007	NA	NA	NA	NA	NA	NA	NA	NA	NA	NA	NA	NA	NA	NA	NA	NA	NA	NA	NA	NA	NA
7	A	L	NH	B	LNHB	33	NA	NA	0	0	0	24	25.2	11	NA	NA	NA	NA	NA	NA	NA	NA	NA	NA	NA	NA	NA	NA	NA	NA	NA	NA	NA	NA	NA	NA
7	A	L	NH	B	LNHB	34	NA	NA	0	0	0	20	13.7	9	NA	NA	NA	NA	NA	NA	NA	NA	NA	NA	NA	NA	NA	NA	NA	NA	NA	NA	NA	NA	NA	NA
7	A	L	NH	B	LNHB	35	NA	NA	0	0	0	22	13.1	3	NA	NA	NA	NA	NA	NA	NA	NA	NA	NA	NA	NA	NA	NA	NA	NA	NA	NA	NA	NA	NA	NA
7	A	L	NH	B	LNHB	36	NA	NA	0	0	0	22	19.6	8	1.80554	0.503	0.654	0.226333	0.200389	0.911472	0.390167	13.9533	NA	NA	NA	NA	NA	NA	NA	NA	NA	NA	NA	NA	NA	NA
7	A	L	NH	B	LNHB	37	NA	NA	0	0	0	21	22.1	8	1.45949	0.694	0.634667	0.112	0.267417	0.913667	0.489333	12.9	NA	NA	NA	NA	NA	NA	NA	NA	NA	NA	NA	NA	NA	NA
7	A	L	NH	B	LNHB	38	NA	NA	0	0	0	22	17.6	8	1.67977	0.685	0.528	0.157	0.145	0.73075	0.332375	10.905	NA	NA	NA	NA	NA	NA	NA	NA	NA	NA	NA	NA	NA	NA
7	A	L	NH	B	LNHB	39	6	6.16667	37	2.86414	1	27	26.8	3	1.76498	0.578	0.66	0.082	0.240222	0.860056	0.493	11.4633	NA	NA	NA	NA	NA	NA	NA	NA	NA	NA	NA	NA	NA	NA
7	A	L	NH	B	LNHB	40	5	7.8	39	3.01896	3	25	20.2	4	NA	NA	NA	NA	NA	NA	NA	NA	NA	NA	NA	NA	NA	NA	NA	NA	NA	NA	NA	NA	NA	NA
7	A	L	NH	B	LNHB	41	NA	NA	0	0	0	22	20.7	2	1.96512	0.8155	0.62	0.1955	0.223625	0.930375	0.43225	13.005	NA	NA	NA	NA	NA	NA	NA	NA	NA	NA	NA	NA	NA	NA
7	A	L	NH	B	LNHB	42	NA	NA	0	0	0	22	17.9	5	2.00749	0.754667	0.732333	0.117667	0.211417	0.839833	0.429833	12.7733	NA	NA	NA	NA	NA	NA	NA	NA	NA	NA	NA	NA	NA	NA
7	A	L	NH	B	LNHB	43	NA	NA	0	0	1	22	22.4	4	1.99566	0.699	0.672	0.0596667	0.249167	0.951667	0.451417	13.69	NA	NA	NA	NA	NA	NA	NA	NA	NA	NA	NA	NA	NA	NA
7	A	L	NH	B	LNHB	44	3	11	33	2.5545	1	21	8.7	2	NA	NA	NA	NA	NA	NA	NA	NA	NA	NA	NA	NA	NA	NA	NA	NA	NA	NA	NA	NA	NA	NA
7	A	L	NH	B	LNHB	45	NA	NA	0	0	0	22	11.4	9	1.66074	0.848	0.686	0.182	0.204625	0.870375	0.385375	12.98	NA	NA	NA	NA	NA	NA	NA	NA	NA	NA	NA	NA	NA	NA
7	A	L	NH	B	LNHB	46	3	9	27	2.09005	2	18	12.3	5	NA	NA	NA	NA	NA	NA	NA	NA	NA	NA	NA	NA	NA	NA	NA	NA	NA	NA	NA	NA	NA	NA
7	A	L	NH	B	LNHB	47	NA	NA	0	0	0	19	10.8	4	NA	NA	NA	NA	NA	NA	NA	NA	NA	NA	NA	NA	NA	NA	NA	NA	NA	NA	NA	NA	NA	NA
7	A	L	NH	B	LNHB	48	NA	NA	0	0	1	28	24.4	9	NA	NA	NA	NA	NA	NA	NA	NA	NA	NA	NA	NA	NA	NA	NA	NA	NA	NA	NA	NA	NA	NA
7	A	L	NH	B	LNHB	49	7	5.71429	40	3.09637	3	20	11.1	5	NA	NA	NA	NA	NA	NA	NA	NA	NA	NA	NA	NA	NA	NA	NA	NA	NA	NA	NA	NA	NA	NA
7	A	L	H	B	LHB	1	NA	NA	0	0	2	25	8.6	0	1.72586	0.665	0.685	0.0786667	0.2645	0.992333	0.477667	13.4933	NA	NA	NA	NA	NA	NA	NA	NA	NA	NA	NA	NA	NA	NA
7	A	L	H	B	LHB	2	NA	NA	0	0	0	29	22.6	8	NA	NA	NA	NA	NA	NA	NA	NA	NA	NA	NA	NA	NA	NA	NA	NA	NA	NA	NA	NA	NA	NA
7	A	L	H	B	LHB	3	1	2	2	0.172535	2	21	12.2	3	1.58666	NA	NA	NA	NA	NA	NA	NA	NA	NA	NA	NA	NA	NA	NA	NA	NA	NA	NA	NA	NA	NA
7	A	L	H	B	LHB	4	NA	NA	0	0	1	25	29.4	3	1.72772	0.673	0.713667	0.042	0.250028	0.948806	0.47425	14.06	NA	NA	NA	NA	NA	NA	NA	NA	NA	NA	NA	NA	NA	NA
7	A	L	H	B	LHB	5	NA	NA	0	0	0	28	11	2	0.127714	NA	NA	NA	NA	NA	NA	NA	NA	NA	NA	NA	NA	NA	NA	NA	NA	NA	NA	NA	NA	NA
7	A	L	H	B	LHB	6	1	6	6	0.517606	2	32	13.4	2	1.66717	0.75	0.7415	0.1925	0.350375	1.08838	0.550875	15.77	NA	NA	NA	NA	NA	NA	NA	NA	NA	NA	NA	NA	NA	NA
7	A	L	H	B	LHB	7	NA	NA	0	0	1	20	20	3	1.79615	0.799333	0.716333	0.083	0.277667	1.00117	0.50825	14.59	NA	NA	NA	NA	NA	NA	NA	NA	NA	NA	NA	NA	NA	NA
7	A	L	H	B	LHB	8	NA	NA	0	0	0	30	14.4	3	2.00063	NA	NA	NA	NA	NA	NA	NA	NA	NA	NA	NA	NA	NA	NA	NA	NA	NA	NA	NA	NA	NA
7	A	L	H	B	LHB	9	NA	NA	0	0	0	26	19.8	0	2.36249	0.624	0.779333	0.155333	0.352417	1.09517	0.5495	15.6533	NA	NA	NA	NA	NA	NA	NA	NA	NA	NA	NA	NA	NA	NA
7	A	L	H	B	LHB	10	NA	NA	0	0	0	37	17	0	1.63052	0.717333	0.722	0.192	0.207667	0.927833	0.418	12.4533	NA	NA	NA	NA	NA	NA	NA	NA	NA	NA	NA	NA	NA	NA
7	A	L	H	B	LHB	11	NA	NA	0	0	1	33	13.7	2	1.97098	0.709	0.679	0.0366667	0.278083	1.0235	0.460417	14.46	NA	NA	NA	NA	NA	NA	NA	NA	NA	NA	NA	NA	NA	NA
7	A	L	H	B	LHB	12	3	5.66667	17	1.46655	1	29	16.4	5	1.90109	0.8415	0.6655	0.176	0.245875	1.04763	0.447375	12.725	NA	NA	NA	NA	NA	NA	NA	NA	NA	NA	NA	NA	NA	NA
7	A	L	H	B	LHB	13	NA	NA	0	0	1	30	16.9	9	NA	NA	NA	NA	NA	NA	NA	NA	NA	NA	NA	NA	NA	NA	NA	NA	NA	NA	NA	NA	NA	NA
7	A	L	H	B	LHB	14	NA	NA	0	0	0	NA	11.7	0	NA	NA	NA	NA	NA	NA	NA	NA	NA	NA	NA	NA	NA	NA	NA	NA	NA	NA	NA	NA	NA	NA
7	A	L	H	B	LHB	17	NA	NA	0	0	0	27	13.9	0	1.44552	0.642667	0.681	0.0876667	0.175278	0.857694	0.370972	11.5067	NA	NA	NA	NA	NA	NA	NA	NA	NA	NA	NA	NA	NA	NA
7	A	L	H	B	LHB	18	NA	NA	0	0	0	24	23.8	4	1.80321	1.01667	0.708333	0.308333	0.217972	0.931528	0.438389	13.3233	NA	NA	NA	NA	NA	NA	NA	NA	NA	NA	NA	NA	NA	NA
7	A	L	H	B	LHB	19	NA	NA	0	0	1	31	22.8	6	2.09369	1.2835	0.7465	0.537	0.393792	1.2215	0.546458	17.62	NA	NA	NA	NA	NA	NA	NA	NA	NA	NA	NA	NA	NA	NA
7	A	L	H	B	LHB	20	9	10.4444	94	8.10915	2	21	22	3	NA	NA	NA	NA	NA	NA	NA	NA	NA	NA	NA	NA	NA	NA	NA	NA	NA	NA	NA	NA	NA	NA
7	A	L	H	B	LHB	21	NA	NA	0	0	0	33	9.1	4	1.80863	0.733667	0.722667	0.118333	0.238833	1.01317	0.418083	13.7367	NA	NA	NA	NA	NA	NA	NA	NA	NA	NA	NA	NA	NA	NA
7	A	L	H	B	LHB	22	1	8	8	0.690141	2	31	19.1	3	1.80554	0.8055	0.758	0.0475	0.283958	1.04642	0.481958	14.88	NA	NA	NA	NA	NA	NA	NA	NA	NA	NA	NA	NA	NA	NA
7	A	L	H	B	LHB	24	5	5.6	28	2.41549	1	22	19.4	7	2.06398	0.908667	0.7	0.208667	0.288833	1.01367	0.480583	15.7067	NA	NA	NA	NA	NA	NA	NA	NA	NA	NA	NA	NA	NA	NA
7	A	L	H	B	LHB	25	3	2.33333	7	0.603873	1	28	26.9	7	1.86818	NA	NA	NA	NA	NA	NA	NA	NA	NA	NA	NA	NA	NA	NA	NA	NA	NA	NA	NA	NA	NA
7	A	L	H	B	LHB	28	4	6.25	25	2.15669	1	21	12.9	1	1.91455	0.687333	0.717	0.071	0.249083	0.973167	0.431667	14.43	NA	NA	NA	NA	NA	NA	NA	NA	NA	NA	NA	NA	NA	NA
7	A	L	H	B	LHB	29	NA	NA	0	0	0	25	17.7	5	1.71646	0.744333	0.710667	0.0696667	0.233583	0.903333	0.47625	12.4867	NA	NA	NA	NA	NA	NA	NA	NA	NA	NA	NA	NA	NA	NA
7	A	L	H	B	LHB	30	3	12.6667	38	3.27817	1	33	13.4	1	1.99865	0.653	0.605	0.06	0.15375	0.817583	0.332	12.1767	NA	NA	NA	NA	NA	NA	NA	NA	NA	NA	NA	NA	NA	NA
7	A	L	H	B	LHB	31	NA	NA	0	0	0	25	9.4	2	1.14586	0.66	0.567	0.095	0.169194	0.86625	0.342167	13.525	NA	NA	NA	NA	NA	NA	NA	NA	NA	NA	NA	NA	NA	NA
7	A	L	H	B	LHB	32	6	9.66667	58	5.00352	2	22	21.1	8	NA	NA	NA	NA	NA	NA	NA	NA	NA	NA	NA	NA	NA	NA	NA	NA	NA	NA	NA	NA	NA	NA
7	A	L	H	B	LHB	33	NA	NA	0	0	1	21	22.2	16	1.62586	NA	NA	NA	NA	NA	NA	NA	NA	NA	NA	NA	NA	NA	NA	NA	NA	NA	NA	NA	NA	NA
7	A	L	H	B	LHB	34	NA	NA	0	0	0	37	14.2	0	2.16219	0.881	0.6855	0.1955	0.2245	0.952	0.42975	13.27	NA	NA	NA	NA	NA	NA	NA	NA	NA	NA	NA	NA	NA	NA
7	A	L	H	B	LHB	35	4	6.25	25	2.15669	2	20	18.2	9	NA	NA	NA	NA	NA	NA	NA	NA	NA	NA	NA	NA	NA	NA	NA	NA	NA	NA	NA	NA	NA	NA
7	A	L	H	B	LHB	36	4	5.5	22	1.89789	3	21	26.1	11	1.73324	0.626667	0.668	0.106	0.23825	0.941083	0.46625	12.93	NA	NA	NA	NA	NA	NA	NA	NA	NA	NA	NA	NA	NA	NA
7	A	L	H	B	LHB	37	NA	NA	0	0	1	21	24	11	NA	NA	NA	NA	NA	NA	NA	NA	NA	NA	NA	NA	NA	NA	NA	NA	NA	NA	NA	NA	NA	NA
7	A	L	H	B	LHB	38	2	2.5	5	0.431338	1	22	13.9	1	NA	NA	NA	NA	NA	NA	NA	NA	NA	NA	NA	NA	NA	NA	NA	NA	NA	NA	NA	NA	NA	NA
7	A	L	H	B	LHB	39	4	6	24	2.07042	1	22	14.7	3	1.36803	1.003	0.777333	0.225667	0.2365	1.09667	0.380667	15.0733	NA	NA	NA	NA	NA	NA	NA	NA	NA	NA	NA	NA	NA	NA
7	A	L	H	B	LHB	40	NA	NA	0	0	0	30	10.4	2	1.84121	0.866	0.703333	0.162667	0.241417	0.960917	0.426417	13.36	NA	NA	NA	NA	NA	NA	NA	NA	NA	NA	NA	NA	NA	NA
7	A	L	H	B	LHB	41	NA	NA	0	0	0	38	4.4	0	NA	NA	NA	NA	NA	NA	NA	NA	NA	NA	NA	NA	NA	NA	NA	NA	NA	NA	NA	NA	NA	NA
7	A	L	H	B	LHB	43	14	8.71429	122	10.5246	1	19	23	11	NA	NA	NA	NA	NA	NA	NA	NA	NA	NA	NA	NA	NA	NA	NA	NA	NA	NA	NA	NA	NA	NA
7	A	L	H	B	LHB	44	NA	NA	0	0	0	NA	1.7	0	NA	NA	NA	NA	NA	NA	NA	NA	NA	NA	NA	NA	NA	NA	NA	NA	NA	NA	NA	NA	NA	NA
7	A	L	H	B	LHB	45	NA	NA	0	0	0	21	21.9	11	NA	NA	NA	NA	NA	NA	NA	NA	NA	NA	NA	NA	NA	NA	NA	NA	NA	NA	NA	NA	NA	NA
7	A	L	H	B	LHB	46	11	7.81818	86	7.41901	2	22	11	4	1.61158	0.992333	0.747333	0.245	0.302	1.044	0.475	14.8133	NA	NA	NA	NA	NA	NA	NA	NA	NA	NA	NA	NA	NA	NA
7	A	L	H	B	LHB	47	1	1	1	0.0862676	1	22	11.8	2	1.83111	0.851667	0.635333	0.216333	0.270667	0.937889	0.523944	13.4467	NA	NA	NA	NA	NA	NA	NA	NA	NA	NA	NA	NA	NA	NA
7	A	L	H	B	LHB	48	NA	NA	0	0	0	31	13.3	4	0.127714	NA	NA	NA	NA	NA	NA	NA	NA	NA	NA	NA	NA	NA	NA	NA	NA	NA	NA	NA	NA	NA
7	A	L	H	B	LHB	49	NA	NA	0	0	0	39	9	0	1.50201	NA	NA	NA	NA	NA	NA	NA	NA	NA	NA	NA	NA	NA	NA	NA	NA	NA	NA	NA	NA	NA
7	B	T	NH	B	TNHB	1	NA	NA	0	0	0	23	36.6	15	NA	NA	NA	NA	NA	NA	NA	NA	NA	NA	NA	NA	NA	NA	NA	NA	NA	NA	NA	NA	NA	NA
7	B	T	NH	B	TNHB	2	10	5.5	55	2.27234	2	23	39.1	15	NA	NA	NA	NA	NA	NA	NA	NA	NA	NA	NA	NA	NA	NA	NA	NA	NA	NA	NA	NA	NA	NA
7	B	T	NH	B	TNHB	3	6	11	66	2.72681	2	23	30.4	9	NA	NA	NA	NA	NA	NA	NA	NA	NA	NA	NA	NA	NA	NA	NA	NA	NA	NA	NA	NA	NA	NA
7	B	T	NH	B	TNHB	4	6	6	36	1.48735	1	25	29.2	9	NA	NA	NA	NA	NA	NA	NA	NA	NA	NA	NA	NA	NA	NA	NA	NA	NA	NA	NA	NA	NA	NA
7	B	T	NH	B	TNHB	5	NA	NA	0	0	0	26	23.4	5	NA	NA	NA	NA	NA	NA	NA	NA	NA	NA	NA	NA	NA	NA	NA	NA	NA	NA	NA	NA	NA	NA
7	B	T	NH	B	TNHB	6	NA	NA	0	0	0	22	34.6	9	2.42388	0.859333	0.633667	0.225667	0.2335	0.90025	0.438167	12.59	NA	NA	NA	NA	NA	NA	NA	NA	NA	NA	NA	NA	NA	NA
7	B	T	NH	B	TNHB	7	NA	NA	0	0	0	21	38.3	5	NA	NA	NA	NA	NA	NA	NA	NA	NA	NA	NA	NA	NA	NA	NA	NA	NA	NA	NA	NA	NA	NA
7	B	T	NH	B	TNHB	8	NA	NA	0	0	0	21	22.2	6	NA	NA	NA	NA	NA	NA	NA	NA	NA	NA	NA	NA	NA	NA	NA	NA	NA	NA	NA	NA	NA	NA
7	B	T	NH	B	TNHB	9	NA	NA	0	0	1	22	39.9	14	2.4287	0.877667	0.789	0.0886667	0.356583	1.11417	0.54625	16.48	NA	NA	NA	NA	NA	NA	NA	NA	NA	NA	NA	NA	NA	NA
7	B	T	NH	B	TNHB	10	NA	NA	0	0	0	22	32.8	14	2.44853	0.826333	0.69	0.136333	0.291	1.0365	0.486667	15.0733	NA	NA	NA	NA	NA	NA	NA	NA	NA	NA	NA	NA	NA	NA
7	B	T	NH	B	TNHB	11	8	9.25	74	3.05734	2	21	36.8	15	2.18086	0.760667	0.699667	0.105667	0.2765	0.992472	0.460417	14.71	NA	NA	NA	NA	NA	NA	NA	NA	NA	NA	NA	NA	NA	NA
7	B	T	NH	B	TNHB	12	7	9.85714	69	2.85076	1	21	36.8	12	NA	NA	NA	NA	NA	NA	NA	NA	NA	NA	NA	NA	NA	NA	NA	NA	NA	NA	NA	NA	NA	NA
7	B	T	NH	B	TNHB	13	NA	NA	0	0	0	26	41.3	12	NA	NA	NA	NA	NA	NA	NA	NA	NA	NA	NA	NA	NA	NA	NA	NA	NA	NA	NA	NA	NA	NA
7	B	T	NH	B	TNHB	14	NA	NA	0	0	0	27	34.8	7	NA	NA	NA	NA	NA	NA	NA	NA	NA	NA	NA	NA	NA	NA	NA	NA	NA	NA	NA	NA	NA	NA
7	B	T	NH	B	TNHB	15	NA	NA	0	0	0	24	28.2	12	NA	NA	NA	NA	NA	NA	NA	NA	NA	NA	NA	NA	NA	NA	NA	NA	NA	NA	NA	NA	NA	NA
7	B	T	NH	B	TNHB	16	NA	NA	0	0	1	24	21.7	7	NA	NA	NA	NA	NA	NA	NA	NA	NA	NA	NA	NA	NA	NA	NA	NA	NA	NA	NA	NA	NA	NA
7	B	T	NH	B	TNHB	17	NA	NA	0	0	0	23	34	13	NA	NA	NA	NA	NA	NA	NA	NA	NA	NA	NA	NA	NA	NA	NA	NA	NA	NA	NA	NA	NA	NA
7	B	T	NH	B	TNHB	18	8	10.375	83	3.42917	1	25	36.5	12	NA	NA	NA	NA	NA	NA	NA	NA	NA	NA	NA	NA	NA	NA	NA	NA	NA	NA	NA	NA	NA	NA
7	B	T	NH	B	TNHB	19	2	9	18	0.743676	1	22	31.6	16	2.08319	0.622667	0.702333	0.120333	0.215667	0.903833	0.406	13.1033	NA	NA	NA	NA	NA	NA	NA	NA	NA	NA	NA	NA	NA	NA
7	B	T	NH	B	TNHB	20	NA	NA	0	0	1	21	26.8	8	NA	NA	NA	NA	NA	NA	NA	NA	NA	NA	NA	NA	NA	NA	NA	NA	NA	NA	NA	NA	NA	NA
7	B	T	NH	B	TNHB	21	NA	NA	0	0	0	21	31.4	7	NA	NA	NA	NA	NA	NA	NA	NA	NA	NA	NA	NA	NA	NA	NA	NA	NA	NA	NA	NA	NA	NA
7	B	T	NH	B	TNHB	22	5	7.8	39	1.6113	2	22	41.4	11	NA	NA	NA	NA	NA	NA	NA	NA	NA	NA	NA	NA	NA	NA	NA	NA	NA	NA	NA	NA	NA	NA
7	B	T	NH	B	TNHB	23	NA	NA	0	0	0	24	22.6	9	2.18862	0.629333	0.651667	0.0816667	0.227806	0.854222	0.43075	12.49	NA	NA	NA	NA	NA	NA	NA	NA	NA	NA	NA	NA	NA	NA
7	B	T	NH	B	TNHB	24	10	NA	0	0	1	23	38.2	14	NA	NA	NA	NA	NA	NA	NA	NA	NA	NA	NA	NA	NA	NA	NA	NA	NA	NA	NA	NA	NA	NA
7	B	T	NH	B	TNHB	25	5	6	30	1.23946	2	21	31.3	9	2.36867	1.18833	0.693333	0.495	0.261167	1.07464	0.420667	13.67	NA	NA	NA	NA	NA	NA	NA	NA	NA	NA	NA	NA	NA	NA
7	B	T	NH	B	TNHB	26	NA	NA	0	0	0	21	32.3	5	NA	NA	NA	NA	NA	NA	NA	NA	NA	NA	NA	NA	NA	NA	NA	NA	NA	NA	NA	NA	NA	NA
7	B	T	NH	B	TNHB	27	2	15	30	1.23946	1	21	28.2	5	2.1055	0.643	0.692333	0.068	0.181	0.905667	0.339917	13.3767	NA	NA	NA	NA	NA	NA	NA	NA	NA	NA	NA	NA	NA	NA
7	B	T	NH	B	TNHB	28	NA	NA	0	0	1	22	28.7	11	NA	NA	NA	NA	NA	NA	NA	NA	NA	NA	NA	NA	NA	NA	NA	NA	NA	NA	NA	NA	NA	NA
7	B	T	NH	B	TNHB	29	NA	NA	0	0	1	22	22.8	6	NA	NA	NA	NA	NA	NA	NA	NA	NA	NA	NA	NA	NA	NA	NA	NA	NA	NA	NA	NA	NA	NA
7	B	T	NH	B	TNHB	30	4	11.75	47	1.94182	1	22	34.2	10	2.3754	0.686	0.594	0.148667	0.227806	0.854222	0.43075	14.27	NA	NA	NA	NA	NA	NA	NA	NA	NA	NA	NA	NA	NA	NA
7	B	T	NH	B	TNHB	31	NA	NA	0	0	0	24	35.6	15	NA	NA	NA	NA	NA	NA	NA	NA	NA	NA	NA	NA	NA	NA	NA	NA	NA	NA	NA	NA	NA	NA
7	B	T	NH	B	TNHB	32	8	11.875	95	3.92496	1	24	30.1	12	2.23882	0.782	0.713	0.069	0.2275	0.982	0.374625	13.995	NA	NA	NA	NA	NA	NA	NA	NA	NA	NA	NA	NA	NA	NA
7	B	T	NH	B	TNHB	33	NA	NA	0	0	0	21	27.9	5	NA	NA	NA	NA	NA	NA	NA	NA	NA	NA	NA	NA	NA	NA	NA	NA	NA	NA	NA	NA	NA	NA
7	B	T	NH	B	TNHB	34	10	11	110	4.54469	1	23	33.6	14	NA	NA	NA	NA	NA	NA	NA	NA	NA	NA	NA	NA	NA	NA	NA	NA	NA	NA	NA	NA	NA	NA
7	B	T	NH	B	TNHB	35	NA	NA	0	0	0	24	28.6	10	2.42013	0.904667	0.789667	0.129667	0.349583	1.12242	0.520917	15.7167	NA	NA	NA	NA	NA	NA	NA	NA	NA	NA	NA	NA	NA	NA
7	B	T	NH	B	TNHB	36	NA	NA	0	0	0	23	30.2	14	2.20744	0.673333	0.764333	0.091	0.304667	1.02633	0.498833	14.8967	NA	NA	NA	NA	NA	NA	NA	NA	NA	NA	NA	NA	NA	NA
7	B	T	NH	B	TNHB	37	12	14.1667	170	7.02361	2	23	32.2	12	2.15877	0.582667	0.639	0.0563333	0.233	0.909833	0.452667	13.6367	NA	NA	NA	NA	NA	NA	NA	NA	NA	NA	NA	NA	NA	NA
7	B	T	NH	B	TNHB	38	NA	NA	0	0	0	22	31.4	4	2.22134	0.752333	0.643667	0.110667	0.262667	0.942333	0.4595	14.3967	NA	NA	NA	NA	NA	NA	NA	NA	NA	NA	NA	NA	NA	NA
7	B	T	NH	B	TNHB	39	1	16	16	0.661046	1	27	27.1	3	2.31414	0.682	0.779333	0.107333	0.286806	0.991167	0.500194	14.72	NA	NA	NA	NA	NA	NA	NA	NA	NA	NA	NA	NA	NA	NA
7	B	T	NH	B	TNHB	40	5	12.2	61	2.52024	1	26	32.4	5	2.43238	0.954667	0.748333	0.206333	0.264333	0.99525	0.451417	14.9133	NA	NA	NA	NA	NA	NA	NA	NA	NA	NA	NA	NA	NA	NA
7	B	T	NH	B	TNHB	41	NA	NA	0	0	0	22	35.1	7	NA	NA	NA	NA	NA	NA	NA	NA	NA	NA	NA	NA	NA	NA	NA	NA	NA	NA	NA	NA	NA	NA
7	B	T	NH	B	TNHB	42	NA	NA	0	0	0	27	27.2	4	2.33523	0.927333	0.803	0.157667	0.26625	1.04283	0.436417	14.5967	NA	NA	NA	NA	NA	NA	NA	NA	NA	NA	NA	NA	NA	NA
7	B	T	NH	B	TNHB	43	9	8.44444	76	3.13997	2	24	33.1	11	NA	NA	NA	NA	NA	NA	NA	NA	NA	NA	NA	NA	NA	NA	NA	NA	NA	NA	NA	NA	NA	NA
7	B	T	NH	B	TNHB	44	NA	NA	0	0	0	25	30	8	2.49558	0.845333	0.71	0.135333	0.293917	1.04533	0.496333	15.4933	NA	NA	NA	NA	NA	NA	NA	NA	NA	NA	NA	NA	NA	NA
7	B	T	NH	B	TNHB	45	4	6.75	27	1.11551	2	25	28.2	6	2.36399	0.847333	0.755333	0.111333	0.28375	1.04242	0.452917	15.2133	NA	NA	NA	NA	NA	NA	NA	NA	NA	NA	NA	NA	NA	NA
7	B	T	NH	B	TNHB	46	NA	NA	0	0	0	27	22.2	4	2.38366	0.744333	0.745667	0.0733333	0.247833	0.994917	0.4155	14.1467	NA	NA	NA	NA	NA	NA	NA	NA	NA	NA	NA	NA	NA	NA
7	B	T	NH	B	TNHB	47	8	10.5	84	3.47049	3	22	28.2	13	2.04298	0.960333	0.650333	0.31	0.219833	0.972333	0.38375	12.7233	NA	NA	NA	NA	NA	NA	NA	NA	NA	NA	NA	NA	NA	NA
7	B	T	NH	B	TNHB	48	NA	NA	0	0	0	22	29.8	10	NA	NA	NA	NA	NA	NA	NA	NA	NA	NA	NA	NA	NA	NA	NA	NA	NA	NA	NA	NA	NA	NA
7	B	T	NH	B	TNHB	49	NA	NA	0	0	0	23	26.4	6	2.00162	0.632667	0.676333	0.0436667	0.2855	0.960083	0.483583	14.85	NA	NA	NA	NA	NA	NA	NA	NA	NA	NA	NA	NA	NA	NA
7	B	T	H	B	THB	1	NA	NA	0	0	0	24	20.9	7	NA	NA	NA	NA	NA	NA	NA	NA	NA	NA	NA	NA	NA	NA	NA	NA	NA	NA	NA	NA	NA	NA
7	B	T	H	B	THB	2	NA	NA	0	0	0	23	18.5	8	NA	NA	NA	NA	NA	NA	NA	NA	NA	NA	NA	NA	NA	NA	NA	NA	NA	NA	NA	NA	NA	NA
7	B	T	H	B	THB	3	4	3.25	13	1.35821	2	21	25.8	6	1.96189	0.6565	0.778	0.1215	0.288125	1.00825	0.48925	15.035	NA	NA	NA	NA	NA	NA	NA	NA	NA	NA	NA	NA	NA	NA
7	B	T	H	B	THB	4	1	3	3	0.313433	2	26	18.6	3	2.24308	1.18	0.834	0.346	0.343125	1.19087	0.496625	14.9	NA	NA	NA	NA	NA	NA	NA	NA	NA	NA	NA	NA	NA	NA
7	B	T	H	B	THB	6	4	3.25	13	1.35821	2	28	26.7	6	0.953141	0.685667	0.676667	0.0163333	0.21125	0.889417	0.445667	11.7833	NA	NA	NA	NA	NA	NA	NA	NA	NA	NA	NA	NA	NA	NA
7	B	T	H	B	THB	7	NA	NA	0	0	0	22	13.4	7	NA	NA	NA	NA	NA	NA	NA	NA	NA	NA	NA	NA	NA	NA	NA	NA	NA	NA	NA	NA	NA	NA
7	B	T	H	B	THB	8	1	0	0	0	1	24	20.4	9	2.24223	0.810333	0.710333	0.1	0.248917	0.922333	0.483917	13.4067	NA	NA	NA	NA	NA	NA	NA	NA	NA	NA	NA	NA	NA	NA
7	B	T	H	B	THB	9	NA	NA	0	0	0	27	22.3	8	2.15393	0.630667	0.722333	0.112333	0.18425	0.851833	0.411333	12.08	NA	NA	NA	NA	NA	NA	NA	NA	NA	NA	NA	NA	NA	NA
7	B	T	H	B	THB	10	NA	NA	0	0	0	26	18.2	3	NA	NA	NA	NA	NA	NA	NA	NA	NA	NA	NA	NA	NA	NA	NA	NA	NA	NA	NA	NA	NA	NA
7	B	T	H	B	THB	11	NA	NA	0	0	0	21	19.4	4	2.06141	0.754667	0.679667	0.107667	0.315083	0.994917	0.535917	14.8	NA	NA	NA	NA	NA	NA	NA	NA	NA	NA	NA	NA	NA	NA
7	B	T	H	B	THB	12	4	13.75	55	5.74627	2	23	16.6	1	NA	NA	NA	NA	NA	NA	NA	NA	NA	NA	NA	NA	NA	NA	NA	NA	NA	NA	NA	NA	NA	NA
7	B	T	H	B	THB	13	NA	NA	0	0	0	25	21.4	6	NA	NA	NA	NA	NA	NA	NA	NA	NA	NA	NA	NA	NA	NA	NA	NA	NA	NA	NA	NA	NA	NA
7	B	T	H	B	THB	14	2	1	2	0.208955	2	27	12.3	2	1.98555	0.788333	0.553667	0.234667	0.174167	0.847083	0.377667	12.7633	NA	NA	NA	NA	NA	NA	NA	NA	NA	NA	NA	NA	NA	NA
7	B	T	H	B	THB	15	NA	NA	0	0	1	27	16.2	4	NA	NA	NA	NA	NA	NA	NA	NA	NA	NA	NA	NA	NA	NA	NA	NA	NA	NA	NA	NA	NA	NA
7	B	T	H	B	THB	16	NA	NA	0	0	0	24	16.3	2	1.79456	0.555	0.618	0.089	0.21875	0.894583	0.421917	12.4233	NA	NA	NA	NA	NA	NA	NA	NA	NA	NA	NA	NA	NA	NA
7	B	T	H	B	THB	17	3	7	21	2.19403	2	25	11.8	4	NA	NA	NA	NA	NA	NA	NA	NA	NA	NA	NA	NA	NA	NA	NA	NA	NA	NA	NA	NA	NA	NA
7	B	T	H	B	THB	18	NA	NA	0	0	0	22	18.9	6	NA	NA	NA	NA	NA	NA	NA	NA	NA	NA	NA	NA	NA	NA	NA	NA	NA	NA	NA	NA	NA	NA
7	B	T	H	B	THB	19	NA	NA	0	0	0	28	NA	0	2.19938	0.764	0.745	0.0843333	0.292917	1.06317	0.464083	16.06	NA	NA	NA	NA	NA	NA	NA	NA	NA	NA	NA	NA	NA	NA
7	B	T	H	B	THB	20	4	10.75	43	4.49254	1	26	25.2	6	2.06398	1.02367	0.695333	0.328333	0.31675	1.139	0.4615	13.84	NA	NA	NA	NA	NA	NA	NA	NA	NA	NA	NA	NA	NA	NA
7	B	T	H	B	THB	21	NA	NA	0	0	0	23	24.1	9	2.20775	0.935	0.7355	0.1995	0.329375	1.11387	0.502125	14.455	NA	NA	NA	NA	NA	NA	NA	NA	NA	NA	NA	NA	NA	NA
7	B	T	H	B	THB	22	NA	NA	0	0	0	21	18.7	8	NA	NA	NA	NA	NA	NA	NA	NA	NA	NA	NA	NA	NA	NA	NA	NA	NA	NA	NA	NA	NA	NA
7	B	T	H	B	THB	23	2	7	14	1.46269	2	NA	20.3	7	2.15045	0.790667	0.804333	0.0723333	0.253667	1.0875	0.4175	15.88	NA	NA	NA	NA	NA	NA	NA	NA	NA	NA	NA	NA	NA	NA
7	B	T	H	B	THB	24	NA	NA	0	0	0	22	21.4	10	NA	NA	NA	NA	NA	NA	NA	NA	NA	NA	NA	NA	NA	NA	NA	NA	NA	NA	NA	NA	NA	NA
7	B	T	H	B	THB	25	NA	NA	0	0	0	24	18.3	5	NA	NA	NA	NA	NA	NA	NA	NA	NA	NA	NA	NA	NA	NA	NA	NA	NA	NA	NA	NA	NA	NA
7	B	T	H	B	THB	26	NA	NA	0	0	1	22	20.4	6	2.01233	0.711333	0.677667	0.107	0.206361	0.933639	0.373222	13.2	NA	NA	NA	NA	NA	NA	NA	NA	NA	NA	NA	NA	NA	NA
7	B	T	H	B	THB	27	NA	NA	0	0	0	29	NA	0	NA	NA	NA	NA	NA	NA	NA	NA	NA	NA	NA	NA	NA	NA	NA	NA	NA	NA	NA	NA	NA	NA
7	B	T	H	B	THB	28	NA	NA	0	0	0	26	14.4	3	NA	NA	NA	NA	NA	NA	NA	NA	NA	NA	NA	NA	NA	NA	NA	NA	NA	NA	NA	NA	NA	NA
7	B	T	H	B	THB	29	NA	NA	0	0	0	28	10.4	3	2.21595	0.821667	0.785	0.111333	0.261861	1.05719	0.429972	14.39	NA	NA	NA	NA	NA	NA	NA	NA	NA	NA	NA	NA	NA	NA
7	B	T	H	B	THB	30	NA	NA	0	0	0	24	26	8	NA	NA	NA	NA	NA	NA	NA	NA	NA	NA	NA	NA	NA	NA	NA	NA	NA	NA	NA	NA	NA	NA
7	B	T	H	B	THB	31	NA	NA	0	0	0	35	NA	0	NA	NA	NA	NA	NA	NA	NA	NA	NA	NA	NA	NA	NA	NA	NA	NA	NA	NA	NA	NA	NA	NA
7	B	T	H	B	THB	32	NA	NA	0	0	0	25	21.4	8	NA	NA	NA	NA	NA	NA	NA	NA	NA	NA	NA	NA	NA	NA	NA	NA	NA	NA	NA	NA	NA	NA
7	B	T	H	B	THB	33	NA	NA	0	0	0	26	25.3	10	1.26297	0.535333	0.649333	0.114	0.221028	0.900694	0.419778	12.7733	NA	NA	NA	NA	NA	NA	NA	NA	NA	NA	NA	NA	NA	NA
7	B	T	H	B	THB	34	NA	NA	0	0	0	33	NA	0	NA	NA	NA	NA	NA	NA	NA	NA	NA	NA	NA	NA	NA	NA	NA	NA	NA	NA	NA	NA	NA	NA
7	B	T	H	B	THB	35	3	2.33333	7	0.731343	1	25	20.8	9	2.14904	0.743667	0.764	0.041	0.266389	0.98075	0.468667	13.63	NA	NA	NA	NA	NA	NA	NA	NA	NA	NA	NA	NA	NA	NA
7	B	T	H	B	THB	36	NA	NA	0	0	0	28	10.8	2	NA	NA	NA	NA	NA	NA	NA	NA	NA	NA	NA	NA	NA	NA	NA	NA	NA	NA	NA	NA	NA	NA
7	B	T	H	B	THB	37	NA	NA	0	0	0	31	NA	0	NA	NA	NA	NA	NA	NA	NA	NA	NA	NA	NA	NA	NA	NA	NA	NA	NA	NA	NA	NA	NA	NA
7	B	T	H	B	THB	38	NA	NA	0	0	0	27	18.3	3	2.30097	0.728	0.707667	0.0516667	0.357417	1.09667	0.554417	16.64	NA	NA	NA	NA	NA	NA	NA	NA	NA	NA	NA	NA	NA	NA
7	B	T	H	B	THB	39	NA	NA	0	0	0	22	21.4	8	1.87681	0.513	0.618	0.105	0.226667	0.8505	0.456583	12.2367	NA	NA	NA	NA	NA	NA	NA	NA	NA	NA	NA	NA	NA	NA
7	B	T	H	B	THB	40	NA	NA	0	0	0	32	16	6	NA	NA	NA	NA	NA	NA	NA	NA	NA	NA	NA	NA	NA	NA	NA	NA	NA	NA	NA	NA	NA	NA
7	B	T	H	B	THB	41	NA	NA	0	0	2	25	19.7	6	2.05882	0.848667	0.633	0.215667	0.276639	1.01383	0.507528	15.1633	NA	NA	NA	NA	NA	NA	NA	NA	NA	NA	NA	NA	NA	NA
7	B	T	H	B	THB	42	5	6.4	32	3.34328	1	25	19.8	10	1.15288	0.723	0.590667	0.177667	0.235083	0.87925	0.477917	13.33	NA	NA	NA	NA	NA	NA	NA	NA	NA	NA	NA	NA	NA	NA
7	B	T	H	B	THB	43	NA	NA	0	0	0	22	21.7	7	2.24786	0.629667	0.714667	0.197	0.222333	0.968917	0.408	13.8167	NA	NA	NA	NA	NA	NA	NA	NA	NA	NA	NA	NA	NA	NA
7	B	T	H	B	THB	44	NA	NA	0	0	0	27	9.5	2	NA	NA	NA	NA	NA	NA	NA	NA	NA	NA	NA	NA	NA	NA	NA	NA	NA	NA	NA	NA	NA	NA
7	B	T	H	B	THB	45	5	9.8	49	5.1194	2	21	28.8	8	2.02185	0.649333	0.641333	0.0726667	0.279167	0.987833	0.490083	14.5467	NA	NA	NA	NA	NA	NA	NA	NA	NA	NA	NA	NA	NA	NA
7	B	T	H	B	THB	46	9	8.66667	78	8.14925	2	23	21.8	11	0.0891702	0.339	0.582667	0.243667	0.168917	0.808417	0.343917	11.94	NA	NA	NA	NA	NA	NA	NA	NA	NA	NA	NA	NA	NA	NA
7	B	T	H	B	THB	47	9	4.66667	42	4.38806	2	20	29.1	18	NA	NA	NA	NA	NA	NA	NA	NA	NA	NA	NA	NA	NA	NA	NA	NA	NA	NA	NA	NA	NA	NA
7	B	T	H	B	THB	48	8	6	48	5.01493	4	24	29.7	17	2.01616	0.489333	0.693333	0.204	0.282861	0.942361	0.523944	13.4333	NA	NA	NA	NA	NA	NA	NA	NA	NA	NA	NA	NA	NA	NA
7	B	T	H	B	THB	49	6	8.16667	49	5.1194	3	24	19.9	5	2.01521	0.6595	0.593	0.0665	0.303	0.95925	0.54725	14.01	NA	NA	NA	NA	NA	NA	NA	NA	NA	NA	NA	NA	NA	NA
7	B	L	NH	B	LNHB	1	NA	NA	0	0	0	25	13.6	1	NA	NA	NA	NA	NA	NA	NA	NA	NA	NA	NA	NA	NA	NA	NA	NA	NA	NA	NA	NA	NA	NA
7	B	L	NH	B	LNHB	2	2	12	24	3.4386	3	22	28.7	11	1.77173	0.682	0.593667	0.0883333	0.224333	0.790083	0.466333	12.56	NA	NA	NA	NA	NA	NA	NA	NA	NA	NA	NA	NA	NA	NA
7	B	L	NH	B	LNHB	3	NA	NA	0	0	0	22	18.2	3	2.04566	1.04567	0.697	0.348667	0.1955	0.8735	0.388833	12.22	NA	NA	NA	NA	NA	NA	NA	NA	NA	NA	NA	NA	NA	NA
7	B	L	NH	B	LNHB	4	NA	NA	0	0	0	25	11.8	5	NA	NA	NA	NA	NA	NA	NA	NA	NA	NA	NA	NA	NA	NA	NA	NA	NA	NA	NA	NA	NA	NA
7	B	L	NH	B	LNHB	5	NA	NA	0	0	0	23	19.4	2	1.73779	0.692	0.5275	0.1645	0.145042	0.770958	0.326958	13.455	NA	NA	NA	NA	NA	NA	NA	NA	NA	NA	NA	NA	NA	NA
7	B	L	NH	B	LNHB	6	NA	NA	0	0	0	23	10.5	2	1.76157	0.699	0.554	0.145	0.125875	0.725125	0.31475	10.25	NA	NA	NA	NA	NA	NA	NA	NA	NA	NA	NA	NA	NA	NA
7	B	L	NH	B	LNHB	7	NA	NA	0	0	0	22	18.2	2	NA	NA	NA	NA	NA	NA	NA	NA	NA	NA	NA	NA	NA	NA	NA	NA	NA	NA	NA	NA	NA	NA
7	B	L	NH	B	LNHB	8	NA	NA	0	0	0	33	8.4	2	NA	NA	NA	NA	NA	NA	NA	NA	NA	NA	NA	NA	NA	NA	NA	NA	NA	NA	NA	NA	NA	NA
7	B	L	NH	B	LNHB	9	NA	NA	0	0	0	23	18.8	3	NA	NA	NA	NA	NA	NA	NA	NA	NA	NA	NA	NA	NA	NA	NA	NA	NA	NA	NA	NA	NA	NA
7	B	L	NH	B	LNHB	10	1	3	3	0.429825	1	NA	16	4	NA	NA	NA	NA	NA	NA	NA	NA	NA	NA	NA	NA	NA	NA	NA	NA	NA	NA	NA	NA	NA	NA
7	B	L	NH	B	LNHB	11	NA	NA	0	0	0	22	18.4	4	NA	NA	NA	NA	NA	NA	NA	NA	NA	NA	NA	NA	NA	NA	NA	NA	NA	NA	NA	NA	NA	NA
7	B	L	NH	B	LNHB	12	1	10	10	1.43275	1	23	15.1	2	1.96351	0.539333	0.501667	0.104333	0.22825	0.802833	0.482833	12.63	NA	NA	NA	NA	NA	NA	NA	NA	NA	NA	NA	NA	NA	NA
7	B	L	NH	B	LNHB	13	NA	NA	0	0	0	19	14.3	8	NA	NA	NA	NA	NA	NA	NA	NA	NA	NA	NA	NA	NA	NA	NA	NA	NA	NA	NA	NA	NA	NA
7	B	L	NH	B	LNHB	14	NA	NA	0	0	0	NA	16.3	5	NA	NA	NA	NA	NA	NA	NA	NA	NA	NA	NA	NA	NA	NA	NA	NA	NA	NA	NA	NA	NA	NA
7	B	L	NH	B	LNHB	15	NA	NA	0	0	0	19	15.2	2	2.61363	0.991667	0.641333	0.350333	0.296917	0.91525	0.521583	15.3567	NA	NA	NA	NA	NA	NA	NA	NA	NA	NA	NA	NA	NA	NA
7	B	L	NH	B	LNHB	16	NA	NA	0	0	0	22	16.1	7	NA	NA	NA	NA	NA	NA	NA	NA	NA	NA	NA	NA	NA	NA	NA	NA	NA	NA	NA	NA	NA	NA
7	B	L	NH	B	LNHB	17	NA	NA	0	0	0	23	12.4	0	2.34874	0.96	0.711	0.249	0.27725	1.02167	0.49125	15.22	NA	NA	NA	NA	NA	NA	NA	NA	NA	NA	NA	NA	NA	NA
7	B	L	NH	B	LNHB	18	3	4.33333	13	1.86257	1	26	23.8	6	1.80399	0.714667	0.571667	0.143	0.20675	0.811417	0.434917	10.5167	NA	NA	NA	NA	NA	NA	NA	NA	NA	NA	NA	NA	NA	NA
7	B	L	NH	B	LNHB	19	4	7.5	30	4.29825	1	21	19.2	7	2.0026	0.732333	0.642	0.0903333	0.261	0.92075	0.481417	12.9	NA	NA	NA	NA	NA	NA	NA	NA	NA	NA	NA	NA	NA	NA
7	B	L	NH	B	LNHB	20	3	11.6667	35	5.01462	3	23	24.9	6	1.96458	0.705	0.578667	0.151	0.293833	0.980583	0.510917	12.6133	NA	NA	NA	NA	NA	NA	NA	NA	NA	NA	NA	NA	NA	NA
7	B	L	NH	B	LNHB	21	6	5.5	33	4.72807	3	20	29.2	14	NA	NA	NA	NA	NA	NA	NA	NA	NA	NA	NA	NA	NA	NA	NA	NA	NA	NA	NA	NA	NA	NA
7	B	L	NH	B	LNHB	22	NA	NA	0	0	0	20	18.7	12	2.0256	0.839667	0.567	0.272667	0.292083	0.917833	0.509917	11.8233	NA	NA	NA	NA	NA	NA	NA	NA	NA	NA	NA	NA	NA	NA
7	B	L	NH	B	LNHB	23	12	4.41667	53	7.59357	3	20	26.8	23	2.06568	0.634	0.583333	0.082	0.1775	0.808583	0.382083	11.64	NA	NA	NA	NA	NA	NA	NA	NA	NA	NA	NA	NA	NA	NA
7	B	L	NH	B	LNHB	24	1	13	13	1.86257	2	28	18.6	7	2.33316	0.769	0.591667	0.177333	0.272917	0.909833	0.504	12.91	NA	NA	NA	NA	NA	NA	NA	NA	NA	NA	NA	NA	NA	NA
7	B	L	NH	B	LNHB	25	3	10.3333	31	4.44152	1	21	24.4	9	2.02513	0.834	0.6035	0.2515	0.302333	0.942333	0.535667	12.62	NA	NA	NA	NA	NA	NA	NA	NA	NA	NA	NA	NA	NA	NA
7	B	L	NH	B	LNHB	26	NA	NA	0	0	2	22	22.2	4	2.40365	0.971	0.621	0.35	0.273667	0.996333	0.486833	14.4233	NA	NA	NA	NA	NA	NA	NA	NA	NA	NA	NA	NA	NA	NA
7	B	L	NH	B	LNHB	27	NA	NA	0	0	1	24	16.7	6	NA	NA	NA	NA	NA	NA	NA	NA	NA	NA	NA	NA	NA	NA	NA	NA	NA	NA	NA	NA	NA	NA
7	B	L	NH	B	LNHB	28	NA	NA	0	0	0	31	4.6	0	NA	NA	NA	NA	NA	NA	NA	NA	NA	NA	NA	NA	NA	NA	NA	NA	NA	NA	NA	NA	NA	NA
7	B	L	NH	B	LNHB	29	NA	NA	0	0	0	25	18.7	0	2.22548	NA	NA	NA	0.248333	0.910667	0.4625	13.8	NA	NA	NA	NA	NA	NA	NA	NA	NA	NA	NA	NA	NA	NA
7	B	L	NH	B	LNHB	30	NA	NA	0	0	1	31	12.2	6	2.33201	0.738333	0.645667	0.218	0.231	1.5635	0.441333	13.5733	NA	NA	NA	NA	NA	NA	NA	NA	NA	NA	NA	NA	NA	NA
7	B	L	NH	B	LNHB	31	NA	NA	0	0	0	23	14.1	2	NA	NA	NA	NA	NA	NA	NA	NA	NA	NA	NA	NA	NA	NA	NA	NA	NA	NA	NA	NA	NA	NA
7	B	L	NH	B	LNHB	32	4	8.75	35	5.01462	2	23	15.1	5	1.54357	0.522	0.638	0.116	0.230167	0.92625	0.444667	12.8533	NA	NA	NA	NA	NA	NA	NA	NA	NA	NA	NA	NA	NA	NA
7	B	L	NH	B	LNHB	33	NA	NA	0	0	0	30	16.2	8	NA	NA	NA	NA	NA	NA	NA	NA	NA	NA	NA	NA	NA	NA	NA	NA	NA	NA	NA	NA	NA	NA
7	B	L	NH	B	LNHB	34	1	4	4	0.573099	1	22	19.1	6	2.36506	0.92	0.6515	0.2685	0.241375	1.0355	0.408125	14.005	NA	NA	NA	NA	NA	NA	NA	NA	NA	NA	NA	NA	NA	NA
7	B	L	NH	B	LNHB	35	NA	NA	0	0	0	23	22.4	6	NA	NA	NA	NA	NA	NA	NA	NA	NA	NA	NA	NA	NA	NA	NA	NA	NA	NA	NA	NA	NA	NA
7	B	L	NH	B	LNHB	36	NA	NA	0	0	0	24	25.2	7	2.09608	0.864	0.682667	0.181333	0.2975	0.856833	0.593333	11.4433	NA	NA	NA	NA	NA	NA	NA	NA	NA	NA	NA	NA	NA	NA
7	B	L	NH	B	LNHB	37	NA	NA	0	0	0	26	9.5	0	NA	NA	NA	NA	NA	NA	NA	NA	NA	NA	NA	NA	NA	NA	NA	NA	NA	NA	NA	NA	NA	NA
7	B	L	NH	B	LNHB	38	NA	NA	0	0	0	30	11.9	0	1.77838	0.809667	0.652667	0.157	0.261694	0.870139	0.518639	13.1267	NA	NA	NA	NA	NA	NA	NA	NA	NA	NA	NA	NA	NA	NA
7	B	L	NH	B	LNHB	39	NA	NA	0	0	0	20	15.2	6	1.57629	0.511333	0.556	0.136	0.21375	0.801333	0.444833	12.0667	NA	NA	NA	NA	NA	NA	NA	NA	NA	NA	NA	NA	NA	NA
7	B	L	NH	B	LNHB	40	2	9.5	19	2.72222	2	19	14.3	10	2.00554	0.561333	0.561	0.143667	0.200583	0.82025	0.419667	11.3067	NA	NA	NA	NA	NA	NA	NA	NA	NA	NA	NA	NA	NA	NA
7	B	L	NH	B	LNHB	41	3	1.66667	5	0.716374	1	21	18.2	8	2.10627	1.00233	0.648333	0.354	0.21525	0.919333	0.416833	12.46	NA	NA	NA	NA	NA	NA	NA	NA	NA	NA	NA	NA	NA	NA
7	B	L	NH	B	LNHB	42	5	4.2	21	3.00877	3	21	22	8	2.25562	0.7445	0.6	0.1445	0.279	0.93775	0.526125	13.21	NA	NA	NA	NA	NA	NA	NA	NA	NA	NA	NA	NA	NA	NA
7	B	L	NH	B	LNHB	43	NA	NA	0	0	1	22	21.5	4	NA	NA	NA	NA	NA	NA	NA	NA	NA	NA	NA	NA	NA	NA	NA	NA	NA	NA	NA	NA	NA	NA
7	B	L	NH	B	LNHB	44	NA	NA	0	0	0	22	18.1	6	NA	NA	NA	NA	NA	NA	NA	NA	NA	NA	NA	NA	NA	NA	NA	NA	NA	NA	NA	NA	NA	NA
7	B	L	NH	B	LNHB	45	NA	NA	0	0	0	23	21.8	4	NA	NA	NA	NA	NA	NA	NA	NA	NA	NA	NA	NA	NA	NA	NA	NA	NA	NA	NA	NA	NA	NA
7	B	L	NH	B	LNHB	46	2	6.5	13	1.86257	1	23	17.6	7	2.02792	0.765	0.5185	0.2465	0.182	0.840667	0.383333	11.39	NA	NA	NA	NA	NA	NA	NA	NA	NA	NA	NA	NA	NA	NA
7	B	L	NH	B	LNHB	47	NA	NA	0	0	0	22	22.7	4	2.05796	0.815	0.726	0.155667	0.36325	1.00642	0.602167	15.8633	NA	NA	NA	NA	NA	NA	NA	NA	NA	NA	NA	NA	NA	NA
7	B	L	NH	B	LNHB	48	NA	NA	0	0	1	27	26.3	9	2.19688	0.851667	0.702667	0.149	0.2735	0.97875	0.473917	12.6933	NA	NA	NA	NA	NA	NA	NA	NA	NA	NA	NA	NA	NA	NA
7	B	L	NH	B	LNHB	49	NA	NA	0	0	0	22	19.6	3	NA	NA	NA	NA	NA	NA	NA	NA	NA	NA	NA	NA	NA	NA	NA	NA	NA	NA	NA	NA	NA	NA
7	B	L	H	B	LHB	1	NA	NA	0	0	1	19	11.2	2	NA	NA	NA	NA	NA	NA	NA	NA	NA	NA	NA	NA	NA	NA	NA	NA	NA	NA	NA	NA	NA	NA
7	B	L	H	B	LHB	2	3	15.3333	46	4.43701	1	20	16.4	3	1.82374	0.416	0.582	0.166	0.198875	0.878	0.40175	11.78	NA	NA	NA	NA	NA	NA	NA	NA	NA	NA	NA	NA	NA	NA
7	B	L	H	B	LHB	3	7	6.71429	47	4.53346	1	20	13.3	4	NA	NA	NA	NA	NA	NA	NA	NA	NA	NA	NA	NA	NA	NA	NA	NA	NA	NA	NA	NA	NA	NA
7	B	L	H	B	LHB	4	NA	NA	0	0	0	21	13.7	6	NA	NA	NA	NA	NA	NA	NA	NA	NA	NA	NA	NA	NA	NA	NA	NA	NA	NA	NA	NA	NA	NA
7	B	L	H	B	LHB	5	5	9.8	49	4.72638	3	NA	15.2	9	NA	NA	NA	NA	NA	NA	NA	NA	NA	NA	NA	NA	NA	NA	NA	NA	NA	NA	NA	NA	NA	NA
7	B	L	H	B	LHB	6	1	8	8	0.771654	1	21	13.2	2	NA	NA	NA	NA	NA	NA	NA	NA	NA	NA	NA	NA	NA	NA	NA	NA	NA	NA	NA	NA	NA	NA
7	B	L	H	B	LHB	7	NA	NA	0	0	0	19	12.7	1	NA	NA	NA	NA	NA	NA	NA	NA	NA	NA	NA	NA	NA	NA	NA	NA	NA	NA	NA	NA	NA	NA
7	B	L	H	B	LHB	8	NA	NA	0	0	0	NA	12.3	4	2.04387	0.732333	0.771667	0.204	0.240944	0.993083	0.446389	13.3067	NA	NA	NA	NA	NA	NA	NA	NA	NA	NA	NA	NA	NA	NA
7	B	L	H	B	LHB	9	NA	NA	0	0	0	19	16.3	3	1.7993	0.696	0.708667	0.082	0.264917	1.0435	0.4565	14.29	NA	NA	NA	NA	NA	NA	NA	NA	NA	NA	NA	NA	NA	NA
7	B	L	H	B	LHB	10	NA	NA	0	0	0	21	11.9	4	NA	NA	NA	NA	NA	NA	NA	NA	NA	NA	NA	NA	NA	NA	NA	NA	NA	NA	NA	NA	NA	NA
7	B	L	H	B	LHB	11	NA	NA	0	0	2	20	15.1	5	2.21172	0.764	0.718	0.0586667	0.214611	0.991444	0.386917	13.48	NA	NA	NA	NA	NA	NA	NA	NA	NA	NA	NA	NA	NA	NA
7	B	L	H	B	LHB	12	NA	NA	0	0	1	31	22.9	6	2.08401	0.455333	0.672	0.216667	0.19975	0.852417	0.41175	12.3833	NA	NA	NA	NA	NA	NA	NA	NA	NA	NA	NA	NA	NA	NA
7	B	L	H	B	LHB	13	NA	NA	0	0	0	NA	19.3	11	1.55059	1.071	0.7035	0.3675	0.21725	0.9655	0.443375	12.19	NA	NA	NA	NA	NA	NA	NA	NA	NA	NA	NA	NA	NA	NA
7	B	L	H	B	LHB	14	NA	NA	0	0	0	23	11.4	6	1.88591	0.683	0.695333	0.023	0.197917	0.98775	0.366917	13.1067	NA	NA	NA	NA	NA	NA	NA	NA	NA	NA	NA	NA	NA	NA
7	B	L	H	B	LHB	15	NA	NA	0	0	0	29	11.6	5	1.80709	0.808667	0.747667	0.061	0.129194	0.710389	0.307222	11.0267	NA	NA	NA	NA	NA	NA	NA	NA	NA	NA	NA	NA	NA	NA
7	B	L	H	B	LHB	16	NA	NA	0	0	0	28	6.8	0	NA	NA	NA	NA	NA	NA	NA	NA	NA	NA	NA	NA	NA	NA	NA	NA	NA	NA	NA	NA	NA	NA
7	B	L	H	B	LHB	17	4	7	28	2.70079	2	NA	20.6	7	1.90603	0.839	0.642	0.197	0.228667	0.960694	0.439361	14.2133	NA	NA	NA	NA	NA	NA	NA	NA	NA	NA	NA	NA	NA	NA
7	B	L	H	B	LHB	18	NA	NA	0	0	0	20	14.7	0	NA	NA	NA	NA	NA	NA	NA	NA	NA	NA	NA	NA	NA	NA	NA	NA	NA	NA	NA	NA	NA	NA
7	B	L	H	B	LHB	19	4	1	4	0.385827	1	NA	11.5	2	NA	NA	NA	NA	NA	NA	NA	NA	NA	NA	NA	NA	NA	NA	NA	NA	NA	NA	NA	NA	NA	NA
7	B	L	H	B	LHB	20	4	16	64	6.17323	2	NA	26.1	7	1.72024	0.557333	0.679667	0.122333	0.2175	0.973083	0.414083	13.6367	NA	NA	NA	NA	NA	NA	NA	NA	NA	NA	NA	NA	NA	NA
7	B	L	H	B	LHB	21	NA	NA	0	0	1	19	26.1	7	1.43656	0.5975	0.5645	0.183	0.178583	0.795208	0.388417	11.735	NA	NA	NA	NA	NA	NA	NA	NA	NA	NA	NA	NA	NA	NA
7	B	L	H	B	LHB	22	NA	NA	0	0	0	20	16.9	0	NA	NA	NA	NA	NA	NA	NA	NA	NA	NA	NA	NA	NA	NA	NA	NA	NA	NA	NA	NA	NA	NA
7	B	L	H	B	LHB	23	NA	NA	0	0	0	24	10.1	1	1.92994	NA	NA	NA	0.196667	0.892667	0.391333	NA	NA	NA	NA	NA	NA	NA	NA	NA	NA	NA	NA	NA	NA	NA
7	B	L	H	B	LHB	24	4	4.25	17	1.63976	1	20	17.4	7	1.42369	0.824667	0.690333	0.134333	0.185389	0.922417	0.385333	12.8933	NA	NA	NA	NA	NA	NA	NA	NA	NA	NA	NA	NA	NA	NA
7	B	L	H	B	LHB	25	NA	NA	0	0	0	20	20	6	NA	NA	NA	NA	NA	NA	NA	NA	NA	NA	NA	NA	NA	NA	NA	NA	NA	NA	NA	NA	NA	NA
7	B	L	H	B	LHB	26	4	8	32	3.08661	2	32	24.9	5	1.99466	0.513	0.698667	0.185667	0.172167	0.825917	0.401833	11.7067	NA	NA	NA	NA	NA	NA	NA	NA	NA	NA	NA	NA	NA	NA
7	B	L	H	B	LHB	27	8	4.125	33	3.18307	3	26	14.4	14	1.55198	0.694667	0.616	0.0786667	0.174417	0.8225	0.392917	11.0367	NA	NA	NA	NA	NA	NA	NA	NA	NA	NA	NA	NA	NA	NA
7	B	L	H	B	LHB	28	NA	NA	0	0	0	29	10.3	1	1.9886	0.782667	0.666333	0.116333	0.242333	0.952667	0.457667	13.94	NA	NA	NA	NA	NA	NA	NA	NA	NA	NA	NA	NA	NA	NA
7	B	L	H	B	LHB	29	4	15.5	62	5.98031	1	35	14.8	5	NA	NA	NA	NA	NA	NA	NA	NA	NA	NA	NA	NA	NA	NA	NA	NA	NA	NA	NA	NA	NA	NA
7	B	L	H	B	LHB	30	NA	NA	0	0	0	31	15.2	2	NA	NA	NA	NA	NA	NA	NA	NA	NA	NA	NA	NA	NA	NA	NA	NA	NA	NA	NA	NA	NA	NA
7	B	L	H	B	LHB	31	NA	NA	0	0	0	34	11.4	0	NA	NA	NA	NA	NA	NA	NA	NA	NA	NA	NA	NA	NA	NA	NA	NA	NA	NA	NA	NA	NA	NA
7	B	L	H	B	LHB	32	3	6	18	1.73622	1	35	28.3	8	1.75116	0.714	0.693667	0.116333	0.250167	0.913917	0.4755	12.93	NA	NA	NA	NA	NA	NA	NA	NA	NA	NA	NA	NA	NA	NA
7	B	L	H	B	LHB	33	NA	NA	0	0	0	20	12.9	1	NA	NA	NA	NA	NA	NA	NA	NA	NA	NA	NA	NA	NA	NA	NA	NA	NA	NA	NA	NA	NA	NA
7	B	L	H	B	LHB	34	2	9	18	1.73622	1	26	18.3	4	1.31867	0.46	0.513667	0.065	0.1085	0.68475	0.29125	10.735	NA	NA	NA	NA	NA	NA	NA	NA	NA	NA	NA	NA	NA	NA
7	B	L	H	B	LHB	35	NA	NA	0	0	0	22	12.8	2	1.76837	0.498	0.638667	0.140667	0.192361	0.860639	0.399139	13	NA	NA	NA	NA	NA	NA	NA	NA	NA	NA	NA	NA	NA	NA
7	B	L	H	B	LHB	36	NA	NA	0	0	0	30	22.3	3	2.01233	0.770667	0.663667	0.107	0.243111	0.948889	0.42425	15.0967	NA	NA	NA	NA	NA	NA	NA	NA	NA	NA	NA	NA	NA	NA
7	B	L	H	B	LHB	37	NA	NA	0	0	0	26	16.5	13	1.49256	0.469667	0.542	0.110333	0.15625	0.753917	0.342417	11.92	NA	NA	NA	NA	NA	NA	NA	NA	NA	NA	NA	NA	NA	NA
7	B	L	H	B	LHB	38	1	10	10	0.964567	3	19	16.5	7	1.87812	1.052	0.5	0.552	0.204083	0.907833	0.4115	13.48	NA	NA	NA	NA	NA	NA	NA	NA	NA	NA	NA	NA	NA	NA
7	B	L	H	B	LHB	39	1	4	4	0.385827	1	19	14.4	5	1.28406	0.777	0.64	0.137	0.228694	0.892389	0.468944	12.5033	NA	NA	NA	NA	NA	NA	NA	NA	NA	NA	NA	NA	NA	NA
7	B	L	H	B	LHB	40	3	4	12	1.15748	1	NA	16.8	10	1.6808	0.452	0.688333	0.236333	0.235778	0.877333	0.447167	12.8033	NA	NA	NA	NA	NA	NA	NA	NA	NA	NA	NA	NA	NA	NA
7	B	L	H	B	LHB	41	NA	NA	0	0	0	20	9.7	1	1.9311	0.683333	0.724667	0.0433333	0.18775	0.892583	0.408833	13.05	NA	NA	NA	NA	NA	NA	NA	NA	NA	NA	NA	NA	NA	NA
7	B	L	H	B	LHB	42	2	5	10	0.964567	2	32	18.1	6	1.3418	0.620333	0.574667	0.0776667	0.165083	0.79175	0.366083	11.93	NA	NA	NA	NA	NA	NA	NA	NA	NA	NA	NA	NA	NA	NA
7	B	L	H	B	LHB	43	NA	NA	0	0	1	21	5.4	3	NA	NA	NA	NA	NA	NA	NA	NA	NA	NA	NA	NA	NA	NA	NA	NA	NA	NA	NA	NA	NA	NA
7	B	L	H	B	LHB	44	3	3.66667	11	1.06102	1	31	16.5	8	1.51731	0.628	0.5475	0.1225	0.166833	0.845917	0.371833	11.7667	NA	NA	NA	NA	NA	NA	NA	NA	NA	NA	NA	NA	NA	NA
7	B	L	H	B	LHB	45	NA	NA	0	0	0	19	11.8	0	NA	NA	NA	NA	NA	NA	NA	NA	NA	NA	NA	NA	NA	NA	NA	NA	NA	NA	NA	NA	NA	NA
7	B	L	H	B	LHB	46	NA	NA	0	0	0	NA	16.2	6	NA	NA	NA	NA	NA	NA	NA	NA	NA	NA	NA	NA	NA	NA	NA	NA	NA	NA	NA	NA	NA	NA
7	B	L	H	B	LHB	47	NA	NA	0	0	0	32	10.9	7	NA	NA	NA	NA	NA	NA	NA	NA	NA	NA	NA	NA	NA	NA	NA	NA	NA	NA	NA	NA	NA	NA
7	B	L	H	B	LHB	48	4	8.75	35	3.37598	1	20	14.5	6	NA	NA	NA	NA	NA	NA	NA	NA	NA	NA	NA	NA	NA	NA	NA	NA	NA	NA	NA	NA	NA	NA
7	B	L	H	B	LHB	49	NA	NA	0	0	0	20	19.2	0	NA	NA	NA	NA	NA	NA	NA	NA	NA	NA	NA	NA	NA	NA	NA	NA	NA	NA	NA	NA	NA	NA
7	A	T	NH	H	TNHH	1	4	16	64	3.886	NA	24	26.1	10	NA	NA	NA	NA	NA	NA	NA	NA	NA	NA	NA	NA	NA	NA	NA	NA	NA	NA	NA	NA	NA	NA
7	A	T	NH	H	TNHH	2	4	12.75	51	3.09665	NA	24	25.3	1	2.29998	0.723667	0.654333	0.0693333	0.203333	0.866917	0.396083	13.17	NA	NA	NA	NA	NA	NA	NA	NA	NA	NA	NA	NA	NA	NA
7	A	T	NH	H	TNHH	3	NA	NA	0	0	NA	20	33.2	8	2.1109	0.836333	0.772667	0.0636667	0.325667	1.07442	0.532917	14.81	NA	NA	NA	NA	NA	NA	NA	NA	NA	NA	NA	NA	NA	NA
7	A	T	NH	H	TNHH	4	NA	NA	0	0	NA	24	21.9	2	NA	NA	NA	NA	NA	NA	NA	NA	NA	NA	NA	NA	NA	NA	NA	NA	NA	NA	NA	NA	NA	NA
7	A	T	NH	H	TNHH	5	3	10.6667	32	1.943	NA	26	19.4	5	2.12597	0.845	0.618667	0.226333	0.247	0.890833	0.47	13.1967	NA	NA	NA	NA	NA	NA	NA	NA	NA	NA	NA	NA	NA	NA
7	A	T	NH	H	TNHH	6	NA	NA	0	0	NA	20	32.2	5	NA	NA	NA	NA	NA	NA	NA	NA	NA	NA	NA	NA	NA	NA	NA	NA	NA	NA	NA	NA	NA	NA
7	A	T	NH	H	TNHH	7	NA	NA	0	0	NA	24	25.6	8	NA	NA	NA	NA	NA	NA	NA	NA	NA	NA	NA	NA	NA	NA	NA	NA	NA	NA	NA	NA	NA	NA
7	A	T	NH	H	TNHH	8	NA	NA	0	0	NA	20	34.8	9	1.92878	0.778	0.778667	0.115333	0.310167	1.09408	0.469417	14.7067	NA	NA	NA	NA	NA	NA	NA	NA	NA	NA	NA	NA	NA	NA
7	A	T	NH	H	TNHH	9	4	5.25	21	1.27509	NA	23	23.4	6	2.04028	0.682	0.659667	0.0623333	0.212667	0.884417	0.397333	12.1433	NA	NA	NA	NA	NA	NA	NA	NA	NA	NA	NA	NA	NA	NA
7	A	T	NH	H	TNHH	10	4	11.25	45	2.73234	NA	21	30.4	8	2.1441	0.593	0.613	0.0346667	0.25	0.9755	0.4245	12.8133	NA	NA	NA	NA	NA	NA	NA	NA	NA	NA	NA	NA	NA	NA
7	A	T	NH	H	TNHH	11	3	12.3333	37	2.24659	NA	24	19.6	5	1.80087	0.596	0.714333	0.118333	0.298833	1.02925	0.520417	15.0933	NA	NA	NA	NA	NA	NA	NA	NA	NA	NA	NA	NA	NA	NA
7	A	T	NH	H	TNHH	12	NA	NA	0	0	NA	22	26.2	8	1.74764	0.898333	0.66	0.238333	0.299167	1.07467	0.486	15.9433	NA	NA	NA	NA	NA	NA	NA	NA	NA	NA	NA	NA	NA	NA
7	A	T	NH	H	TNHH	13	NA	NA	0	0	NA	21	23.8	6	NA	NA	NA	NA	NA	NA	NA	NA	NA	NA	NA	NA	NA	NA	NA	NA	NA	NA	NA	NA	NA	NA
7	A	T	NH	H	TNHH	14	3	10.3333	31	1.88228	NA	21	33.1	8	1.52918	0.718667	0.594	0.124667	0.255833	0.914417	0.468167	13.62	NA	NA	NA	NA	NA	NA	NA	NA	NA	NA	NA	NA	NA	NA
7	A	T	NH	H	TNHH	15	1	1	1	0.0607187	NA	19	21.7	3	NA	NA	NA	NA	NA	NA	NA	NA	NA	NA	NA	NA	NA	NA	NA	NA	NA	NA	NA	NA	NA	NA
7	A	T	NH	H	TNHH	16	4	9	36	2.18587	NA	23	22	8	NA	NA	NA	NA	NA	NA	NA	NA	NA	NA	NA	NA	NA	NA	NA	NA	NA	NA	NA	NA	NA	NA
7	A	T	NH	H	TNHH	17	NA	NA	0	0	NA	18	29.7	10	NA	NA	NA	NA	NA	NA	NA	NA	NA	NA	NA	NA	NA	NA	NA	NA	NA	NA	NA	NA	NA	NA
7	A	T	NH	H	TNHH	18	4	12.75	51	3.09665	NA	22	26.4	5	1.92054	0.74	0.606667	0.173333	0.203	0.9085	0.395667	12.45	NA	NA	NA	NA	NA	NA	NA	NA	NA	NA	NA	NA	NA	NA
7	A	T	NH	H	TNHH	19	1	6	6	0.364312	NA	21	30.2	13	1.76498	0.695333	0.635	0.0943333	0.227667	0.94525	0.416833	12.46	NA	NA	NA	NA	NA	NA	NA	NA	NA	NA	NA	NA	NA	NA
7	A	T	NH	H	TNHH	20	NA	NA	0	0	NA	22	25.8	2	2.36825	0.833333	0.622667	0.210667	0.211667	0.900333	0.409667	14.7833	NA	NA	NA	NA	NA	NA	NA	NA	NA	NA	NA	NA	NA	NA
7	A	T	NH	H	TNHH	21	2	1	2	0.121437	NA	25	6.2	0	1.57629	0.845333	0.747667	0.0976667	0.332833	1.06844	0.54025	11.5267	NA	NA	NA	NA	NA	NA	NA	NA	NA	NA	NA	NA	NA	NA
7	A	T	NH	H	TNHH	22	4	13	52	3.15737	NA	23	18.7	3	1.4007	0.665	0.698333	0.0473333	0.269833	0.999167	0.44725	14.3367	NA	NA	NA	NA	NA	NA	NA	NA	NA	NA	NA	NA	NA	NA
7	A	T	NH	H	TNHH	23	4	11	44	2.67162	NA	21	22.3	2	1.74229	0.554	0.560667	0.0746667	0.206083	0.808	0.439583	12.1233	NA	NA	NA	NA	NA	NA	NA	NA	NA	NA	NA	NA	NA	NA
7	A	T	NH	H	TNHH	24	2	7.5	15	0.910781	NA	26	16.2	0	2.2874	0.872	0.788	0.106667	0.280417	1.045	0.478417	14.82	NA	NA	NA	NA	NA	NA	NA	NA	NA	NA	NA	NA	NA	NA
7	A	T	NH	H	TNHH	25	NA	NA	0	0	NA	21	23	5	NA	NA	NA	NA	NA	NA	NA	NA	NA	NA	NA	NA	NA	NA	NA	NA	NA	NA	NA	NA	NA	NA
7	A	T	NH	H	TNHH	26	NA	NA	0	0	NA	21	21.4	0	2.10705	0.720333	0.705333	0.112333	0.258167	0.934	0.483	13.5167	NA	NA	NA	NA	NA	NA	NA	NA	NA	NA	NA	NA	NA	NA
7	A	T	NH	H	TNHH	27	4	7	28	1.70012	NA	22	22.8	6	2.03892	0.9975	0.627	0.3705	0.178917	0.874083	0.356333	12	NA	NA	NA	NA	NA	NA	NA	NA	NA	NA	NA	NA	NA	NA
7	A	T	NH	H	TNHH	28	4	11.25	45	2.73234	NA	22	21.3	3	2.03574	0.733333	0.595	0.138333	0.167444	0.802639	0.354417	11.8	NA	NA	NA	NA	NA	NA	NA	NA	NA	NA	NA	NA	NA	NA
7	A	T	NH	H	TNHH	29	4	10	40	2.42875	NA	18	30.1	3	1.88848	0.649333	0.673333	0.0753333	0.234694	0.935556	0.440111	13.5367	NA	NA	NA	NA	NA	NA	NA	NA	NA	NA	NA	NA	NA	NA
7	A	T	NH	H	TNHH	30	NA	NA	0	0	NA	21	26.8	5	2.18798	0.705	0.725667	0.102	0.226083	0.934583	0.44175	12.8133	NA	NA	NA	NA	NA	NA	NA	NA	NA	NA	NA	NA	NA	NA
7	A	T	NH	H	TNHH	31	NA	NA	0	0	NA	21	26.6	4	NA	NA	NA	NA	NA	NA	NA	NA	NA	NA	NA	NA	NA	NA	NA	NA	NA	NA	NA	NA	NA	NA
7	A	T	NH	H	TNHH	32	NA	NA	0	0	NA	21	29.7	11	NA	NA	NA	NA	NA	NA	NA	NA	NA	NA	NA	NA	NA	NA	NA	NA	NA	NA	NA	NA	NA	NA
7	A	T	NH	H	TNHH	33	4	7	28	1.70012	NA	21	35.2	9	NA	NA	NA	NA	NA	NA	NA	NA	NA	NA	NA	NA	NA	NA	NA	NA	NA	NA	NA	NA	NA	NA
7	A	T	NH	H	TNHH	34	3	12.6667	38	2.30731	NA	18	26.1	9	NA	NA	NA	NA	NA	NA	NA	NA	NA	NA	NA	NA	NA	NA	NA	NA	NA	NA	NA	NA	NA	NA
7	A	T	NH	H	TNHH	35	NA	NA	0	0	NA	21	44.1	10	NA	0.865333	0.701667	0.163667	NA	NA	NA	NA	NA	NA	NA	NA	NA	NA	NA	NA	NA	NA	NA	NA	NA	NA
7	A	T	NH	H	TNHH	36	NA	NA	0	0	NA	20	28.4	8	1.90357	0.944	0.7615	0.1825	0.254917	0.93975	0.47525	13.6233	NA	NA	NA	NA	NA	NA	NA	NA	NA	NA	NA	NA	NA	NA
7	A	T	NH	H	TNHH	37	NA	NA	0	0	NA	21	19.9	3	1.96189	0.589667	0.489333	0.105667	0.291125	1.03775	0.472875	15.11	NA	NA	NA	NA	NA	NA	NA	NA	NA	NA	NA	NA	NA	NA
7	A	T	NH	H	TNHH	38	NA	NA	0	0	NA	29	17.4	0	1.64868	0.755667	0.635667	0.12	0.19	0.819167	0.3705	12.3367	NA	NA	NA	NA	NA	NA	NA	NA	NA	NA	NA	NA	NA	NA
7	A	T	NH	H	TNHH	39	NA	NA	0	0	NA	21	24.6	6	2.14053	0.818667	0.696333	0.122333	0.307833	1.05558	0.475417	15.09	NA	NA	NA	NA	NA	NA	NA	NA	NA	NA	NA	NA	NA	NA
7	A	T	NH	H	TNHH	40	NA	NA	0	0	NA	21	25.8	6	2.08074	NA	NA	NA	0.235333	0.905111	0.457972	12.5467	NA	NA	NA	NA	NA	NA	NA	NA	NA	NA	NA	NA	NA	NA
7	A	T	NH	H	TNHH	41	NA	NA	0	0	NA	19	38.3	9	2.18669	0.911333	0.762667	0.148667	0.281	1.04133	0.479917	13.0267	NA	NA	NA	NA	NA	NA	NA	NA	NA	NA	NA	NA	NA	NA
7	A	T	NH	H	TNHH	42	NA	NA	0	0	NA	20	23.7	8	2.09528	0.857	0.655667	0.201333	0.270917	0.989333	0.481917	13.3833	NA	NA	NA	NA	NA	NA	NA	NA	NA	NA	NA	NA	NA	NA
7	A	T	NH	H	TNHH	43	1	3	3	0.182156	NA	19	21.7	6	NA	NA	NA	NA	NA	NA	NA	NA	NA	NA	NA	NA	NA	NA	NA	NA	NA	NA	NA	NA	NA	NA
7	A	T	NH	H	TNHH	44	NA	NA	0	0	NA	23	15.7	0	NA	NA	NA	NA	NA	NA	NA	NA	NA	NA	NA	NA	NA	NA	NA	NA	NA	NA	NA	NA	NA	NA
7	A	T	NH	H	TNHH	45	4	11.25	45	2.73234	NA	24	21.8	9	NA	NA	NA	NA	NA	NA	NA	NA	NA	NA	NA	NA	NA	NA	NA	NA	NA	NA	NA	NA	NA	NA
7	A	T	NH	H	TNHH	46	4	14.75	59	3.5824	NA	27	17.7	6	2.0716	0.688667	0.672	0.098	0.2285	0.907417	0.441667	12.57	NA	NA	NA	NA	NA	NA	NA	NA	NA	NA	NA	NA	NA	NA
7	A	T	NH	H	TNHH	47	NA	NA	0	0	NA	24	18.2	2	NA	NA	NA	NA	NA	NA	NA	NA	NA	NA	NA	NA	NA	NA	NA	NA	NA	NA	NA	NA	NA	NA
7	A	T	NH	H	TNHH	48	NA	NA	0	0	NA	21	24.2	0	1.54073	0.750667	0.653667	0.097	0.24625	0.986417	0.45075	13.8333	NA	NA	NA	NA	NA	NA	NA	NA	NA	NA	NA	NA	NA	NA
7	A	T	NH	H	TNHH	49	4	8.25	33	2.00372	NA	29	18.3	3	NA	NA	NA	NA	NA	NA	NA	NA	NA	NA	NA	NA	NA	NA	NA	NA	NA	NA	NA	NA	NA	NA
7	A	T	H	H	THH	1	NA	NA	0	0	NA	29	9.3	1	1.88203	0.524	0.532333	0.0383333	0.106583	0.691667	0.276917	9.69333	NA	NA	NA	NA	NA	NA	NA	NA	NA	NA	NA	NA	NA	NA
7	A	T	H	H	THH	2	NA	NA	0	0	NA	23	26.1	6	1.86751	0.757	0.555667	0.201333	0.185889	0.858167	0.376417	12.5833	NA	NA	NA	NA	NA	NA	NA	NA	NA	NA	NA	NA	NA	NA
7	A	T	H	H	THH	3	NA	NA	0	0	NA	27	22.4	0	NA	NA	NA	NA	NA	NA	NA	NA	NA	NA	NA	NA	NA	NA	NA	NA	NA	NA	NA	NA	NA	NA
7	A	T	H	H	THH	4	3	8.66667	26	1.274	NA	23	24.9	6	NA	NA	NA	NA	NA	NA	NA	NA	NA	NA	NA	NA	NA	NA	NA	NA	NA	NA	NA	NA	NA	NA
7	A	T	H	H	THH	5	2	22	44	2.156	NA	25	15.4	6	1.83978	0.851333	0.666333	0.185	0.269583	0.975167	0.480917	13.2133	NA	NA	NA	NA	NA	NA	NA	NA	NA	NA	NA	NA	NA	NA
7	A	T	H	H	THH	6	NA	NA	0	0	NA	22	19.6	0	NA	NA	NA	NA	NA	NA	NA	NA	NA	NA	NA	NA	NA	NA	NA	NA	NA	NA	NA	NA	NA	NA
7	A	T	H	H	THH	7	NA	NA	0	0	NA	20	22.4	2	1.61399	1.01767	0.728667	0.289	0.303917	0.991222	0.532278	15.1833	NA	NA	NA	NA	NA	NA	NA	NA	NA	NA	NA	NA	NA	NA
7	A	T	H	H	THH	8	NA	NA	0	0	NA	30	10.3	0	1.94928	0.863	0.672333	0.190667	0.323222	0.986417	0.551389	14.2867	NA	NA	NA	NA	NA	NA	NA	NA	NA	NA	NA	NA	NA	NA
7	A	T	H	H	THH	9	4	11	44	2.156	NA	21	19.7	4	NA	NA	NA	NA	NA	NA	NA	NA	NA	NA	NA	NA	NA	NA	NA	NA	NA	NA	NA	NA	NA	NA
7	A	T	H	H	THH	10	4	17.25	69	3.381	NA	21	19.4	2	NA	NA	NA	NA	NA	NA	NA	NA	NA	NA	NA	NA	NA	NA	NA	NA	NA	NA	NA	NA	NA	NA
7	A	T	H	H	THH	11	NA	NA	0	0	NA	21	17	3	1.96779	0.443333	0.591333	0.148	0.191722	0.827194	0.389583	11.71	NA	NA	NA	NA	NA	NA	NA	NA	NA	NA	NA	NA	NA	NA
7	A	T	H	H	THH	12	2	6	12	0.588	NA	20	24.5	7	1.96672	0.725	0.647333	0.0776667	0.213833	0.918333	0.41875	12.2833	NA	NA	NA	NA	NA	NA	NA	NA	NA	NA	NA	NA	NA	NA
7	A	T	H	H	THH	13	4	14.25	57	2.793	NA	18	19	0	NA	NA	NA	NA	NA	NA	NA	NA	NA	NA	NA	NA	NA	NA	NA	NA	NA	NA	NA	NA	NA	NA
7	A	T	H	H	THH	14	NA	NA	0	0	NA	21	21.1	6	NA	NA	NA	NA	NA	NA	NA	NA	NA	NA	NA	NA	NA	NA	NA	NA	NA	NA	NA	NA	NA	NA
7	A	T	H	H	THH	15	4	15.5	62	3.038	NA	18	19.7	2	1.73869	0.674333	0.655333	0.0543333	0.20775	0.851417	0.445333	11.89	NA	NA	NA	NA	NA	NA	NA	NA	NA	NA	NA	NA	NA	NA
7	A	T	H	H	THH	16	4	10	40	1.96	NA	19	28	0	1.75985	0.478	0.727333	0.249333	0.199833	0.964667	0.401333	12.8867	NA	NA	NA	NA	NA	NA	NA	NA	NA	NA	NA	NA	NA	NA
7	A	T	H	H	THH	17	NA	NA	0	0	NA	21	14.2	1	NA	NA	NA	NA	NA	NA	NA	NA	NA	NA	NA	NA	NA	NA	NA	NA	NA	NA	NA	NA	NA	NA
7	A	T	H	H	THH	18	NA	NA	0	0	NA	24	32.4	9	NA	NA	NA	NA	NA	NA	NA	NA	NA	NA	NA	NA	NA	NA	NA	NA	NA	NA	NA	NA	NA	NA
7	A	T	H	H	THH	19	NA	NA	0	0	NA	23	23	3	NA	NA	NA	NA	NA	NA	NA	NA	NA	NA	NA	NA	NA	NA	NA	NA	NA	NA	NA	NA	NA	NA
7	A	T	H	H	THH	20	3	4	12	0.588	NA	30	8.8	0	NA	NA	NA	NA	NA	NA	NA	NA	NA	NA	NA	NA	NA	NA	NA	NA	NA	NA	NA	NA	NA	NA
7	A	T	H	H	THH	21	NA	NA	0	0	NA	19	17.3	1	NA	NA	NA	NA	NA	NA	NA	NA	NA	NA	NA	NA	NA	NA	NA	NA	NA	NA	NA	NA	NA	NA
7	A	T	H	H	THH	22	4	15.5	62	3.038	NA	29	19.3	0	NA	NA	NA	NA	NA	NA	NA	NA	NA	NA	NA	NA	NA	NA	NA	NA	NA	NA	NA	NA	NA	NA
7	A	T	H	H	THH	23	NA	NA	0	0	NA	18	20.7	1	0.930509	0.79	0.605	0.185	0.255583	0.871125	0.533583	11.655	NA	NA	NA	NA	NA	NA	NA	NA	NA	NA	NA	NA	NA	NA
7	A	T	H	H	THH	24	NA	NA	0	0	NA	27	19.4	3	NA	NA	NA	NA	NA	NA	NA	NA	NA	NA	NA	NA	NA	NA	NA	NA	NA	NA	NA	NA	NA	NA
7	A	T	H	H	THH	25	NA	NA	0	0	NA	20	26.2	16	2.03208	1.068	0.6805	0.3875	0.239083	0.9775	0.431167	12.33	NA	NA	NA	NA	NA	NA	NA	NA	NA	NA	NA	NA	NA	NA
7	A	T	H	H	THH	26	1	17	17	0.833	NA	20	23.4	1	1.26834	1.222	0.603333	0.618667	0.214917	0.944333	0.429	14.7433	NA	NA	NA	NA	NA	NA	NA	NA	NA	NA	NA	NA	NA	NA
7	A	T	H	H	THH	27	4	20.75	83	4.067	NA	21	33.6	4	NA	NA	NA	NA	NA	NA	NA	NA	NA	NA	NA	NA	NA	NA	NA	NA	NA	NA	NA	NA	NA	NA
7	A	T	H	H	THH	28	NA	NA	0	0	NA	27	17.8	4	1.75813	0.406333	0.602333	0.196	0.166639	0.759083	0.3605	11.3823	NA	NA	NA	NA	NA	NA	NA	NA	NA	NA	NA	NA	NA	NA
7	A	T	H	H	THH	29	3	7.33333	22	1.078	NA	23	NA	NA	1.96779	0.713333	0.699	0.057	0.22	0.90625	0.431917	12.25	NA	NA	NA	NA	NA	NA	NA	NA	NA	NA	NA	NA	NA	NA
7	A	T	H	H	THH	30	4	14.5	58	2.842	NA	22	24.2	6	NA	NA	NA	NA	NA	NA	NA	NA	NA	NA	NA	NA	NA	NA	NA	NA	NA	NA	NA	NA	NA	NA
7	A	T	H	H	THH	31	2	2	4	0.196	NA	26	13.7	5	1.41235	0.750333	0.658667	0.133	0.2175	0.905667	0.4425	12.7	NA	NA	NA	NA	NA	NA	NA	NA	NA	NA	NA	NA	NA	NA
7	A	T	H	H	THH	32	NA	NA	0	0	NA	31	10.9	0	NA	NA	NA	NA	NA	NA	NA	NA	NA	NA	NA	NA	NA	NA	NA	NA	NA	NA	NA	NA	NA	NA
7	A	T	H	H	THH	33	NA	NA	0	0	NA	21	17.3	1	NA	NA	NA	NA	NA	NA	NA	NA	NA	NA	NA	NA	NA	NA	NA	NA	NA	NA	NA	NA	NA	NA
7	A	T	H	H	THH	34	NA	NA	0	0	NA	27	17	4	1.6509	0.7635	0.625	0.1385	0.23825	0.943	0.4615	12.995	NA	NA	NA	NA	NA	NA	NA	NA	NA	NA	NA	NA	NA	NA
7	A	T	H	H	THH	35	1	1	1	0.049	NA	29	10.7	0	NA	NA	NA	NA	NA	NA	NA	NA	NA	NA	NA	NA	NA	NA	NA	NA	NA	NA	NA	NA	NA	NA
7	A	T	H	H	THH	36	NA	NA	0	0	NA	19	16.2	0	NA	NA	NA	NA	NA	NA	NA	NA	NA	NA	NA	NA	NA	NA	NA	NA	NA	NA	NA	NA	NA	NA
7	A	T	H	H	THH	37	4	12.5	50	2.45	NA	NA	28.3	8	2.01137	0.693333	0.636333	0.057	0.254917	0.98	0.454333	13.9933	NA	NA	NA	NA	NA	NA	NA	NA	NA	NA	NA	NA	NA	NA
7	A	T	H	H	THH	38	2	8.5	17	0.833	NA	18	25.2	3	NA	NA	NA	NA	NA	NA	NA	NA	NA	NA	NA	NA	NA	NA	NA	NA	NA	NA	NA	NA	NA	NA
7	A	T	H	H	THH	39	NA	NA	0	0	NA	21	10.4	1	0.127714	0.899	0.616	0.283	0.240125	0.937	0.46	12.95	NA	NA	NA	NA	NA	NA	NA	NA	NA	NA	NA	NA	NA	NA
7	A	T	H	H	THH	40	4	20.75	83	4.067	NA	15	14.3	5	2.3754	0.825333	0.782	0.124667	0.279417	1.09567	0.458	16.3833	NA	NA	NA	NA	NA	NA	NA	NA	NA	NA	NA	NA	NA	NA
7	A	T	H	H	THH	41	4	14	56	2.744	NA	31	9.4	0	1.91214	0.709667	0.688	0.146333	0.23925	0.95425	0.465	14.8333	NA	NA	NA	NA	NA	NA	NA	NA	NA	NA	NA	NA	NA	NA
7	A	T	H	H	THH	42	4	11.25	45	2.205	NA	20	17.4	2	NA	NA	NA	NA	NA	NA	NA	NA	NA	NA	NA	NA	NA	NA	NA	NA	NA	NA	NA	NA	NA	NA
7	A	T	H	H	THH	43	4	6.5	26	1.274	NA	26	14.1	2	1.1241	0.675667	0.587333	0.0883333	0.154556	0.827639	0.340639	11.8133	NA	NA	NA	NA	NA	NA	NA	NA	NA	NA	NA	NA	NA	NA
7	A	T	H	H	THH	44	4	8	32	1.568	NA	21	24.2	2	NA	NA	NA	NA	NA	NA	NA	NA	NA	NA	NA	NA	NA	NA	NA	NA	NA	NA	NA	NA	NA	NA
7	A	T	H	H	THH	45	4	5.5	22	1.078	NA	21	25.8	5	NA	NA	NA	NA	NA	NA	NA	NA	NA	NA	NA	NA	NA	NA	NA	NA	NA	NA	NA	NA	NA	NA
7	A	T	H	H	THH	46	NA	NA	0	0	NA	20	29.8	5	1.98759	0.883667	0.710667	0.173	0.259917	0.97625	0.451667	13.9933	NA	NA	NA	NA	NA	NA	NA	NA	NA	NA	NA	NA	NA	NA
7	A	T	H	H	THH	47	NA	NA	0	0	NA	20	27.4	4	1.52329	0.630667	0.681333	0.0826667	0.248833	0.9715	0.429139	14.5433	NA	NA	NA	NA	NA	NA	NA	NA	NA	NA	NA	NA	NA	NA
7	A	T	H	H	THH	48	5	11.2	56	2.744	NA	23	21.8	9	NA	NA	NA	NA	NA	NA	NA	NA	NA	NA	NA	NA	NA	NA	NA	NA	NA	NA	NA	NA	NA	NA
7	A	T	H	H	THH	49	NA	NA	0	0	NA	24	28.1	10	NA	NA	NA	NA	NA	NA	NA	NA	NA	NA	NA	NA	NA	NA	NA	NA	NA	NA	NA	NA	NA	NA
7	A	L	NH	H	LNHH	1	NA	NA	0	0	NA	26	22.4	NA	1.98143	0.61	0.694667	0.0846667	0.233861	0.852639	0.481556	11.7967	NA	NA	NA	NA	NA	NA	NA	NA	NA	NA	NA	NA	NA	NA
7	A	L	NH	H	LNHH	2	2	9.5	19	0.971816	NA	NA	16.4	NA	NA	NA	NA	NA	NA	NA	NA	NA	NA	NA	NA	NA	NA	NA	NA	NA	NA	NA	NA	NA	NA	NA
7	A	L	NH	H	LNHH	3	NA	NA	0	0	NA	20	26.3	NA	NA	NA	NA	NA	NA	NA	NA	NA	NA	NA	NA	NA	NA	NA	NA	NA	NA	NA	NA	NA	NA	NA
7	A	L	NH	H	LNHH	4	4	14	56	2.8643	NA	20	23.6	NA	2.11699	0.813	0.588	0.225	0.22475	0.903833	0.42975	13.23	NA	NA	NA	NA	NA	NA	NA	NA	NA	NA	NA	NA	NA	NA
7	A	L	NH	H	LNHH	5	4	13	52	2.65971	NA	30	18.7	NA	2.3627	0.820667	0.840667	0.115333	0.33575	1.08225	0.534583	14.8567	NA	NA	NA	NA	NA	NA	NA	NA	NA	NA	NA	NA	NA	NA
7	A	L	NH	H	LNHH	6	4	13.75	55	2.81315	NA	30	12.9	NA	NA	NA	NA	NA	NA	NA	NA	NA	NA	NA	NA	NA	NA	NA	NA	NA	NA	NA	NA	NA	NA	NA
7	A	L	NH	H	LNHH	7	NA	NA	0	0	NA	25	22.7	NA	NA	NA	NA	NA	NA	NA	NA	NA	NA	NA	NA	NA	NA	NA	NA	NA	NA	NA	NA	NA	NA	NA
7	A	L	NH	H	LNHH	8	NA	NA	0	0	NA	NA	17.2	NA	1.61878	0.524667	0.652	0.152	0.230806	0.779194	0.470056	12.0267	NA	NA	NA	NA	NA	NA	NA	NA	NA	NA	NA	NA	NA	NA
7	A	L	NH	H	LNHH	9	4	11	44	2.25052	NA	25	13.7	NA	1.7155	0.7355	0.718	0.0765	0.294917	0.976708	0.502458	15.32	NA	NA	NA	NA	NA	NA	NA	NA	NA	NA	NA	NA	NA	NA
7	A	L	NH	H	LNHH	10	4	12.25	49	2.50626	NA	32	11.4	NA	1.96512	0.818	0.6915	0.1265	0.28175	1.01258	0.500375	14.915	NA	NA	NA	NA	NA	NA	NA	NA	NA	NA	NA	NA	NA	NA
7	A	L	NH	H	LNHH	11	NA	NA	0	0	NA	31	11.3	NA	NA	NA	NA	NA	NA	NA	NA	NA	NA	NA	NA	NA	NA	NA	NA	NA	NA	NA	NA	NA	NA	NA
7	A	L	NH	H	LNHH	12	2	27	54	2.762	NA	21	21.2	NA	NA	NA	NA	NA	NA	NA	NA	NA	NA	NA	NA	NA	NA	NA	NA	NA	NA	NA	NA	NA	NA	NA
7	A	L	NH	H	LNHH	13	3	15.3333	46	2.35282	NA	22	22.7	NA	NA	NA	NA	NA	NA	NA	NA	NA	NA	NA	NA	NA	NA	NA	NA	NA	NA	NA	NA	NA	NA	NA
7	A	L	NH	H	LNHH	14	2	10.5	21	1.07411	NA	21	26	NA	1.95205	0.618	0.723	0.105	0.223042	0.9715	0.409375	13.1	NA	NA	NA	NA	NA	NA	NA	NA	NA	NA	NA	NA	NA	NA
7	A	L	NH	H	LNHH	15	NA	NA	0	0	NA	28	15.5	NA	2.18411	1.117	0.685333	0.431667	0.247694	1.06036	0.423722	14.9067	NA	NA	NA	NA	NA	NA	NA	NA	NA	NA	NA	NA	NA	NA
7	A	L	NH	H	LNHH	16	4	16	64	3.27349	NA	24	25.1	NA	2.16116	1.17	0.525	0.645	0.2005	0.927833	0.373542	13.285	NA	NA	NA	NA	NA	NA	NA	NA	NA	NA	NA	NA	NA	NA
7	A	L	NH	H	LNHH	17	3	13	39	1.99478	NA	31	13.7	NA	2.40169	0.848	0.847	0.101	0.333583	1.13892	0.484667	16.6067	NA	NA	NA	NA	NA	NA	NA	NA	NA	NA	NA	NA	NA	NA
7	A	L	NH	H	LNHH	18	NA	NA	0	0	NA	NA	26.3	NA	NA	NA	NA	NA	NA	NA	NA	NA	NA	NA	NA	NA	NA	NA	NA	NA	NA	NA	NA	NA	NA	NA
7	A	L	NH	H	LNHH	20	NA	NA	0	0	NA	22	20.7	NA	2.16014	0.803667	0.765667	0.11	0.276667	1.07567	0.443583	15.75	NA	NA	NA	NA	NA	NA	NA	NA	NA	NA	NA	NA	NA	NA
7	A	L	NH	H	LNHH	21	3	8.33333	25	1.27871	NA	29	11.1	NA	2.1802	0.829667	0.819	0.0793333	0.34725	1.06783	0.531917	16.09	NA	NA	NA	NA	NA	NA	NA	NA	NA	NA	NA	NA	NA	NA
7	A	L	NH	H	LNHH	22	3	6.66667	20	1.02296	NA	28	19.3	NA	2.06269	0.9965	0.715	0.2815	0.2515	1.06238	0.436125	12.59	NA	NA	NA	NA	NA	NA	NA	NA	NA	NA	NA	NA	NA	NA
7	A	L	NH	H	LNHH	23	2	8	16	0.818372	NA	25	19.1	NA	2.25945	0.743	0.731333	0.0436667	0.250056	0.978556	0.429889	14.5533	NA	NA	NA	NA	NA	NA	NA	NA	NA	NA	NA	NA	NA	NA
7	A	L	NH	H	LNHH	24	NA	NA	0	0	NA	23	17.8	NA	NA	NA	NA	NA	NA	NA	NA	NA	NA	NA	NA	NA	NA	NA	NA	NA	NA	NA	NA	NA	NA	NA
7	A	L	NH	H	LNHH	25	NA	NA	0	0	NA	26	24.6	NA	2.11925	0.753667	0.762	0.0383333	0.262278	1.00531	0.433861	15.07	NA	NA	NA	NA	NA	NA	NA	NA	NA	NA	NA	NA	NA	NA
7	A	L	NH	H	LNHH	26	3	21	63	3.22234	NA	20	22.8	NA	NA	NA	NA	NA	NA	NA	NA	NA	NA	NA	NA	NA	NA	NA	NA	NA	NA	NA	NA	NA	NA	NA
7	A	L	NH	H	LNHH	27	2	11	22	1.12526	NA	25	21.4	NA	NA	NA	NA	NA	NA	NA	NA	NA	NA	NA	NA	NA	NA	NA	NA	NA	NA	NA	NA	NA	NA	NA
7	A	L	NH	H	LNHH	28	2	1	2	0.102296	NA	24	19.6	NA	1.06439	0.8635	0.564	0.2995	0.228	0.953875	0.41975	14.085	NA	NA	NA	NA	NA	NA	NA	NA	NA	NA	NA	NA	NA	NA
7	A	L	NH	H	LNHH	29	NA	NA	0	0	NA	NA	5.1	NA	NA	NA	NA	NA	NA	NA	NA	NA	NA	NA	NA	NA	NA	NA	NA	NA	NA	NA	NA	NA	NA	NA
7	A	L	NH	H	LNHH	30	NA	NA	0	0	NA	26	14.9	NA	NA	NA	NA	NA	NA	NA	NA	NA	NA	NA	NA	NA	NA	NA	NA	NA	NA	NA	NA	NA	NA	NA
7	A	L	NH	H	LNHH	31	NA	NA	0	0	NA	25	33.6	NA	2.2105	0.783	0.813333	0.0303333	0.287056	1.01233	0.48725	14.4233	NA	NA	NA	NA	NA	NA	NA	NA	NA	NA	NA	NA	NA	NA
7	A	L	NH	H	LNHH	32	3	2.66667	8	0.409186	NA	23	20.9	NA	NA	0.764	0.730333	0.049	0.273333	0.953556	0.487944	NA	NA	NA	NA	NA	NA	NA	NA	NA	NA	NA	NA	NA	NA	NA
7	A	L	NH	H	LNHH	33	NA	NA	0	0	NA	23	21.7	NA	NA	0.721667	0.677667	0.044	0.271583	0.982667	0.470917	NA	NA	NA	NA	NA	NA	NA	NA	NA	NA	NA	NA	NA	NA	NA
7	A	L	NH	H	LNHH	34	2	3	6	0.306889	NA	21	19.3	NA	1.96351	0.757667	0.515667	0.242	0.213833	0.925083	0.398917	13.0233	NA	NA	NA	NA	NA	NA	NA	NA	NA	NA	NA	NA	NA	NA
7	A	L	NH	H	LNHH	35	NA	NA	0	0	NA	30	17.2	NA	NA	NA	NA	NA	NA	NA	NA	NA	NA	NA	NA	NA	NA	NA	NA	NA	NA	NA	NA	NA	NA	NA
7	A	L	NH	H	LNHH	36	NA	NA	0	0	NA	22	20	NA	0.127714	NA	NA	NA	NA	NA	NA	NA	NA	NA	NA	NA	NA	NA	NA	NA	NA	NA	NA	NA	NA	NA
7	A	L	NH	H	LNHH	37	4	20	80	4.09186	NA	21	15.9	NA	2.21354	NA	NA	NA	NA	NA	NA	NA	NA	NA	NA	NA	NA	NA	NA	NA	NA	NA	NA	NA	NA	NA
7	A	L	NH	H	LNHH	38	4	5.5	22	1.12526	NA	27	17.7	NA	2.01137	0.722	0.6995	0.0465	0.252625	0.931375	0.453375	14.4833	NA	NA	NA	NA	NA	NA	NA	NA	NA	NA	NA	NA	NA	NA
7	A	L	NH	H	LNHH	39	1	1	1	0.0511482	NA	35	12.3	NA	2.30979	0.856667	0.799333	0.127333	0.308833	1.03267	0.508917	14.7833	NA	NA	NA	NA	NA	NA	NA	NA	NA	NA	NA	NA	NA	NA
7	A	L	NH	H	LNHH	40	3	16	48	2.45511	NA	28	12.9	NA	1.7833	0.668	0.632667	0.157333	0.266528	0.871444	0.505694	12.9167	NA	NA	NA	NA	NA	NA	NA	NA	NA	NA	NA	NA	NA	NA
7	A	L	NH	H	LNHH	41	1	1	1	0.0511482	NA	27	15.1	NA	1.78002	0.729	0.609	0.12	0.248972	0.813167	0.505833	12.4033	NA	NA	NA	NA	NA	NA	NA	NA	NA	NA	NA	NA	NA	NA
7	A	L	NH	H	LNHH	42	NA	NA	0	0	NA	28	19.2	NA	1.5492	0.376667	0.650333	0.273667	0.2295	0.867	0.449333	11.23	NA	NA	NA	NA	NA	NA	NA	NA	NA	NA	NA	NA	NA	NA
7	A	L	NH	H	LNHH	44	1	2	2	0.102296	NA	30	12.4	NA	NA	NA	NA	NA	NA	NA	NA	NA	NA	NA	NA	NA	NA	NA	NA	NA	NA	NA	NA	NA	NA	NA
7	A	L	NH	H	LNHH	45	NA	NA	0	0	NA	21	16.3	NA	1.88203	0.741667	0.682	0.0876667	0.252917	0.896083	0.475917	14.2933	NA	NA	NA	NA	NA	NA	NA	NA	NA	NA	NA	NA	NA	NA
7	A	L	NH	H	LNHH	46	2	23	46	2.35282	NA	19	21.2	NA	NA	NA	NA	NA	NA	NA	NA	NA	NA	NA	NA	NA	NA	NA	NA	NA	NA	NA	NA	NA	NA	NA
7	A	L	NH	H	LNHH	47	NA	NA	0	0	NA	22	23.2	NA	NA	NA	NA	NA	NA	NA	NA	NA	NA	NA	NA	NA	NA	NA	NA	NA	NA	NA	NA	NA	NA	NA
7	A	L	NH	H	LNHH	48	NA	NA	0	0	NA	25	18.2	NA	NA	NA	NA	NA	NA	NA	NA	NA	NA	NA	NA	NA	NA	NA	NA	NA	NA	NA	NA	NA	NA	NA
7	A	L	NH	H	LNHH	49	4	24.25	97	4.96138	NA	24	20.7	NA	2.32901	1.027	0.803	0.224	0.2865	1.08638	0.480625	15.78	NA	NA	NA	NA	NA	NA	NA	NA	NA	NA	NA	NA	NA	NA
7	A	L	H	H	LHH	1	4	8	32	1.88688	NA	24	23.9	NA	0	0.434	0.526	0.092	0.130875	0.721625	0.32	9.575	NA	NA	NA	NA	NA	NA	NA	NA	NA	NA	NA	NA	NA	NA
7	A	L	H	H	LHH	2	1	4	4	0.23586	NA	23	23.7	NA	1.53787	0.7475	0.745	0.1095	0.19125	0.921625	0.37125	12.7667	NA	NA	NA	NA	NA	NA	NA	NA	NA	NA	NA	NA	NA	NA
7	A	L	H	H	LHH	3	2	7	14	0.825511	NA	21	15.4	NA	NA	NA	NA	NA	NA	NA	NA	NA	NA	NA	NA	NA	NA	NA	NA	NA	NA	NA	NA	NA	NA	NA
7	A	L	H	H	LHH	4	NA	NA	0	0	NA	27	21.3	NA	2.12299	0.8	0.720333	0.0796667	0.187333	0.936583	0.341667	14.0967	NA	NA	NA	NA	NA	NA	NA	NA	NA	NA	NA	NA	NA	NA
7	A	L	H	H	LHH	5	NA	NA	0	0	NA	35	15.7	NA	1.66397	0.747	0.753333	0.029	0.181417	0.875778	0.3875	12.2033	NA	NA	NA	NA	NA	NA	NA	NA	NA	NA	NA	NA	NA	NA
7	A	L	H	H	LHH	6	NA	NA	0	0	NA	20	5.2	NA	NA	NA	NA	NA	NA	NA	NA	NA	NA	NA	NA	NA	NA	NA	NA	NA	NA	NA	NA	NA	NA	NA
7	A	L	H	H	LHH	7	4	17	68	4.00963	NA	NA	13.8	NA	NA	NA	NA	NA	NA	NA	NA	NA	NA	NA	NA	NA	NA	NA	NA	NA	NA	NA	NA	NA	NA	NA
7	A	L	H	H	LHH	8	4	13.25	53	3.12515	NA	20	11.9	NA	1.41994	0.701667	0.705667	0.082	0.171556	0.859444	0.364667	12.3067	NA	NA	NA	NA	NA	NA	NA	NA	NA	NA	NA	NA	NA	NA
7	A	L	H	H	LHH	9	NA	NA	0	0	NA	21	7.7	NA	1.96565	0.648333	0.718667	0.0703333	0.330333	1.06089	0.558222	15.1633	NA	NA	NA	NA	NA	NA	NA	NA	NA	NA	NA	NA	NA	NA
7	A	L	H	H	LHH	10	4	11.75	47	2.77136	NA	20	18.9	NA	2.0104	0.614	0.685	0.153	0.223139	0.924306	0.431806	13.2733	NA	NA	NA	NA	NA	NA	NA	NA	NA	NA	NA	NA	NA	NA
7	A	L	H	H	LHH	11	3	1.66667	5	0.294826	NA	21	12.1	NA	1.47302	0.696667	0.611333	0.0853333	0.238583	0.981	0.4195	13.65	NA	NA	NA	NA	NA	NA	NA	NA	NA	NA	NA	NA	NA	NA
7	A	L	H	H	LHH	13	NA	NA	0	0	NA	21	27.3	NA	1.94705	0.631	0.745333	0.114333	0.216722	0.884833	0.419	13.69	NA	NA	NA	NA	NA	NA	NA	NA	NA	NA	NA	NA	NA	NA
7	A	L	H	H	LHH	14	NA	NA	0	0	NA	21	24.5	NA	0.0891702	0.542333	0.638667	0.0963333	0.160417	0.753472	0.365639	10.9733	NA	NA	NA	NA	NA	NA	NA	NA	NA	NA	NA	NA	NA	NA
7	A	L	H	H	LHH	15	NA	NA	0	0	NA	21	11.7	NA	NA	NA	NA	NA	NA	NA	NA	NA	NA	NA	NA	NA	NA	NA	NA	NA	NA	NA	NA	NA	NA	NA
7	A	L	H	H	LHH	16	3	18.3333	55	3.24308	NA	21	24.7	NA	NA	NA	NA	NA	NA	NA	NA	NA	NA	NA	NA	NA	NA	NA	NA	NA	NA	NA	NA	NA	NA	NA
7	A	L	H	H	LHH	17	4	14.25	57	3.36101	NA	19	13.9	NA	NA	NA	NA	NA	NA	NA	NA	NA	NA	NA	NA	NA	NA	NA	NA	NA	NA	NA	NA	NA	NA	NA
7	A	L	H	H	LHH	18	NA	NA	0	0	NA	20	11.6	NA	NA	NA	NA	NA	NA	NA	NA	NA	NA	NA	NA	NA	NA	NA	NA	NA	NA	NA	NA	NA	NA	NA
7	A	L	H	H	LHH	19	NA	NA	0	0	NA	21	13.4	NA	NA	NA	NA	NA	NA	NA	NA	NA	NA	NA	NA	NA	NA	NA	NA	NA	NA	NA	NA	NA	NA	NA
7	A	L	H	H	LHH	20	NA	NA	0	0	NA	21	9.6	NA	NA	NA	NA	NA	NA	NA	NA	NA	NA	NA	NA	NA	NA	NA	NA	NA	NA	NA	NA	NA	NA	NA
7	A	L	H	H	LHH	21	NA	NA	0	0	NA	20	15.5	NA	1.92054	0.829667	0.808333	0.0413333	0.207833	0.951917	0.420333	13.57	NA	NA	NA	NA	NA	NA	NA	NA	NA	NA	NA	NA	NA	NA
7	A	L	H	H	LHH	22	NA	NA	0	0	NA	21	12.6	NA	NA	NA	NA	NA	NA	NA	NA	NA	NA	NA	NA	NA	NA	NA	NA	NA	NA	NA	NA	NA	NA	NA
7	A	L	H	H	LHH	23	1	14	14	0.825511	NA	35	6.6	NA	2.15945	0.701333	0.822667	0.121333	0.23075	1.00675	0.443	14.2133	NA	NA	NA	NA	NA	NA	NA	NA	NA	NA	NA	NA	NA	NA
7	A	L	H	H	LHH	24	NA	NA	0	0	NA	20	8.3	NA	NA	NA	NA	NA	NA	NA	NA	NA	NA	NA	NA	NA	NA	NA	NA	NA	NA	NA	NA	NA	NA	NA
7	A	L	H	H	LHH	25	4	18.25	73	4.30445	NA	19	18.4	NA	NA	NA	NA	NA	NA	NA	NA	NA	NA	NA	NA	NA	NA	NA	NA	NA	NA	NA	NA	NA	NA	NA
7	A	L	H	H	LHH	26	NA	NA	0	0	NA	22	12.2	NA	NA	NA	NA	NA	NA	NA	NA	NA	NA	NA	NA	NA	NA	NA	NA	NA	NA	NA	NA	NA	NA	NA
7	A	L	H	H	LHH	27	NA	NA	0	0	NA	19	9.3	NA	NA	NA	NA	NA	NA	NA	NA	NA	NA	NA	NA	NA	NA	NA	NA	NA	NA	NA	NA	NA	NA	NA
7	A	L	H	H	LHH	28	4	6	24	1.41516	NA	22	15.6	NA	1.77838	0.858667	0.703667	0.155	0.1935	0.953333	0.3635	14.0033	NA	NA	NA	NA	NA	NA	NA	NA	NA	NA	NA	NA	NA	NA
7	A	L	H	H	LHH	29	1	1	1	0.0589651	NA	20	29.8	NA	2.02653	0.754	0.649667	0.104333	0.257333	0.927833	0.474333	13.9533	NA	NA	NA	NA	NA	NA	NA	NA	NA	NA	NA	NA	NA	NA
7	A	L	H	H	LHH	30	NA	NA	0	0	NA	29	18.2	NA	NA	NA	NA	NA	NA	NA	NA	NA	NA	NA	NA	NA	NA	NA	NA	NA	NA	NA	NA	NA	NA	NA
7	A	L	H	H	LHH	31	NA	NA	0	0	NA	20	18	NA	NA	NA	NA	NA	NA	NA	NA	NA	NA	NA	NA	NA	NA	NA	NA	NA	NA	NA	NA	NA	NA	NA
7	A	L	H	H	LHH	32	3	9.33333	28	1.65102	NA	19	21.8	NA	NA	NA	NA	NA	NA	NA	NA	NA	NA	NA	NA	NA	NA	NA	NA	NA	NA	NA	NA	NA	NA	NA
7	A	L	H	H	LHH	33	4	11.5	46	2.71239	NA	20	35.8	NA	1.83835	0.532333	0.707333	0.175	0.2205	0.902083	0.416333	12.7933	NA	NA	NA	NA	NA	NA	NA	NA	NA	NA	NA	NA	NA	NA
7	A	L	H	H	LHH	34	NA	NA	0	0	NA	32	17.6	NA	1.23508	0.777667	0.555	0.222667	0.213917	0.866667	0.433583	12.3367	NA	NA	NA	NA	NA	NA	NA	NA	NA	NA	NA	NA	NA	NA
7	A	L	H	H	LHH	35	2	4	8	0.471721	NA	35	4.8	NA	NA	NA	NA	NA	NA	NA	NA	NA	NA	NA	NA	NA	NA	NA	NA	NA	NA	NA	NA	NA	NA	NA
7	A	L	H	H	LHH	36	NA	NA	0	0	NA	23	21.2	NA	1.81474	0.719	0.654	0.129667	0.190667	0.847583	0.40375	12.0667	NA	NA	NA	NA	NA	NA	NA	NA	NA	NA	NA	NA	NA	NA
7	A	L	H	H	LHH	37	4	2.75	11	0.648616	NA	25	21.9	NA	NA	NA	NA	NA	NA	NA	NA	NA	NA	NA	NA	NA	NA	NA	NA	NA	NA	NA	NA	NA	NA	NA
7	A	L	H	H	LHH	38	4	10.75	43	2.5355	NA	23	16.9	NA	NA	NA	NA	NA	NA	NA	NA	NA	NA	NA	NA	NA	NA	NA	NA	NA	NA	NA	NA	NA	NA	NA
7	A	L	H	H	LHH	39	4	8.75	35	2.06378	NA	24	22.1	NA	1.87417	0.782333	0.839667	0.103333	0.239722	0.986472	0.436667	13.33	NA	NA	NA	NA	NA	NA	NA	NA	NA	NA	NA	NA	NA	NA
7	A	L	H	H	LHH	40	4	8	32	1.88688	NA	23	5.8	NA	NA	NA	NA	NA	NA	NA	NA	NA	NA	NA	NA	NA	NA	NA	NA	NA	NA	NA	NA	NA	NA	NA
7	A	L	H	H	LHH	41	3	9	27	1.59206	NA	22	23.4	NA	1.52477	0.781	0.548	0.233	0.1945	0.8955	0.379125	13.035	NA	NA	NA	NA	NA	NA	NA	NA	NA	NA	NA	NA	NA	NA
7	A	L	H	H	LHH	42	NA	NA	0	0	NA	24	23.4	NA	NA	NA	NA	NA	NA	NA	NA	NA	NA	NA	NA	NA	NA	NA	NA	NA	NA	NA	NA	NA	NA	NA
7	A	L	H	H	LHH	43	NA	NA	0	0	NA	22	8.9	NA	NA	NA	NA	NA	NA	NA	NA	NA	NA	NA	NA	NA	NA	NA	NA	NA	NA	NA	NA	NA	NA	NA
7	A	L	H	H	LHH	44	4	12.25	49	2.88929	NA	20	22.2	NA	2.00162	0.685	0.662667	0.0323333	0.178222	0.846833	0.39125	12.24	NA	NA	NA	NA	NA	NA	NA	NA	NA	NA	NA	NA	NA	NA
7	A	L	H	H	LHH	45	NA	NA	0	0	NA	26	25.3	NA	1.67665	0.762	0.562333	0.199667	0.224833	0.893417	0.417333	13.1433	NA	NA	NA	NA	NA	NA	NA	NA	NA	NA	NA	NA	NA	NA
7	A	L	H	H	LHH	46	NA	NA	0	0	NA	24	24	NA	2.12523	0.694	0.735333	0.084	0.27875	0.997028	0.451417	15.6067	NA	NA	NA	NA	NA	NA	NA	NA	NA	NA	NA	NA	NA	NA
7	A	L	H	H	LHH	47	4	3.75	15	0.884477	NA	27	20.1	NA	1.96135	0.489333	0.588667	0.0993333	0.171833	0.82575	0.356583	11.7933	NA	NA	NA	NA	NA	NA	NA	NA	NA	NA	NA	NA	NA	NA
7	A	L	H	H	LHH	48	4	13.5	54	3.18412	NA	20	16.5	NA	NA	NA	NA	NA	NA	NA	NA	NA	NA	NA	NA	NA	NA	NA	NA	NA	NA	NA	NA	NA	NA	NA
7	A	L	H	H	LHH	49	3	12	36	2.12274	NA	22	25.7	NA	1.99315	0.630667	0.782667	0.152	0.21275	0.91975	0.39475	12.215	NA	NA	NA	NA	NA	NA	NA	NA	NA	NA	NA	NA	NA	NA
7	B	T	NH	H	TNHH	1	4	10.5	42	2.52826	NA	20	27.8	0	2.01377	0.7195	0.6375	0.082	0.187125	0.87275	0.38725	11.31	NA	NA	NA	NA	NA	NA	NA	NA	NA	NA	NA	NA	NA	NA
7	B	T	NH	H	TNHH	2	NA	NA	0	0	NA	21	21.3	11	NA	NA	NA	NA	NA	NA	NA	NA	NA	NA	NA	NA	NA	NA	NA	NA	NA	NA	NA	NA	NA	NA
7	B	T	NH	H	TNHH	3	NA	NA	0	0	NA	25	11.2	5	NA	NA	NA	NA	NA	NA	NA	NA	NA	NA	NA	NA	NA	NA	NA	NA	NA	NA	NA	NA	NA	NA
7	B	T	NH	H	TNHH	4	4	8	32	1.92629	NA	23	20.7	8	1.95809	0.686	0.687	0.023	0.214444	0.941111	0.399083	13.0667	NA	NA	NA	NA	NA	NA	NA	NA	NA	NA	NA	NA	NA	NA
7	B	T	NH	H	TNHH	5	4	9.75	39	2.34767	NA	21	28.1	6	NA	NA	NA	NA	NA	NA	NA	NA	NA	NA	NA	NA	NA	NA	NA	NA	NA	NA	NA	NA	NA	NA
7	B	T	NH	H	TNHH	6	2	8	16	0.963145	NA	22	22.2	6	2.12966	0.839333	0.666	0.173333	0.156278	0.82375	0.350806	11.8233	NA	NA	NA	NA	NA	NA	NA	NA	NA	NA	NA	NA	NA	NA
7	B	T	NH	H	TNHH	7	4	14.25	57	3.4312	NA	23	24.8	0	1.69502	0.577667	0.652667	0.075	0.14075	0.800083	0.325083	11.83	NA	NA	NA	NA	NA	NA	NA	NA	NA	NA	NA	NA	NA	NA
7	B	T	NH	H	TNHH	8	4	18.75	75	4.51474	NA	23	23.9	0	NA	NA	NA	NA	NA	NA	NA	NA	NA	NA	NA	NA	NA	NA	NA	NA	NA	NA	NA	NA	NA	NA
7	B	T	NH	H	TNHH	9	3	18.6667	56	3.37101	NA	24	23	0	2.12745	0.582667	0.651333	0.0906667	0.217417	0.902833	0.4135	13.4367	NA	NA	NA	NA	NA	NA	NA	NA	NA	NA	NA	NA	NA	NA
7	B	T	NH	H	TNHH	10	2	10.5	21	1.26413	NA	23	17.7	6	NA	NA	NA	NA	NA	NA	NA	NA	NA	NA	NA	NA	NA	NA	NA	NA	NA	NA	NA	NA	NA	NA
7	B	T	NH	H	TNHH	11	1	3	3	0.18059	NA	24	20.5	8	NA	NA	NA	NA	NA	NA	NA	NA	NA	NA	NA	NA	NA	NA	NA	NA	NA	NA	NA	NA	NA	NA
7	B	T	NH	H	TNHH	12	NA	NA	0	0	NA	22	NA	0	2.0104	0.632333	0.690333	0.072	0.22425	0.942167	0.386417	14.4233	NA	NA	NA	NA	NA	NA	NA	NA	NA	NA	NA	NA	NA	NA
7	B	T	NH	H	TNHH	13	2	11.5	23	1.38452	NA	25	27.4	8	2.20188	0.601333	0.719667	0.128333	0.229167	0.894583	0.435417	13.4433	NA	NA	NA	NA	NA	NA	NA	NA	NA	NA	NA	NA	NA	NA
7	B	T	NH	H	TNHH	14	1	4	4	0.240786	NA	21	14.6	2	2.19245	0.704333	0.62	0.0843333	0.2195	0.921625	0.43425	12.0367	NA	NA	NA	NA	NA	NA	NA	NA	NA	NA	NA	NA	NA	NA
7	B	T	NH	H	TNHH	15	NA	NA	0	0	NA	20	24.2	4	1.43474	0.662333	0.656	0.063	0.239667	0.870917	0.450417	13.1433	NA	NA	NA	NA	NA	NA	NA	NA	NA	NA	NA	NA	NA	NA
7	B	T	NH	H	TNHH	16	NA	NA	0	0	NA	23	23.9	4	2.33155	0.660333	0.660667	0.125667	0.172944	0.821861	0.381333	11.7967	NA	NA	NA	NA	NA	NA	NA	NA	NA	NA	NA	NA	NA	NA
7	B	T	NH	H	TNHH	17	NA	NA	0	0	NA	23	20.4	8	2.25176	0.724333	0.671667	0.0706667	0.231583	0.876583	0.463417	13.1867	NA	NA	NA	NA	NA	NA	NA	NA	NA	NA	NA	NA	NA	NA
7	B	T	NH	H	TNHH	18	NA	NA	0	0	NA	20	30.1	5	NA	NA	NA	NA	NA	NA	NA	NA	NA	NA	NA	NA	NA	NA	NA	NA	NA	NA	NA	NA	NA	NA
7	B	T	NH	H	TNHH	19	1	2	2	0.120393	NA	24	20.8	5	NA	NA	NA	NA	NA	NA	NA	NA	NA	NA	NA	NA	NA	NA	NA	NA	NA	NA	NA	NA	NA	NA
7	B	T	NH	H	TNHH	20	2	8.5	17	1.02334	NA	21	27.8	6	2.17889	0.862333	0.695	0.167333	0.2685	0.909444	0.501944	13.41	NA	NA	NA	NA	NA	NA	NA	NA	NA	NA	NA	NA	NA	NA
7	B	T	NH	H	TNHH	21	NA	NA	0	0	NA	19	28.8	9	2.19813	0.763667	0.834667	0.0783333	0.257	1.0755	0.42625	15.0633	NA	NA	NA	NA	NA	NA	NA	NA	NA	NA	NA	NA	NA	NA
7	B	T	NH	H	TNHH	22	2	11.5	23	1.38452	NA	23	16.3	6	2.38447	0.621	0.658667	0.0376667	0.191639	0.837861	0.431444	11.1367	NA	NA	NA	NA	NA	NA	NA	NA	NA	NA	NA	NA	NA	NA
7	B	T	NH	H	TNHH	23	3	10.6667	32	1.92629	NA	20	21.2	6	2.2955	0.676333	0.666333	0.038	0.275833	0.921611	0.514833	14.6567	NA	NA	NA	NA	NA	NA	NA	NA	NA	NA	NA	NA	NA	NA
7	B	T	NH	H	TNHH	24	NA	NA	0	0	NA	23	24.8	6	NA	NA	NA	NA	NA	NA	NA	NA	NA	NA	NA	NA	NA	NA	NA	NA	NA	NA	NA	NA	NA	NA
7	B	T	NH	H	TNHH	25	2	7.5	15	0.902948	NA	24	13.5	4	2.03392	0.835	0.722667	0.112333	0.2745	0.996583	0.519083	13.1233	NA	NA	NA	NA	NA	NA	NA	NA	NA	NA	NA	NA	NA	NA
7	B	T	NH	H	TNHH	26	4	7.75	31	1.86609	NA	22	23.1	8	2.11471	0.764	0.607333	0.156667	0.201417	0.836583	0.42525	12.3233	NA	NA	NA	NA	NA	NA	NA	NA	NA	NA	NA	NA	NA	NA
7	B	T	NH	H	TNHH	27	4	10.5	42	2.52826	NA	23	15.5	6	2.25891	0.899333	0.655667	0.243667	0.172083	0.86175	0.38375	13	NA	NA	NA	NA	NA	NA	NA	NA	NA	NA	NA	NA	NA	NA
7	B	T	NH	H	TNHH	28	NA	NA	0	0	NA	24	17.6	6	NA	NA	NA	NA	NA	NA	NA	NA	NA	NA	NA	NA	NA	NA	NA	NA	NA	NA	NA	NA	NA	NA
7	B	T	NH	H	TNHH	29	1	1	1	0.0601966	NA	22	20.2	8	2.01233	NA	NA	NA	0.199583	0.822833	0.41025	12.22	NA	NA	NA	NA	NA	NA	NA	NA	NA	NA	NA	NA	NA	NA
7	B	T	NH	H	TNHH	30	3	6.66667	20	1.20393	NA	23	25.5	1	2.23996	0.773667	0.634333	0.139333	0.214917	0.890667	0.418333	13.2767	NA	NA	NA	NA	NA	NA	NA	NA	NA	NA	NA	NA	NA	NA
7	B	T	NH	H	TNHH	31	NA	NA	0	0	NA	23	19.4	6	NA	NA	NA	NA	NA	NA	NA	NA	NA	NA	NA	NA	NA	NA	NA	NA	NA	NA	NA	NA	NA	NA
7	B	T	NH	H	TNHH	32	NA	NA	0	0	NA	20	32.1	6	2.21111	0.752	0.699667	0.0523333	0.265167	0.919667	0.4985	13.9367	NA	NA	NA	NA	NA	NA	NA	NA	NA	NA	NA	NA	NA	NA
7	B	T	NH	H	TNHH	33	NA	NA	0	0	NA	22	20.9	7	1.9515	0.610333	0.649	0.0386667	0.21	0.858194	0.428778	12.0567	NA	NA	NA	NA	NA	NA	NA	NA	NA	NA	NA	NA	NA	NA
7	B	T	NH	H	TNHH	34	4	10	40	2.40786	NA	19	28.8	8	2.11925	0.828	0.718	0.11	0.261583	0.976389	0.471444	13.5533	NA	NA	NA	NA	NA	NA	NA	NA	NA	NA	NA	NA	NA	NA
7	B	T	NH	H	TNHH	35	NA	NA	0	0	NA	23	18.4	7	NA	NA	NA	NA	NA	NA	NA	NA	NA	NA	NA	NA	NA	NA	NA	NA	NA	NA	NA	NA	NA	NA
7	B	T	NH	H	TNHH	36	4	8.75	35	2.10688	NA	22	17.3	2	NA	NA	NA	NA	NA	NA	NA	NA	NA	NA	NA	NA	NA	NA	NA	NA	NA	NA	NA	NA	NA	NA
7	B	T	NH	H	TNHH	37	NA	NA	0	0	NA	23	8.6	2	NA	NA	NA	NA	NA	NA	NA	NA	NA	NA	NA	NA	NA	NA	NA	NA	NA	NA	NA	NA	NA	NA
7	B	T	NH	H	TNHH	40	NA	NA	0	0	NA	21	27.7	4	2.37331	0.772333	0.774	0.0456667	0.226	0.99475	0.45775	14.4167	NA	NA	NA	NA	NA	NA	NA	NA	NA	NA	NA	NA	NA	NA
7	B	T	NH	H	TNHH	41	NA	NA	0	0	NA	20	26.2	11	NA	NA	NA	NA	NA	NA	NA	NA	NA	NA	NA	NA	NA	NA	NA	NA	NA	NA	NA	NA	NA	NA
7	B	T	NH	H	TNHH	42	NA	NA	0	0	NA	21	21.6	4	NA	NA	NA	NA	NA	NA	NA	NA	NA	NA	NA	NA	NA	NA	NA	NA	NA	NA	NA	NA	NA	NA
7	B	T	NH	H	TNHH	43	NA	NA	0	0	NA	21	21.2	12	NA	NA	NA	NA	NA	NA	NA	NA	NA	NA	NA	NA	NA	NA	NA	NA	NA	NA	NA	NA	NA	NA
7	B	T	NH	H	TNHH	44	3	10	30	1.8059	NA	21	20.8	5	1.91815	0.492667	0.694333	0.201667	0.19425	0.803889	0.411944	12.43	NA	NA	NA	NA	NA	NA	NA	NA	NA	NA	NA	NA	NA	NA
7	B	T	NH	H	TNHH	45	NA	NA	0	0	NA	22	27.2	16	NA	NA	NA	NA	NA	NA	NA	NA	NA	NA	NA	NA	NA	NA	NA	NA	NA	NA	NA	NA	NA	NA
7	B	T	NH	H	TNHH	46	1	7	7	0.421376	NA	21	27.2	10	2.07076	NA	NA	NA	0.23475	0.859917	0.471333	12.7967	NA	NA	NA	NA	NA	NA	NA	NA	NA	NA	NA	NA	NA	NA
7	B	T	NH	H	TNHH	47	4	11.5	46	2.76904	NA	24	17.7	4	2.34785	0.867667	0.768667	0.099	0.229667	0.978917	0.420917	13.6833	NA	NA	NA	NA	NA	NA	NA	NA	NA	NA	NA	NA	NA	NA
7	B	T	NH	H	TNHH	48	3	12.6667	38	2.28747	NA	23	21.4	6	2.29899	0.866	0.772	0.094	0.252167	0.972167	0.43725	14.3633	NA	NA	NA	NA	NA	NA	NA	NA	NA	NA	NA	NA	NA	NA
7	B	T	NH	H	TNHH	49	4	16.75	67	4.03317	NA	21	30.4	11	2.25836	0.699333	0.762333	0.089	0.269583	1.00983	0.469583	15.21	NA	NA	NA	NA	NA	NA	NA	NA	NA	NA	NA	NA	NA	NA
7	B	T	H	H	THH	1	4	17.75	71	3.5866	NA	31	12.6	0	NA	NA	NA	NA	NA	NA	NA	NA	NA	NA	NA	NA	NA	NA	NA	NA	NA	NA	NA	NA	NA	NA
7	B	T	H	H	THH	2	NA	NA	0	0	NA	24	24.9	0	2.2411	0.835333	0.742333	0.093	0.21275	0.883833	0.396167	12.6267	NA	NA	NA	NA	NA	NA	NA	NA	NA	NA	NA	NA	NA	NA
7	B	T	H	H	THH	3	NA	NA	0	0	NA	23	23.1	0	1.98246	0.702	0.687	0.0796667	0.183667	0.857	0.382583	11.85	NA	NA	NA	NA	NA	NA	NA	NA	NA	NA	NA	NA	NA	NA
7	B	T	H	H	THH	4	NA	NA	0	0	NA	23	12.8	8	NA	NA	NA	NA	NA	NA	NA	NA	NA	NA	NA	NA	NA	NA	NA	NA	NA	NA	NA	NA	NA	NA
7	B	T	H	H	THH	5	2	8	16	0.808247	NA	25	25.6	1	2.4457	0.805333	0.763333	0.114667	0.3305	1.13483	0.502417	15.7867	NA	NA	NA	NA	NA	NA	NA	NA	NA	NA	NA	NA	NA	NA
7	B	T	H	H	THH	6	NA	NA	0	0	NA	26	23.2	1	1.72772	0.656	0.772667	0.142	0.233861	0.940833	0.438667	13.1333	NA	NA	NA	NA	NA	NA	NA	NA	NA	NA	NA	NA	NA	NA
7	B	T	H	H	THH	7	NA	NA	0	0	NA	NA	11.7	0	NA	NA	NA	NA	NA	NA	NA	NA	NA	NA	NA	NA	NA	NA	NA	NA	NA	NA	NA	NA	NA	NA
7	B	T	H	H	THH	8	4	8.25	33	1.66701	NA	23	20.9	4	NA	0.74	0.713667	0.0316667	0.242417	0.992028	0.427472	NA	NA	NA	NA	NA	NA	NA	NA	NA	NA	NA	NA	NA	NA	NA
7	B	T	H	H	THH	9	NA	NA	0	0	NA	20	28.1	2	0.0891702	0.7	0.772667	0.0893333	0.34925	1.0915	0.547583	16.6733	NA	NA	NA	NA	NA	NA	NA	NA	NA	NA	NA	NA	NA	NA
7	B	T	H	H	THH	10	4	7.25	29	1.46495	NA	21	31.3	1	2.2371	0.823333	0.738667	0.143333	0.249833	1.00117	0.443333	13.7633	NA	NA	NA	NA	NA	NA	NA	NA	NA	NA	NA	NA	NA	NA
7	B	T	H	H	THH	11	4	19.25	77	3.88969	NA	18	30.2	1	1.67665	0.517667	0.786	0.268333	0.212944	0.96725	0.3965	12.8867	NA	NA	NA	NA	NA	NA	NA	NA	NA	NA	NA	NA	NA	NA
7	B	T	H	H	THH	12	NA	NA	0	0	NA	21	16.6	0	NA	NA	NA	NA	NA	NA	NA	NA	NA	NA	NA	NA	NA	NA	NA	NA	NA	NA	NA	NA	NA	NA
7	B	T	H	H	THH	13	4	14.5	58	2.9299	NA	20	19.4	0	NA	NA	NA	NA	NA	NA	NA	NA	NA	NA	NA	NA	NA	NA	NA	NA	NA	NA	NA	NA	NA	NA
7	B	T	H	H	THH	14	4	12.5	50	2.52577	NA	26	20.8	0	2.18669	0.685	0.755333	0.0863333	0.276583	1.02367	0.4495	15.54	NA	NA	NA	NA	NA	NA	NA	NA	NA	NA	NA	NA	NA	NA
7	B	T	H	H	THH	15	4	9.75	39	1.9701	NA	25	19.7	2	1.82964	0.715	0.735667	0.0653333	0.1695	0.869917	0.354667	11.7733	NA	NA	NA	NA	NA	NA	NA	NA	NA	NA	NA	NA	NA	NA
7	B	T	H	H	THH	16	NA	NA	0	0	NA	24	19.4	0	1.9048	0.615667	0.629333	0.199	0.192417	0.797167	0.416167	12.66	NA	NA	NA	NA	NA	NA	NA	NA	NA	NA	NA	NA	NA	NA
7	B	T	H	H	THH	17	4	13.75	55	2.77835	NA	21	27.6	0	2.30931	0.778667	0.826333	0.071	0.2705	1.02808	0.462333	14.6967	NA	NA	NA	NA	NA	NA	NA	NA	NA	NA	NA	NA	NA	NA
7	B	T	H	H	THH	18	4	13	52	2.6268	NA	23	29.2	0	1.97936	0.828	0.6935	0.1825	0.257125	0.967375	0.44475	15.14	NA	NA	NA	NA	NA	NA	NA	NA	NA	NA	NA	NA	NA	NA
7	B	T	H	H	THH	19	NA	NA	0	0	NA	21	12	8	1.81474	0.634333	0.664333	0.064	0.186667	0.824167	0.37625	12.0267	NA	NA	NA	NA	NA	NA	NA	NA	NA	NA	NA	NA	NA	NA
7	B	T	H	H	THH	20	2	6	12	0.606186	NA	25	18.7	0	0.127714	0.781	0.359	0.422	0.184792	0.776083	0.390542	12.63	NA	NA	NA	NA	NA	NA	NA	NA	NA	NA	NA	NA	NA	NA
7	B	T	H	H	THH	21	NA	NA	0	0	NA	22	19.4	6	NA	NA	NA	NA	NA	NA	NA	NA	NA	NA	NA	NA	NA	NA	NA	NA	NA	NA	NA	NA	NA	NA
7	B	T	H	H	THH	22	NA	NA	0	0	NA	26	15.1	5	2.06907	0.779	0.655	0.124	0.264125	0.9345	0.458875	14.67	NA	NA	NA	NA	NA	NA	NA	NA	NA	NA	NA	NA	NA	NA
7	B	T	H	H	THH	23	NA	NA	0	0	NA	24	16.3	0	NA	NA	NA	NA	NA	NA	NA	NA	NA	NA	NA	NA	NA	NA	NA	NA	NA	NA	NA	NA	NA	NA
7	B	T	H	H	THH	24	2	6	12	0.606186	NA	19	13.7	4	NA	NA	NA	NA	NA	NA	NA	NA	NA	NA	NA	NA	NA	NA	NA	NA	NA	NA	NA	NA	NA	NA
7	B	T	H	H	THH	25	NA	NA	0	0	NA	30	16.9	0	NA	NA	NA	NA	NA	NA	NA	NA	NA	NA	NA	NA	NA	NA	NA	NA	NA	NA	NA	NA	NA	NA
7	B	T	H	H	THH	26	NA	NA	0	0	NA	23	20.9	9	NA	NA	NA	NA	NA	NA	NA	NA	NA	NA	NA	NA	NA	NA	NA	NA	NA	NA	NA	NA	NA	NA
7	B	T	H	H	THH	27	4	12.75	51	2.57629	NA	27	20.2	5	2.22015	0.799333	0.735333	0.064	0.259583	1.05592	0.4185	15.24	NA	NA	NA	NA	NA	NA	NA	NA	NA	NA	NA	NA	NA	NA
7	B	T	H	H	THH	28	3	5.33333	16	0.808247	NA	23	26.3	3	0.0891702	0.485	0.613667	0.128667	0.128417	0.744833	0.294667	9.99	NA	NA	NA	NA	NA	NA	NA	NA	NA	NA	NA	NA	NA	NA
7	B	T	H	H	THH	29	4	13	52	2.6268	NA	20	17.4	0	NA	NA	NA	NA	NA	NA	NA	NA	NA	NA	NA	NA	NA	NA	NA	NA	NA	NA	NA	NA	NA	NA
7	B	T	H	H	THH	30	4	16.75	67	3.38454	NA	29	15.3	4	NA	NA	NA	NA	NA	NA	NA	NA	NA	NA	NA	NA	NA	NA	NA	NA	NA	NA	NA	NA	NA	NA
7	B	T	H	H	THH	31	NA	NA	0	0	NA	30	14.2	6	NA	NA	NA	NA	NA	NA	NA	NA	NA	NA	NA	NA	NA	NA	NA	NA	NA	NA	NA	NA	NA	NA
7	B	T	H	H	THH	32	NA	NA	0	0	NA	30	14.9	6	2.1185	0.825	0.729667	0.0953333	0.295333	1.11867	0.475167	16.1467	NA	NA	NA	NA	NA	NA	NA	NA	NA	NA	NA	NA	NA	NA
7	B	T	H	H	THH	33	NA	NA	0	0	NA	30	9.3	3	NA	NA	NA	NA	NA	NA	NA	NA	NA	NA	NA	NA	NA	NA	NA	NA	NA	NA	NA	NA	NA	NA
7	B	T	H	H	THH	34	NA	NA	0	0	NA	22	12.4	6	NA	NA	NA	NA	NA	NA	NA	NA	NA	NA	NA	NA	NA	NA	NA	NA	NA	NA	NA	NA	NA	NA
7	B	T	H	H	THH	35	4	13.5	54	2.72784	NA	20	29.3	0	1.8872	0.448	0.583	0.135	NA	NA	NA	12.9567	NA	NA	NA	NA	NA	NA	NA	NA	NA	NA	NA	NA	NA	NA
7	B	T	H	H	THH	36	2	7	14	0.707216	NA	25	23.1	2	2.13982	0.723667	0.737333	0.0663333	0.243	0.959417	0.436667	13.4867	NA	NA	NA	NA	NA	NA	NA	NA	NA	NA	NA	NA	NA	NA
7	B	T	H	H	THH	37	3	7	21	1.06082	NA	22	23.8	0	1.90233	0.874333	0.695333	0.179	0.245417	1.02908	0.4125	14.5067	NA	NA	NA	NA	NA	NA	NA	NA	NA	NA	NA	NA	NA	NA
7	B	T	H	H	THH	38	NA	NA	0	0	NA	19	7.7	7	NA	NA	NA	NA	NA	NA	NA	NA	NA	NA	NA	NA	NA	NA	NA	NA	NA	NA	NA	NA	NA	NA
7	B	T	H	H	THH	39	2	8.5	17	0.858763	NA	27	15.3	5	1.72772	0.818333	0.714	0.104333	0.243167	0.90025	0.466417	14.47	NA	NA	NA	NA	NA	NA	NA	NA	NA	NA	NA	NA	NA	NA
7	B	T	H	H	THH	40	4	7.25	29	1.46495	NA	21	18.1	3	1.82151	0.991	0.5795	0.4115	0.157167	0.82325	0.305167	12.43	NA	NA	NA	NA	NA	NA	NA	NA	NA	NA	NA	NA	NA	NA
7	B	T	H	H	THH	41	NA	NA	0	0	NA	33	7.5	0	NA	NA	NA	NA	NA	NA	NA	NA	NA	NA	NA	NA	NA	NA	NA	NA	NA	NA	NA	NA	NA	NA
7	B	T	H	H	THH	42	NA	NA	0	0	NA	27	21.2	6	NA	NA	NA	NA	NA	NA	NA	NA	NA	NA	NA	NA	NA	NA	NA	NA	NA	NA	NA	NA	NA	NA
7	B	T	H	H	THH	43	4	15.25	61	3.08144	NA	NA	20.1	2	2.44994	0.792667	0.755667	0.037	0.280333	0.997667	0.472583	15.4867	NA	NA	NA	NA	NA	NA	NA	NA	NA	NA	NA	NA	NA	NA
7	B	T	H	H	THH	44	NA	NA	0	0	NA	NA	12.3	0	NA	NA	NA	NA	NA	NA	NA	NA	NA	NA	NA	NA	NA	NA	NA	NA	NA	NA	NA	NA	NA	NA
7	B	T	H	H	THH	45	NA	NA	0	0	NA	28	10.4	0	2.1109	0.717	0.754333	0.0373333	0.25225	0.94575	0.4575	13.4733	NA	NA	NA	NA	NA	NA	NA	NA	NA	NA	NA	NA	NA	NA
7	B	T	H	H	THH	46	4	9	36	1.81856	NA	25	18	3	1.87943	0.628667	0.634333	0.0243333	0.219	0.945667	0.4105	12.8067	NA	NA	NA	NA	NA	NA	NA	NA	NA	NA	NA	NA	NA	NA
7	B	T	H	H	THH	47	NA	NA	0	0	NA	28	10.7	8	NA	0.64	0.621	0.075	0.236028	0.871583	0.450778	13.65	NA	NA	NA	NA	NA	NA	NA	NA	NA	NA	NA	NA	NA	NA
7	B	T	H	H	THH	48	NA	NA	0	0	NA	31	17.1	1	2.03574	0.666	0.799333	0.133333	0.23375	0.949583	0.422667	13.7067	NA	NA	NA	NA	NA	NA	NA	NA	NA	NA	NA	NA	NA	NA
7	B	T	H	H	THH	49	4	12	48	2.42474	NA	25	12.6	4	1.77673	0.618	0.685	0.067	0.165875	0.864875	0.343625	12.085	NA	NA	NA	NA	NA	NA	NA	NA	NA	NA	NA	NA	NA	NA
7	B	L	NH	H	LNHH	1	4	11.5	46	1.81481	NA	19	25.2	9	NA	NA	NA	NA	NA	NA	NA	NA	NA	NA	NA	NA	NA	NA	NA	NA	NA	NA	NA	NA	NA	NA
7	B	L	NH	H	LNHH	2	4	19	76	2.99839	NA	21	26	8	NA	NA	NA	NA	NA	NA	NA	NA	NA	NA	NA	NA	NA	NA	NA	NA	NA	NA	NA	NA	NA	NA
7	B	L	NH	H	LNHH	3	3	6	18	0.710145	NA	25	24.2	5	1.94481	0.898	0.693333	0.204667	0.256833	1.0225	0.430083	12.1967	NA	NA	NA	NA	NA	NA	NA	NA	NA	NA	NA	NA	NA	NA
7	B	L	NH	H	LNHH	4	NA	NA	0	0	NA	23	19.4	0	2.04477	0.949667	0.657333	0.292333	0.306111	1.03517	0.497417	13.4633	NA	NA	NA	NA	NA	NA	NA	NA	NA	NA	NA	NA	NA	NA
7	B	L	NH	H	LNHH	6	4	8.5	34	1.34138	NA	19	14.8	5	NA	NA	NA	NA	NA	NA	NA	NA	NA	NA	NA	NA	NA	NA	NA	NA	NA	NA	NA	NA	NA	NA
7	B	L	NH	H	LNHH	7	2	2	4	0.15781	NA	NA	18.4	5	NA	NA	NA	NA	NA	NA	NA	NA	NA	NA	NA	NA	NA	NA	NA	NA	NA	NA	NA	NA	NA	NA
7	B	L	NH	H	LNHH	8	NA	NA	0	0	NA	19	5.6	0	NA	NA	NA	NA	NA	NA	NA	NA	NA	NA	NA	NA	NA	NA	NA	NA	NA	NA	NA	NA	NA	NA
7	B	L	NH	H	LNHH	9	NA	NA	0	0	NA	23	27.6	5	1.67036	0.81	0.621	0.189	0.181	0.872167	0.38075	11.71	NA	NA	NA	NA	NA	NA	NA	NA	NA	NA	NA	NA	NA	NA
7	B	L	NH	H	LNHH	10	4	14	56	2.20934	NA	25	28.3	12	1.89357	0.776333	0.617333	0.159	0.18225	0.8605	0.383417	11.6733	NA	NA	NA	NA	NA	NA	NA	NA	NA	NA	NA	NA	NA	NA
7	B	L	NH	H	LNHH	11	NA	NA	0	0	NA	19	25.1	5	NA	NA	NA	NA	NA	NA	NA	NA	NA	NA	NA	NA	NA	NA	NA	NA	NA	NA	NA	NA	NA	NA
7	B	L	NH	H	LNHH	12	NA	NA	0	0	NA	19	15.2	0	1.7734	0.730667	0.591	0.139667	0.18675	0.833833	0.394583	11.4033	NA	NA	NA	NA	NA	NA	NA	NA	NA	NA	NA	NA	NA	NA
7	B	L	NH	H	LNHH	13	NA	NA	0	0	NA	24	24.3	9	1.58666	0.621667	0.509667	0.136	0.127111	0.710361	0.341556	9.64333	NA	NA	NA	NA	NA	NA	NA	NA	NA	NA	NA	NA	NA	NA
7	B	L	NH	H	LNHH	14	4	9.75	39	1.53865	NA	NA	25.4	6	1.4829	0.722667	0.619	0.103667	0.194806	0.825417	0.415056	11.7367	NA	NA	NA	NA	NA	NA	NA	NA	NA	NA	NA	NA	NA	NA
7	B	L	NH	H	LNHH	15	NA	NA	0	0	NA	21	14.7	0	1.73688	0.721333	0.610667	0.110667	0.262583	0.979833	0.436167	15.29	NA	NA	NA	NA	NA	NA	NA	NA	NA	NA	NA	NA	NA	NA
7	B	L	NH	H	LNHH	16	1	1	1	0.0394525	NA	19	23.5	5	1.2234	0.544667	0.620333	0.0756667	0.200111	0.919139	0.387889	12.7	NA	NA	NA	NA	NA	NA	NA	NA	NA	NA	NA	NA	NA	NA
7	B	L	NH	H	LNHH	17	4	15	60	2.36715	NA	28	24.8	8	NA	NA	NA	NA	NA	NA	NA	NA	NA	NA	NA	NA	NA	NA	NA	NA	NA	NA	NA	NA	NA	NA
7	B	L	NH	H	LNHH	18	2	3	6	0.236715	NA	21	29.2	3	1.98759	0.834333	0.642333	0.192	0.252583	0.99	0.456583	14.2033	NA	NA	NA	NA	NA	NA	NA	NA	NA	NA	NA	NA	NA	NA
7	B	L	NH	H	LNHH	19	4	17.25	69	2.72222	NA	NA	24.3	0	NA	NA	NA	NA	NA	NA	NA	NA	NA	NA	NA	NA	NA	NA	NA	NA	NA	NA	NA	NA	NA	NA
7	B	L	NH	H	LNHH	20	4	16.25	65	2.56441	NA	24	27.6	0	NA	NA	NA	NA	NA	NA	NA	NA	NA	NA	NA	NA	NA	NA	NA	NA	NA	NA	NA	NA	NA	NA
7	B	L	NH	H	LNHH	21	NA	NA	0	0	NA	22	23.5	3	1.21745	0.755667	0.589667	0.166	0.190667	0.891389	0.387139	11.9833	NA	NA	NA	NA	NA	NA	NA	NA	NA	NA	NA	NA	NA	NA
7	B	L	NH	H	LNHH	23	4	11.5	46	1.81481	NA	21	17.5	9	NA	NA	NA	NA	NA	NA	NA	NA	NA	NA	NA	NA	NA	NA	NA	NA	NA	NA	NA	NA	NA	NA
7	B	L	NH	H	LNHH	24	4	14.75	59	2.3277	NA	19	19.2	10	1.92291	0.786333	0.805667	0.036	0.1835	0.910833	0.363833	12.02	NA	NA	NA	NA	NA	NA	NA	NA	NA	NA	NA	NA	NA	NA
7	B	L	NH	H	LNHH	25	NA	NA	0	0	NA	19	9.6	11	1.93801	0.881333	0.693333	0.188	0.170917	0.879833	0.358833	12.1833	NA	NA	NA	NA	NA	NA	NA	NA	NA	NA	NA	NA	NA	NA
7	B	L	NH	H	LNHH	26	NA	NA	0	0	NA	20	11.3	0	1.20528	0.93	0.638333	0.303	0.192667	0.849667	0.380417	12.6867	NA	NA	NA	NA	NA	NA	NA	NA	NA	NA	NA	NA	NA	NA
7	B	L	NH	H	LNHH	27	2	1.5	3	0.118357	NA	20	14.2	4	1.93226	0.904667	0.665667	0.239	0.2555	0.980083	0.45425	13.2267	NA	NA	NA	NA	NA	NA	NA	NA	NA	NA	NA	NA	NA	NA
7	B	L	NH	H	LNHH	28	4	10.25	41	1.61755	NA	22	29.7	9	1.87549	0.607	0.633667	0.0413333	0.214	0.882833	0.403833	12.3767	NA	NA	NA	NA	NA	NA	NA	NA	NA	NA	NA	NA	NA	NA
7	B	L	NH	H	LNHH	29	NA	NA	0	0	NA	NA	17.3	0	2.23133	0.786333	0.805667	0.036	0.315583	1.0205	0.5155	15.4733	NA	NA	NA	NA	NA	NA	NA	NA	NA	NA	NA	NA	NA	NA
7	B	L	NH	H	LNHH	30	NA	NA	0	0	NA	NA	27.1	0	2.01712	0.807667	0.741667	0.126	0.307667	1.039	0.544139	14.5867	NA	NA	NA	NA	NA	NA	NA	NA	NA	NA	NA	NA	NA	NA
7	B	L	NH	H	LNHH	31	NA	NA	0	0	NA	21	26.2	3	1.66611	0.760667	0.753667	0.109	0.309861	1.0805	0.518222	13.2033	NA	NA	NA	NA	NA	NA	NA	NA	NA	NA	NA	NA	NA	NA
7	B	L	NH	H	LNHH	32	2	8.5	17	0.670692	NA	20	21.6	13	2.09845	0.726667	0.682	0.142	0.25775	0.99925	0.461583	14.0033	NA	NA	NA	NA	NA	NA	NA	NA	NA	NA	NA	NA	NA	NA
7	B	L	NH	H	LNHH	33	1	2	2	0.078905	NA	23	18.2	4	NA	NA	NA	NA	NA	NA	NA	NA	NA	NA	NA	NA	NA	NA	NA	NA	NA	NA	NA	NA	NA	NA
7	B	L	NH	H	LNHH	35	NA	NA	0	0	NA	20	17.4	1	1.47634	0.689	0.522333	0.166667	0.200917	0.868	0.407	11.2367	NA	NA	NA	NA	NA	NA	NA	NA	NA	NA	NA	NA	NA	NA
7	B	L	NH	H	LNHH	36	4	23.25	93	3.66908	NA	19	32.2	9	1.74852	0.355	0.5075	0.1525	0.150125	0.69975	0.37875	9.735	NA	NA	NA	NA	NA	NA	NA	NA	NA	NA	NA	NA	NA	NA
7	B	L	NH	H	LNHH	37	NA	NA	0	0	NA	20	27.6	8	1.71071	0.762333	0.607333	0.155	0.201361	0.848944	0.408056	12.6233	NA	NA	NA	NA	NA	NA	NA	NA	NA	NA	NA	NA	NA	NA
7	B	L	NH	H	LNHH	38	4	12.5	50	1.97262	NA	21	17.3	2	NA	NA	NA	NA	NA	NA	NA	NA	NA	NA	NA	NA	NA	NA	NA	NA	NA	NA	NA	NA	NA	NA
7	B	L	NH	H	LNHH	39	4	8.5	34	1.34138	NA	21	17.9	5	NA	NA	NA	NA	NA	NA	NA	NA	NA	NA	NA	NA	NA	NA	NA	NA	NA	NA	NA	NA	NA	NA
7	B	L	NH	H	LNHH	40	4	25.25	101	3.9847	NA	19	25.2	13	0.974652	0.369667	0.471	0.101333	0.115833	0.693694	0.312333	8.43667	NA	NA	NA	NA	NA	NA	NA	NA	NA	NA	NA	NA	NA	NA
7	B	L	NH	H	LNHH	41	4	14	56	2.20934	NA	19	16.7	4	1.92644	0.7685	0.679	0.0895	0.204375	0.865625	0.4205	12.28	NA	NA	NA	NA	NA	NA	NA	NA	NA	NA	NA	NA	NA	NA
7	B	L	NH	H	LNHH	43	NA	NA	0	0	NA	21	19.7	6	2.05448	0.919	0.619	0.3	0.22975	0.961583	0.4235	14.1433	NA	NA	NA	NA	NA	NA	NA	NA	NA	NA	NA	NA	NA	NA
7	B	L	NH	H	LNHH	44	NA	NA	0	0	NA	23	26.8	4	2.27549	1.117	0.783333	0.333667	0.402333	1.20342	0.569083	16.17	NA	NA	NA	NA	NA	NA	NA	NA	NA	NA	NA	NA	NA	NA
7	B	L	NH	H	LNHH	45	4	15.25	61	2.4066	NA	27	28.2	2	1.54073	0.331667	0.568667	0.237	0.168917	0.867417	0.331667	12.49	NA	NA	NA	NA	NA	NA	NA	NA	NA	NA	NA	NA	NA	NA
7	B	L	NH	H	LNHH	46	4	17.75	71	2.80113	NA	21	14.3	0	1.78002	0.450333	0.502333	0.0706667	0.134	0.7615	0.308917	11.13	NA	NA	NA	NA	NA	NA	NA	NA	NA	NA	NA	NA	NA	NA
7	B	L	NH	H	LNHH	47	4	17	68	2.68277	NA	20	25	5	NA	NA	NA	NA	NA	NA	NA	NA	NA	NA	NA	NA	NA	NA	NA	NA	NA	NA	NA	NA	NA	NA
7	B	L	NH	H	LNHH	48	4	16.5	66	2.60386	NA	19	26.7	8	2.01521	0.653667	0.62	0.0336667	0.227917	1.022	0.401167	13.3133	NA	NA	NA	NA	NA	NA	NA	NA	NA	NA	NA	NA	NA	NA
7	B	L	H	H	LHH	1	NA	NA	0	0	NA	NA	12	1	NA	0.728333	0.606	0.122333	0.19175	0.930083	0.380083	NA	NA	NA	NA	NA	NA	NA	NA	NA	NA	NA	NA	NA	NA	NA
7	B	L	H	H	LHH	2	NA	NA	0	0	NA	26	10	0	NA	NA	NA	NA	NA	NA	NA	NA	NA	NA	NA	NA	NA	NA	NA	NA	NA	NA	NA	NA	NA	NA
7	B	L	H	H	LHH	3	NA	NA	0	0	NA	25	12	4	1.9515	NA	NA	NA	NA	NA	NA	NA	NA	NA	NA	NA	NA	NA	NA	NA	NA	NA	NA	NA	NA	NA
7	B	L	H	H	LHH	4	4	10.5	42	2.20815	NA	20	18.1	2	NA	NA	NA	NA	NA	NA	NA	NA	NA	NA	NA	NA	NA	NA	NA	NA	NA	NA	NA	NA	NA	NA
7	B	L	H	H	LHH	5	NA	NA	0	0	NA	30	3.1	0	NA	NA	NA	NA	NA	NA	NA	NA	NA	NA	NA	NA	NA	NA	NA	NA	NA	NA	NA	NA	NA	NA
7	B	L	H	H	LHH	6	4	19	76	3.99571	NA	NA	12.7	4	1.82374	0.906667	0.655667	0.251	0.227667	0.9305	0.444333	13.0767	NA	NA	NA	NA	NA	NA	NA	NA	NA	NA	NA	NA	NA	NA
7	B	L	H	H	LHH	7	4	22	88	4.62661	NA	21	18.5	8	2.01807	0.456	0.508667	0.0733333	0.163972	0.833861	0.354556	13.285	NA	NA	NA	NA	NA	NA	NA	NA	NA	NA	NA	NA	NA	NA
7	B	L	H	H	LHH	8	NA	NA	0	0	NA	21	10.5	0	NA	NA	NA	NA	NA	NA	NA	NA	NA	NA	NA	NA	NA	NA	NA	NA	NA	NA	NA	NA	NA	NA
7	B	L	H	H	LHH	9	NA	NA	0	0	NA	21	24.6	5	1.95481	0.730667	0.557333	0.173333	0.20575	0.88475	0.389333	12.89	NA	NA	NA	NA	NA	NA	NA	NA	NA	NA	NA	NA	NA	NA
7	B	L	H	H	LHH	10	NA	NA	0	0	NA	22	28.6	0	1.27364	0.595667	0.546667	0.0863333	0.13725	0.789917	0.329667	10.8567	NA	NA	NA	NA	NA	NA	NA	NA	NA	NA	NA	NA	NA	NA
7	B	L	H	H	LHH	11	NA	NA	0	0	NA	25	9.6	5	NA	NA	NA	NA	NA	NA	NA	NA	NA	NA	NA	NA	NA	NA	NA	NA	NA	NA	NA	NA	NA	NA
7	B	L	H	H	LHH	12	NA	NA	0	0	NA	19	15.2	1	NA	NA	NA	NA	NA	NA	NA	NA	NA	NA	NA	NA	NA	NA	NA	NA	NA	NA	NA	NA	NA	NA
7	B	L	H	H	LHH	13	NA	NA	0	0	NA	19	8.3	2	NA	NA	NA	NA	NA	NA	NA	NA	NA	NA	NA	NA	NA	NA	NA	NA	NA	NA	NA	NA	NA	NA
7	B	L	H	H	LHH	14	NA	NA	0	0	NA	19	15.7	2	2.04965	0.88	0.5825	0.2975	0.2365	0.91525	0.45725	12.485	NA	NA	NA	NA	NA	NA	NA	NA	NA	NA	NA	NA	NA	NA
7	B	L	H	H	LHH	15	NA	NA	0	0	NA	29	23.7	3	1.86751	0.685667	0.533667	0.152	0.212167	0.84525	0.44525	12.3167	NA	NA	NA	NA	NA	NA	NA	NA	NA	NA	NA	NA	NA	NA
7	B	L	H	H	LHH	16	4	11.5	46	2.41845	NA	25	8.7	2	NA	NA	NA	NA	NA	NA	NA	NA	NA	NA	NA	NA	NA	NA	NA	NA	NA	NA	NA	NA	NA	NA
7	B	L	H	H	LHH	17	NA	NA	0	0	NA	20	18.3	5	NA	NA	NA	NA	NA	NA	NA	NA	NA	NA	NA	NA	NA	NA	NA	NA	NA	NA	NA	NA	NA	NA
7	B	L	H	H	LHH	19	NA	NA	0	0	NA	22	20.9	13	NA	NA	NA	NA	NA	NA	NA	NA	NA	NA	NA	NA	NA	NA	NA	NA	NA	NA	NA	NA	NA	NA
7	B	L	H	H	LHH	20	4	7.25	29	1.52468	NA	19	21.2	5	2.04118	0.649667	0.683333	0.125667	0.174	0.824	0.3825	12.0967	NA	NA	NA	NA	NA	NA	NA	NA	NA	NA	NA	NA	NA	NA
7	B	L	H	H	LHH	22	NA	NA	0	0	NA	20	13.7	4	NA	NA	NA	NA	NA	NA	NA	NA	NA	NA	NA	NA	NA	NA	NA	NA	NA	NA	NA	NA	NA	NA
7	B	L	H	H	LHH	23	NA	NA	0	0	NA	29	17.2	4	NA	NA	NA	NA	NA	NA	NA	NA	NA	NA	NA	NA	NA	NA	NA	NA	NA	NA	NA	NA	NA	NA
7	B	L	H	H	LHH	24	NA	NA	0	0	NA	23	17.4	7	1.30417	0.625333	0.631	0.055	0.18575	0.87675	0.39825	12.21	NA	NA	NA	NA	NA	NA	NA	NA	NA	NA	NA	NA	NA	NA
7	B	L	H	H	LHH	25	4	19.25	77	4.04828	NA	20	28.4	4	2.09369	0.5795	0.61	0.1015	0.267875	0.9905	0.456125	13.875	NA	NA	NA	NA	NA	NA	NA	NA	NA	NA	NA	NA	NA	NA
7	B	L	H	H	LHH	26	1	1	1	0.0525751	NA	21	18.3	1	1.87018	1.0065	0.6535	0.353	0.16225	0.947	0.320625	12.9	NA	NA	NA	NA	NA	NA	NA	NA	NA	NA	NA	NA	NA	NA
7	B	L	H	H	LHH	27	2	3	6	0.315451	NA	30	16.8	4	2.17362	0.519	0.598	0.079	0.142208	0.785875	0.314458	11.89	NA	NA	NA	NA	NA	NA	NA	NA	NA	NA	NA	NA	NA	NA
7	B	L	H	H	LHH	28	4	10	40	2.103	NA	28	8.3	1	NA	NA	NA	NA	NA	NA	NA	NA	NA	NA	NA	NA	NA	NA	NA	NA	NA	NA	NA	NA	NA	NA
7	B	L	H	H	LHH	29	4	5.5	22	1.15665	NA	34	14.8	7	2.03483	NA	NA	NA	NA	NA	NA	11.5667	NA	NA	NA	NA	NA	NA	NA	NA	NA	NA	NA	NA	NA	NA
7	B	L	H	H	LHH	30	4	14	56	2.94421	NA	21	14.3	2	2.14834	0.675333	0.6	0.09	0.257333	1.00442	0.43275	14.5633	NA	NA	NA	NA	NA	NA	NA	NA	NA	NA	NA	NA	NA	NA
7	B	L	H	H	LHH	31	1	4	4	0.2103	NA	19	17	13	0.0891702	0.659	0.646	0.0616667	0.234667	0.92	0.439111	10.2467	NA	NA	NA	NA	NA	NA	NA	NA	NA	NA	NA	NA	NA	NA
7	B	L	H	H	LHH	32	4	18	72	3.78541	NA	19	18.1	5	1.84547	0.422333	0.641	0.218667	0.206278	0.816139	0.433389	11.1233	NA	NA	NA	NA	NA	NA	NA	NA	NA	NA	NA	NA	NA	NA
7	B	L	H	H	LHH	33	2	5	10	0.525751	NA	19	12.4	3	1.55475	0.922667	0.596333	0.326333	0.246	0.980667	0.4605	13.6367	NA	NA	NA	NA	NA	NA	NA	NA	NA	NA	NA	NA	NA	NA
7	B	L	H	H	LHH	34	4	12.25	49	2.57618	NA	19	20.8	1	1.9526	0.631667	0.555667	0.129333	0.207667	0.882083	0.4015	13.0467	NA	NA	NA	NA	NA	NA	NA	NA	NA	NA	NA	NA	NA	NA
7	B	L	H	H	LHH	35	4	6.75	27	1.41953	NA	20	14.1	0	1.88976	0.768	0.546	0.222	0.173375	0.803125	0.355875	11.595	NA	NA	NA	NA	NA	NA	NA	NA	NA	NA	NA	NA	NA	NA
7	B	L	H	H	LHH	36	NA	NA	0	0	NA	21	9.7	0	NA	NA	NA	NA	NA	NA	NA	NA	NA	NA	NA	NA	NA	NA	NA	NA	NA	NA	NA	NA	NA	NA
7	B	L	H	H	LHH	37	3	8	24	1.2618	NA	36	12.3	2	1.86074	0.751	0.598667	0.180333	0.286667	1.07008	0.451083	15.2667	NA	NA	NA	NA	NA	NA	NA	NA	NA	NA	NA	NA	NA	NA
7	B	L	H	H	LHH	38	2	5.5	11	0.578326	NA	21	19.7	12	1.85248	0.513	0.615333	0.111667	0.245667	0.964333	0.434667	13.97	NA	NA	NA	NA	NA	NA	NA	NA	NA	NA	NA	NA	NA	NA
7	B	L	H	H	LHH	39	3	6.66667	20	1.0515	NA	19	14.2	3	NA	NA	NA	NA	NA	NA	NA	NA	NA	NA	NA	NA	NA	NA	NA	NA	NA	NA	NA	NA	NA	NA
7	B	L	H	H	LHH	40	1	5	5	0.262876	NA	20	24	5	1.79456	0.975667	0.667667	0.308	0.187333	0.881667	0.392833	11.8967	NA	NA	NA	NA	NA	NA	NA	NA	NA	NA	NA	NA	NA	NA
7	B	L	H	H	LHH	41	4	11.5	46	2.41845	NA	21	19.2	4	1.57629	0.627667	0.567333	0.097	0.227083	0.956583	0.425583	13.46	NA	NA	NA	NA	NA	NA	NA	NA	NA	NA	NA	NA	NA	NA
7	B	L	H	H	LHH	42	4	14	56	2.94421	NA	22	20.6	5	0.0891702	0.763	0.627	0.138	0.180194	0.843722	0.399833	12.0067	NA	NA	NA	NA	NA	NA	NA	NA	NA	NA	NA	NA	NA	NA
7	B	L	H	H	LHH	43	4	19	76	3.99571	NA	26	14.3	4	1.69502	0.831333	0.706	0.125333	0.235583	1.0075	0.414417	14.2133	NA	NA	NA	NA	NA	NA	NA	NA	NA	NA	NA	NA	NA	NA
7	B	L	H	H	LHH	44	NA	NA	0	0	NA	25	10.7	0	NA	NA	NA	NA	NA	NA	NA	NA	NA	NA	NA	NA	NA	NA	NA	NA	NA	NA	NA	NA	NA	NA
7	B	L	H	H	LHH	45	2	2	4	0.2103	NA	19	9.5	1	NA	NA	NA	NA	NA	NA	NA	NA	NA	NA	NA	NA	NA	NA	NA	NA	NA	NA	NA	NA	NA	NA
7	B	L	H	H	LHH	46	NA	NA	0	0	NA	20	15.1	2	2.00063	0.662333	0.63	0.0323333	0.189083	0.90575	0.357083	12.9033	NA	NA	NA	NA	NA	NA	NA	NA	NA	NA	NA	NA	NA	NA
7	B	L	H	H	LHH	47	3	15	45	2.36588	NA	28	15	5	1.24081	0.864667	0.688	0.176667	0.285417	1.04533	0.461417	15.5	NA	NA	NA	NA	NA	NA	NA	NA	NA	NA	NA	NA	NA	NA
7	B	L	H	H	LHH	48	NA	NA	0	0	NA	19	19.9	4	1.57497	0.561	0.483	0.078	0.140042	0.781375	0.298042	11.92	NA	NA	NA	NA	NA	NA	NA	NA	NA	NA	NA	NA	NA	NA
1	A	L	H	B	LHB	1	0	NA	0	0.00000000	0	29	5.9	3	1.384673474	0.790403333	0.477796667	0.312606667	0.132738611	0.723523611	0.300197222	11.39666667	6.140203786	3.836660686	1.54835022	1.466337069	1.508184179	1.62414406	1.110882381	3.184207696	2.86114212	0	0.980829253	2.595807346	3.34010969	6.408711824
1	A	L	H	H	LHH	1	1	6	6	0.55159475	0	28	11.4	4	NA	NA	NA	NA	NA	NA	NA	NA	6.067074367	4.385838804	1.433760898	0	2.018599882	1.586965057	1.252762968	2.422834221	0	2.538973871	1.497885427	2.106840516	4.604058457	6.489753582
1	A	L	NH	B	LNHB	1	0	NA	0	0.00000000	1	27	20.3	4	1.473018829	0.567955	0.522253333	0.12591	0.308609583	0.723915	0.310019444	10.15	NA	NA	NA	NA	NA	NA	NA	NA	NA	NA	NA	NA	NA	NA
1	A	L	NH	H	LNHH	1	0	NA	0	0.00000000	0	27	23.2	5	1.650896712	0.656206667	0.54685	0.125996667	0.238186875	0.735423333	0.307741389	9.986666667	NA	NA	NA	NA	NA	NA	NA	NA	NA	NA	NA	NA	NA	NA
1	A	T	H	B	THB	1	3	2	6	0.61894737	2	22	27.7	3	1.883329743	0.72644	0.621693333	0.104746667	0.35087875	0.838181944	0.327076111	12.27	7.182035446	3.552168409	3.34010969	2.203378443	1.252762968	4.193854664	0.870828358	2.549879105	4.035223439	1.901277995	2.763870271	1.880312867	3.460513959	7.364054317
1	A	T	H	H	THH	1	3	2,333333333	7	0.43362832	0	26	25.2	7	1.313891245	0.77969	0.637216667	0.142473333	0.180695	0.901483611	0.379720278	11.67333333	6.048553514	5.204108432	1.642227735	1.376991968	2.675424974	1.54835022	1.586965057	1.642227735	2.942487759	2.656106923	2.509298103	2.095515367	5.725398997	6.899835108
1	A	T	NH	B	TNHB	1	0	NA	0	0.00000000	0	20	32.8	6	1.96779057	0.58798	0.482686667	0.119713333	0.216826111	0.855881944	0.401933333	13.56333333	5.833974966	2.067465351	3.728939253	1.307903727	5.699434411	2.368610603	3.694024924	2.662587827	3.476589487	3.552168409	2.283353731	4.778589804	5.309210205	7.043201504
1	A	T	NH	H	TNHH	1	3	18,66666667	56	3.04550499	0	21	38.5	1	2.024663392	0.719963333	0.577056667	0.142906667	0.386705	0.926590556	0.376890556	13.87	6.797526968	2.095515367	4.712029578	1.54835022	4.691857436	3.544174761	2.414590151	3.822584443	4.438065595	4.02037903	4.375989932	4.936204383	5.794254933	7.547404007
1	B	L	H	B	LHB	1	0	NA	0	0.00000000	1	24	25.3	7	1.916956079	0.578066667	0.59599	0.085976667	0.178800556	0.849315833	0.3324075	12.75333333	6.706454756	2.850492392	2.253239219	3.104420579	7.083636387	4.195250728	1.586965057	2.806721729	6.95024699	4.061081376	1.822156946	5.917199868	5.850711373	8.284345298
1	B	L	H	H	LHH	1	0	NA	0	0.00000000	0	23	8.5	0	1.268340579	0.537396667	0.309186667	0.22821	0.129376667	0.752035833	0.280091389	11.09333333	6.345197668	5.068379956	1.981001469	1.71978597	6.707133965	3.203198012	2.319114395	2.940043368	5.812138499	2.961830722	2.494123305	3.004031076	5.345916345	7.694898645
1	B	L	NH	B	LNHB	1	0	NA	0	0.00000000	0	26	12.4	3	2.010403858	0.69264	0.56814	0.2043	0.163031667	0.836608333	0.339419167	12.70666667	NA	NA	NA	NA	NA	NA	NA	NA	NA	NA	NA	NA	NA	NA
1	B	L	NH	H	LNHH	1	0	NA	0	0.00000000	0	24	21.8	3	1.691003366	0.61175	0.58944	0.048365	0.191479722	0.880500833	0.340173333	11.5	5.672845872	2.940043368	3.560098664	0.927340568	4.128924896	2.036881927	2.602689685	2.106840516	2.233592222	2.823361048	1.814643763	4.784245739	4.907535595	6.571155256
1	B	T	H	B	THB	1	2	5	10	1.91406250	1	27	13.5	4	1.712635314	0.819253333	0.622366667	0.196886667	0.1876125	0.938920833	0.347042222	12.63333333	7.055983695	6.07227619	3.249512794	2.197224577	1.673976434	3.90979831	1.021651248	3.748196031	5.930179985	2.367123614	2.512305624	2.93857386	5.186764881	7.746588847
1	B	T	H	H	THH	1	5	9,4	47	1.99221453	0	26	14.6	4	1.964580593	0.70141	0.52357	0.17784	0.161609167	0.830465	0.303665833	12.29	6.451990535	4.280772901	2.463064908	2.084060488	4.342842958	2.662587827	1.62414406	4.089394057	4.001931417	2.581898916	3.433987204	0	0	6.878326468
1	B	T	NH	B	TNHB	1	6	6,666666667	40	4.42437923	3	24	20.8	6	1.341803587	0.503293333	0.561283333	0.062443333	0.160477222	0.788956667	0.3377725	11.72666667	6.099820572	4.612917873	1.203972804	2.813410717	5.464772982	2.22161603	0.84729786	2.984558973	4.16752618	3.075774981	0.693147181	5.929589143	5.557685695	7.343138708
1	B	T	NH	H	TNHH	1	3	7,333333333	22	1.34750000	0	26	17.5	5	1.919346341	0.74979	0.667316667	0.15085	0.226240556	1.039791111	0.34372	12.32	5.417252002	4.345247383	2.784096329	1.760408939	4.389866195	2.700615223	2.253239219	5.874930731	4.804931377	3.026728374	2.291411792	5.424623647	5.417252002	7.228549703
2	A	L	H	B	LHB	1	0	NA	0	0.00000000	0	26	16.2	2	NA	NA	NA	NA	NA	NA	NA	NA	5.498533413	2.882107248	2.060749409	0	1.791759469	0	0.441832752	1.047968556	2.524246064	0.655406853	1.466337069	2.19310086	2.90264185	5.756913585
2	A	L	H	H	LHH	1	0	NA	0	0.00000000	0	24	9.4	0	1.101194633	0.36	0.540666667	0.180666667	0.12575	0.774166667	0.278833333	10.73666667	5.495687165	2.018599882	1.212271607	0	3.544174761	1.814643763	1.66875449	2.248363539	2.719100037	1.586965057	2.728215871	2.346070205	4.126686256	6.008403601
2	A	L	NH	B	LNHB	1	0	NA	0	0.00000000	0	25	9.5	0	1.745861859	0.473306667	0.50812	0.034813333	0.0995	0.6865	0.270666667	10.31	5.470869132	2.012430831	2.106840516	0	4.110873864	1.047968556	1.329135947	2.36364535	2.688099415	1.62414406	3.299943648	2.882107248	3.787550982	6.062664857
2	A	L	NH	H	LNHH	1	0	NA	0	0.00000000	0	26	16.7	3	1.680802804	0.513	0.509333333	0.003666667	0.12925	0.685833333	0.296833333	11.01333333	5.721767911	1.901277995	3.108564804	1.694595721	4.507802335	2.505525937	3.503218996	1.586965057	5.258073908	2.681782274	2.940043368	4.124442593	2.447166322	6.643898234
2	A	T	H	B	THB	1	0	NA	0	0.00000000	1	27	14	2	2.057089323	0.531	0.619333333	0.088333333	0.136416667	0.794333333	0.31925	11.71666667	NA	NA	NA	NA	NA	NA	NA	NA	NA	NA	NA	NA	NA	NA
2	A	T	H	H	THH	1	0	NA	0	0.00000000	0	26	36	13	2.032081268	0.633333333	0.703666667	0.091	0.232333333	0.97125	0.36275	14.62	5.808809601	4.697783129	3.112691925	1.760408939	3.953378191	0.980829253	2.524246064	2.253239219	4.073763855	2.675424974	2.688099415	3.397486802	6.017240583	6.970103904
2	A	T	NH	B	TNHB	1	0	NA	0	0.00000000	0	19	11.8	0	1.537872888	0.5934	0.61813	0.02473	0.185807778	0.885376667	0.3211525	11.91666667	5.695507591	2.277267285	1.329135947	1.99997737	5.58818455	3.096080247	0.606135804	2.332683124	6.188777338	3.320228319	1.74435723	4.133387197	5.45970371	7.262628601
2	A	T	NH	H	TNHH	1	4	12	48	2.03636364	0	23	40.8	6	2.136214512	0.610256667	0.69678	0.086523333	0.344	1.097916667	0.507416667	15.98333333	6.00635316	2.643017731	4.283331101	0.870828358	5.091133738	1.586965057	2.649583743	2.150900506	2.524246064	3.343385159	4.663439094	4.049850711	6.51399913	7.347192307
2	B	L	H	B	LHB	1	1	3	3	0.73500000	2	21	15.1	12	1.562953389	0.515666667	0.629	0.113333333	0.212	0.861666667	0.414416667	12.73666667	5.64131588	3.402122879	2.123591326	1.079920156	4.870947423	3.305053521	3.310137416	2.672231103	2.612925189	2.75507514	2.983153491	2.983153491	4.506270237	6.507526438
2	B	L	H	H	LHH	1	0	NA	0	0.00000000	0	24	1.6	0	NA	NA	NA	NA	NA	NA	NA	NA	5.972017412	3.299943648	2.56779431	0.441832752	1.170071253	1.659990192	0.441832752	1.791759469	2.447166322	1.278874112	0.980829253	1.908169821	4.172676405	6.268113759
2	B	L	NH	B	LNHB	1	0	NA	0	0.00000000	0	28	9.4	1	1.635134182	0.477666667	0.624666667	0.147	0.093222222	0.708583333	0.245444444	10.01	NA	NA	NA	NA	NA	NA	NA	NA	NA	NA	NA	NA	NA	NA
2	B	L	NH	H	LNHH	1	4	10	40	2.45306633	0	29	16.8	7	1.611575048	0.388333333	0.560666667	0.172333333	0.157583333	0.734083333	0.36925	10.38666667	6.666603323	3.236497426	3.519803124	0	5.293583959	2.319114395	2.719100037	2.75507514	2.719100037	3.168751438	4.476705302	4.176948091	5.343927878	7.296714542
2	B	T	H	B	THB	1	0	NA	0	0.00000000	0	22	30.1	16	1.625863318	0.585	0.525	0.102666667	0.1785	0.792166667	0.352666667	13.26333333	5.703412036	4.848552	3.595789031	1.386294361	4.10905071	1.992430165	1.563975538	1.992430165	2.573460047	2.730029108	3.408577489	4.422848629	5.437112658	6.811244379
2	B	T	H	H	THH	1	4	15,25	61	2.46617162	0	25	36.6	12	2.242231283	0.661666667	0.562666667	0.128333333	0.1895	0.872833333	0.392166667	14.28333333	5.725096909	3.787550982	1.466337069	0.380463806	2.272507638	3.203198012	0	3.860339771	1.329135947	0.790139447	1.376991968	1.659990192	4.113905088	6.221767593
2	B	T	NH	B	TNHB	1	6	7,5	45	2.54618938	1	24	35.1	9	1.924087756	0.574333333	0.62	0.054333333	0.28975	0.9415	0.525583333	14.3	4.793492222	3.777009033	2.719100037	0.702363836	4.455423375	0.831297519	2.282004385	1.99997737	2.272507638	2.524246064	2.516800014	3.822584443	4.957911477	6.210116545
2	B	T	NH	H	TNHH	1	2	16,5	33	1.31250000	0	21	29.4	3	1.933418062	0.582	0.693666667	0.111666667	0.260916667	0.997583333	0.440916667	15.04666667	6.962360367	2.186189983	3.847254005	1.851657611	7.796159538	4.016494237	2.028797809	2.806721729	4.48125729	5.044300878	1.047968556	6.268581748	5.840713432	8.462791758
1	A	L	H	B	LHB	2	0	NA	0	0.00000000	0	26	25.4	4	2.036653914	0.71219	0.569313333	0.156156667	0.361192083	0.8427575	0.315633056	13.90666667	6.343733968	4.991188159	3.668535013	2.036881927	1.079920156	3.447338538	1.52846885	4.796937729	3.263424201	0	2.592348332	3.16289319	3.804190301	6.927585139
1	A	L	H	H	LHH	2	0	NA	0	0.00000000	0	24	19.9	11	NA	NA	NA	NA	NA	NA	NA	NA	6.213644672	2.649583743	3.618894027	1.422662005	4.166952291	3.409802229	3.120895417	3.168751438	3.044522438	2.060749409	3.008611936	4.774131283	4.477757601	6.845761665
1	A	L	NH	B	LNHB	2	2	7	14	2.64864865	1	20	26.6	3	1.807087671	0.5418	0.502386667	0.114586667	0.369401042	0.835878056	0.346263056	11.48	NA	NA	NA	NA	NA	NA	NA	NA	NA	NA	NA	NA	NA	NA
1	A	L	NH	H	LNHH	2	4	6	24	1.23012552	0	24	14	5	1.304173721	0.616666667	0.537623333	0.090236667	0.261515833	0.563818611	0.27495	8.853333333	5.837082359	1.609437912	3.336164911	0.980829253	1.491654877	1.609437912	0.575364145	1.754019141	2.737249356	0	3.080890082	2.944438979	4.656074516	6.302618976
1	A	T	H	B	THB	2	0	NA	0	0.00000000	1	23	30.7	7	1.085222455	0.666513333	0.446743333	0.21977	0.185928056	0.820041389	0.377869722	12.07	6.521111925	4.966980072	3.299943648	1.508184179	1.961658506	2.623056988	1.466337069	2.623056988	3.66735312	1.659990192	3.359603484	3.391271742	4.875197323	7.017008209
1	A	T	H	H	THH	2	0	NA	0	0.00000000	0	26	30.1	9	0.515768207	0.81137	0.56256	0.24881	0.395982083	0.856145833	0.371230833	12.18666667	4.525004014	0.747214402	1.047968556	1.422662005	1.851657611	1.329135947	0	1.376991968	2.922763254	0	1.278874112	0.980829253	0	4.878020589
1	A	T	NH	B	TNHB	2	0	NA	0	0.00000000	0	21	39.5	6	1.240805167	0.72222	0.588003333	0.134216667	0.2113075	0.911866667	0.3913575	12.63333333	5.850244946	2.378774231	4.876256982	1.732147066	4.474333572	2.61800392	3.206015709	4.673866717	4.76193649	2.607820533	4.199079882	4.455960981	5.62391722	7.151811952
1	A	T	NH	H	TNHH	2	2	4,5	9	0.48945616	0	21	42.8	6	1.771731914	0.67379	0.63784	0.11295	0.437575833	0.936529167	0.493049722	15.14666667	5.07621494	1.52846885	0.747214402	0.606135804	0.606135804	0.679160939	0	1.614978093	2.746201967	0.679160939	0.527354926	0.870828358	0	5.242775293
1	B	L	H	B	LHB	2	0	NA	0	0.00000000	0	NA	9.3	0	NA	NA	NA	NA	NA	NA	NA	NA	NA	NA	NA	NA	NA	NA	NA	NA	NA	NA	NA	NA	NA	NA
1	B	L	H	H	LHH	2	0	NA	0	0.00000000	0	NA	12.2	2	NA	NA	NA	NA	NA	NA	NA	NA	NA	NA	NA	NA	NA	NA	NA	NA	NA	NA	NA	NA	NA	NA
1	B	L	NH	B	LNHB	2	0	NA	0	0.00000000	0	21	27.3	0	2.102378972	0.786923333	0.639726667	0.147196667	0.208916111	0.995720278	0.346206667	13.87	6.223788056	2.789800851	1.837016061	2.346070205	7.286496082	2.700615223	1.400087683	2.172223275	5.215237644	3.981410861	1.760408939	6.03290857	5.213223342	7.957825521
1	B	L	NH	H	LNHH	2	3	1,333333333	4	0.38888889	0	26	20.9	10	1.093281967	0.53726	0.658006667	0.120746667	0.171524167	0.799336389	0.314213333	11.32333333	6.611555553	7.175149606	4.256794045	2.372318431	6.657547381	3.392829132	5.34459114	3.031206662	3.730367893	4.504735789	4.131158535	6.650566488	7.15615497	8.595572979
1	B	T	H	B	THB	2	0	NA	0	0.00000000	0	26	12	0	1.831105581	0.700483333	0.59276	0.14043	0.212587222	0.879319444	0.3628125	13.53666667	NA	NA	NA	NA	NA	NA	NA	NA	NA	NA	NA	NA	NA	NA
1	B	T	H	H	THH	2	4	13,5	54	2.28892734	0	26	13.5	2	1.947048114	0.917	0.616446667	0.300553333	0.236185	0.985493611	0.376848333	14.52666667	6.003612681	3.026728374	2.850492392	1.54835022	6.401671481	3.112691925	3.427995575	2.538973871	5.154575292	2.688099415	1.961658506	5.895524539	6.387128696	7.721758957
1	B	T	NH	B	TNHB	2	6	4,833333333	29	3.20767494	5	23	22.1	10	1.416161439	0.628966667	0.661056667	0.037216667	0.220235	0.877350278	0.408730833	12.82666667	6.034351076	5.541916926	3.16289319	3.482094425	7.875224854	4.291600343	3.982274344	3.710178782	4.908561552	5.45970371	4.58156032	5.43275113	6.004641241	8.43770496
1	B	T	NH	H	TNHH	2	4	10,25	41	2.51125000	0	23	30.7	12	1.871516388	0.698436667	0.786826667	0.08839	0.232543611	0.923126389	0.409194167	14.19333333	6.179786583	4.615120517	2.335374916	1.754019141	3.864232342	2.890371758	0.575364145	2.022283128	3.680511204	2.280112237	2.20949467	5.652099241	5.889493343	7.220861404
2	A	L	H	B	LHB	2	0	NA	0	0.00000000	0	NA	NA	NA	NA	NA	NA	NA	NA	NA	NA	NA	NA	NA	NA	NA	NA	NA	NA	NA	NA	NA	NA	NA	NA	NA
2	A	L	H	H	LHH	2	1	1	1	0.06758621	0	25	13.7	4	1.81016356	0.541666667	0.521333333	0.020333333	0.186083333	0.756083333	0.412666667	12.54666667	5.565371471	4.664486763	1.673976434	0.635988767	3.291713149	1.673976434	1.386294361	2.172223275	2.146580845	0.893817876	1.021651248	2.914763211	4.127134385	6.218157348
2	A	L	NH	B	LNHB	2	1	1	1	0.21030043	2	27	7.7	2	1.419941635	0.669	0.5385	0.1305	0.142625	0.8365	0.291625	11.375	5.881153526	2.470920408	3.279238975	1.52846885	5.020952261	2.346070205	4.266584607	3.424986244	3.359603484	2.447166322	2.233592222	4.242924197	5.042708014	6.832372991
2	A	L	NH	H	LNHH	2	4	14	56	4.14501511	0	27	20.6	5	1.759850712	0.7135	0.683	0.0305	0.316875	0.888666667	0.492875	15.83	6.271618353	4.279747786	3.613916416	4.947182603	5.838701793	4.143134726	3.835861644	3.17805383	7.580359558	3.882708618	3.028522096	5.858250564	6.027742902	8.303394727
2	A	T	H	B	THB	2	0	NA	0	0.00000000	0	23	28	8	2.074109727	0.614	0.671	0.057	0.197625	0.924375	0.396875	12.755	6.197574966	5.468528855	2.737249356	2.172223275	5.526559012	0	3.406737562	4.483002552	3.852508878	3.34010969	2.947358689	4.124442593	5.844027392	7.385988838
2	A	T	H	H	THH	2	3	22,33333333	67	2.75882353	0	27	26.8	4	2.061407367	0.640333333	0.616666667	0.060333333	0.269805556	0.8935	0.531361111	15.03666667	NA	NA	NA	NA	NA	NA	NA	NA	NA	NA	NA	NA	NA	NA
2	A	T	NH	B	TNHB	2	4	11	44	3.64805415	2	20	36.2	9	2.055350012	0.664	0.713	0.049	0.224833333	0.88325	0.478833333	12.89666667	6.300921701	3.040103518	3.261651465	4.435874534	7.25924644	3.057663231	3.24374909	5.788316506	8.043978486	4.220052219	4.113905088	4.996210771	5.930327641	8.736712405
2	A	T	NH	H	TNHH	2	0	NA	0	0.00000000	0	23	39.3	10	1.53499461	0.68463	0.633046667	0.051583333	0.220722222	0.940388889	0.4165	14.35	5.268859948	1.252762968	2.262919837	1.66875449	2.806721729	0.810930216	1.400087683	2.089804329	2.894990704	1.291678385	1.497885427	1.66875449	1.694595721	5.592850914
2	B	L	H	B	LHB	2	3	8,333333333	25	6.12500000	2	24	14.2	5	NA	NA	NA	NA	NA	NA	NA	NA	5.512083756	2.218599437	3.01771118	0.441832752	3.037886713	1.791759469	1.66875449	1.768339195	2.106840516	1.212271607	2.248363539	2.346070205	3.804190301	5.943528185
2	B	L	H	H	LHH	2	2	3	6	0.63090129	0	29	9.4	2	1.359462509	0.527333333	0.633666667	0.106333333	0.151527778	0.793083333	0.341277778	11.67333333	NA	NA	NA	NA	NA	NA	NA	NA	NA	NA	NA	NA	NA	NA
2	B	L	NH	B	LNHB	2	0	NA	0	0.00000000	0	26	13.7	0	1.907261266	0.668	0.626666667	0.076666667	0.152916667	0.800916667	0.36575	11.99	NA	NA	NA	NA	NA	NA	NA	NA	NA	NA	NA	NA	NA	NA
2	B	L	NH	H	LNHH	2	0	NA	0	0.00000000	0	27	6.8	0	1.889756474	0.797	0.567333333	0.229666667	0.185555556	0.849527778	0.343333333	12.06666667	NA	NA	NA	NA	NA	NA	NA	NA	NA	NA	NA	NA	NA	NA
2	B	T	H	B	THB	2	2	9,5	19	2.29310345	2	22	21.4	3	1.961346714	0.892	0.5885	0.3035	0.247625	0.80375	0.41825	13.78333333	5.722374008	4.228184549	1.987366863	0.908855753	2.675424974	2.272507638	0	1.659990192	2.56779431	1.225951711	1.376991968	2.524246064	3.603886241	6.157214363
2	B	T	H	H	THH	2	0	NA	0	0.00000000	0	21	26.8	5	1.981432665	0.677666667	0.542	0.135666667	0.308333333	1.087666667	0.495666667	16.33666667	4.848552	5.320567975	2.172223275	0	1.453433664	1.945910149	0	1.871802177	1.284015512	0.798507696	1.74435723	1.041453875	4.803565568	6.184034337
2	B	T	NH	B	TNHB	2	4	8,5	34	1.92378753	2	21	37.5	6	1.904803365	0.750666667	0.564333333	0.186333333	0.215416667	0.886583333	0.407666667	13.21333333	5.195807722	4.397017869	3.004031076	1.00653761	4.127806202	1.272409966	1.869663139	1.191394022	2.723668341	1.941934001	1.858898772	3.884423394	4.87995697	6.322390679
2	B	T	NH	H	TNHH	2	3	12,33333333	37	1.47159091	0	20	29.9	14	1.630523488	0.692666667	0.623	0.069666667	0.252583333	0.909583333	0.464833333	14.08666667	5.046288397	3.373298577	1.665007764	2.315203557	7.039034137	2.726918685	0.950615474	2.932674138	5.009894279	4.083171262	3.705799	5.694640283	5.538021445	7.680783982
1	A	L	H	B	LHB	3	0	NA	0	0.00000000	0	28	7.8	4	1.749401542	0.603023333	0.49818	0.105003333	0.152828333	0.901349444	0.329419167	11.24666667	6.256549466	4.049850711	1.252762968	2.054835731	2.581898916	1.791759469	1.031601578	3.378724526	4.986456438	1.558144618	1.291678385	4.126686256	4.548305847	6.846647902
1	A	L	H	H	LHH	3	0	NA	0	0.00000000	0	24	11.1	0	0.515768207	0.449353333	0.5283	0.078946667	0.249276667	0.843903889	0.464779444	13.11666667	NA	NA	NA	NA	NA	NA	NA	NA	NA	NA	NA	NA	NA	NA
1	A	L	NH	B	LNHB	3	0	NA	0	0.00000000	0	24	23.3	5	2.019015637	0.59419	0.68407	0.08988	0.203613889	0.916715556	0.392488333	13.07333333	NA	NA	NA	NA	NA	NA	NA	NA	NA	NA	NA	NA	NA	NA
1	A	L	NH	H	LNHH	3	4	13,75	55	2.81903766	0	22	22.1	5	1.341803587	0.71586	0.53824	0.17762	0.1412125	0.780068333	0.440673333	10.715	5.871804751	3.840646343	2.431010882	1.62414406	2.675424974	1.880312867	1.54835022	2.291411792	4.432578914	2.414590151	1.728043655	3.783347529	5.231702617	6.651045369
1	A	T	H	B	THB	3	2	4,5	9	0.92842105	1	27	24.9	5	1.384673474	0.808066667	0.670303333	0.137763333	0.38672625	1.049946389	0.3850125	14.73666667	NA	NA	NA	NA	NA	NA	NA	NA	NA	NA	NA	NA	NA	NA
1	A	T	H	H	THH	3	0	NA	0	0.00000000	0	23	15.3	9	1.983493928	0.815656667	0.492803333	0.322853333	0.225911111	0.895888333	0.426170833	12.82	6.152200638	5.624418549	1.791759469	1.642227735	5.03641133	2.089804329	1.126011263	1.52846885	3.819542153	3.236497426	2.291411792	5.089994007	5.491116251	7.24533801
1	A	T	NH	B	TNHB	3	3	4,333333333	13	1.28947368	2	22	32.2	10	1.616390226	0.601793333	0.577596667	0.070903333	0.346145	1.055706111	0.509789444	14.51666667	6.241069696	5.099640567	2.463064908	1.466337069	4.635088506	1.62414406	1.908169821	4.359553779	3.279238975	2.922763254	2.90264185	3.824607506	5.507587346	7.114980206
1	A	T	NH	H	TNHH	3	0	NA	0	0.00000000	0	22	25.8	4	1.908485019	0.665953333	0.573316667	0.092636667	0.259637778	0.888086111	0.484950833	13.75666667	7.05727621	0	3.037886713	3.031206662	7.351835504	4.066649762	5.008039335	2.925250199	6.041312353	4.314149212	3.3834482	6.442672854	5.765365243	8.400509551
1	B	L	H	B	LHB	3	4	2,5	10	1.09619687	1	24	18.9	11	1.557503774	0.42219	0.484426667	0.06347	0.191866667	0.874750556	0.359266667	12.58333333	6.014982125	4.607759424	3.603886241	2.036881927	6.167361187	3.541495949	5.438401318	3.20695318	3.176509428	3.883471103	2.636408321	3.98829794	5.273379353	7.404865047
1	B	L	H	H	LHH	3	4	11,25	45	2.54032258	0	21	10.2	5	1.101194633	0.7729	0.700393333	0.072506667	0.208108889	1.0083825	0.369433333	12.31333333	5.358854839	2.595807346	1.487479505	0.747214402	1.444737957	1.466337069	0	2.203378443	1.642227735	1.110882381	1.170071253	3.808307227	5.548787817	6.314419915
1	B	L	NH	B	LNHB	3	0	NA	0	0.00000000	0	19	25.7	7	1.731407378	0.642706667	0.652546667	0.085746667	0.168354167	0.856138333	0.319240278	11.81333333	6.635654883	4.275121717	4.177800242	1.098612289	6.815883625	4.520580118	5.224551216	2.967561397	2.806721729	3.97447602	2.85263143	5.887954171	6.00223962	7.990012325
1	B	L	NH	H	LNHH	3	2	1,5	3	0.29166667	0	27	20.5	5	1.682862173	0.607206667	0.66499	0.057783333	0.23804	0.9295375	0.390279167	13.43333333	5.896924904	3.682609841	3.97447602	1.329135947	0.130053128	3.779126332	1.71978597	2.70990034	3.203198012	1.791759469	2.925250199	5.040014289	5.347239797	6.832971865
1	B	T	H	B	THB	3	2	0,5	1	0.19140625	1	27	13.3	2	1.576285553	0.868696667	0.56744	0.301256667	0.192550556	0.793635	0.415761667	11.88	NA	NA	NA	NA	NA	NA	NA	NA	NA	NA	NA	NA	NA	NA
1	B	T	H	H	THH	3	0	NA	0	0.00000000	0	27	12.5	0	1.999641033	1.146286667	0.61344	0.532846667	0.220431667	0.936041111	0.416060833	12.66333333	NA	NA	NA	NA	NA	NA	NA	NA	NA	NA	NA	NA	NA	NA
1	B	T	NH	B	TNHB	3	0	NA	0	0.00000000	0	22	20.4	10	1.653102517	0.69143	0.712936667	0.04766	0.189562222	0.9637925	0.341661944	13.27666667	6.478722966	4.441343212	3.984860329	2.248363539	7.748256283	3.912578407	5.062243354	2.910234901	4.264634148	4.51542781	2.997120199	4.899289826	5.526006128	8.268489638
1	B	T	NH	H	TNHH	3	4	4	16	0.98000000	0	22	19.8	9	2.075775647	0.817036667	0.59877	0.218266667	0.232181667	1.00897	0.380914167	14.11666667	6.468503555	5.835676725	3.960460374	1.880312867	3.949818202	3.433987204	2.19310086	3.891064154	3.828641396	2.213551471	3.306751026	6.521111925	6.180476635	7.791400375
2	A	L	H	B	LHB	3	0	NA	0	0.00000000	0	33	3.8	0	NA	NA	NA	NA	NA	NA	NA	NA	NA	NA	NA	NA	NA	NA	NA	NA	NA	NA	NA	NA	NA	NA
2	A	L	H	H	LHH	3	0	NA	0	0.00000000	0	27	8.6	2	NA	NA	NA	NA	NA	NA	NA	NA	6.640456638	4.258759841	2.839728025	0.245122458	3.898599985	2.602689685	1.079920156	3.650658241	4.914695286	3.083437854	1.99997737	4.470368145	4.847244525	7.190759762
2	A	L	NH	B	LNHB	3	0	NA	0	0.00000000	0	29	13.2	1	1.848285634	0.521333333	0.521	0.000333333	0.147694444	0.756027778	0.343416667	11.29666667	NA	NA	NA	NA	NA	NA	NA	NA	NA	NA	NA	NA	NA	NA
2	A	L	NH	H	LNHH	3	0	NA	0	0.00000000	0	29	10.9	3	NA	NA	NA	NA	NA	NA	NA	NA	5.751866922	3.266607228	2.313634929	1.299282984	3.721669277	0	0.84729786	1.84582669	3.11104312	2.197224577	2.079441542	4.081296847	2.751535313	6.230700146
2	A	T	H	B	THB	3	0	NA	0	0.00000000	0	25	24.3	11	2.144809188	0.722953333	0.67118	0.132986667	0.240416667	1.089916667	0.402166667	15.82	6.309463629	5.435781986	3.650658241	1.858898772	6.018931087	4.159750762	3.8465952	2.332683124	3.69992929	3.415903529	2.470920408	4.967302434	5.024611248	7.451789993
2	A	T	H	H	THH	3	0	NA	0	0.00000000	0	24	15.1	2	1.337274337	0.793	0.580333333	0.212666667	0.208555556	0.885027778	0.380333333	13.28333333	NA	NA	NA	NA	NA	NA	NA	NA	NA	NA	NA	NA	NA	NA
2	A	T	NH	B	TNHB	3	0	NA	0	0.00000000	0	18	27	4	1.438364266	0.575	0.598	0.023	0.161361111	0.791111111	0.394916667	11.54666667	3.983383442	1.010156868	1.194403353	1.751268108	3.707747938	1.349926717	2.106840516	0.919460307	3.637168362	1.994592328	1.447852254	3.3814265	3.236497426	5.362707067
2	A	T	NH	H	TNHH	3	2	15,5	31	1.31515152	0	21	33.4	2	1.970976995	0.751406667	0.60709	0.144316667	0.241583333	0.923583333	0.460083333	13.49666667	5.882481959	4.449722369	3.802420702	3.892144185	5.660698223	2.965927409	2.397895273	2.757595938	6.108647756	2.911314932	3.540729254	4.696576652	5.443791054	7.440230563
2	B	L	H	B	LHB	3	0	NA	0	0.00000000	0	27	16.2	1	1.618777941	0.749666667	0.562666667	0.187	0.206694444	0.785722222	0.44	12.39	NA	NA	NA	NA	NA	NA	NA	NA	NA	NA	NA	NA	NA	NA
2	B	L	H	H	LHH	3	4	9	36	3.78540773	0	25	13.3	5	NA	NA	NA	NA	NA	NA	NA	NA	7.025192576	3.759907291	0	1.079920156	2.262919837	2.291411792	0.441832752	3.203198012	3.870042933	1.74435723	0.870828358	2.772588722	4.064267107	7.197019433
2	B	L	NH	B	LNHB	3	0	NA	0	0.00000000	0	30	5.6	0	1.835464727	0.562	0.591	0.035666667	0.123166667	0.813416667	0.276944444	11.99333333	NA	NA	NA	NA	NA	NA	NA	NA	NA	NA	NA	NA	NA	NA
2	B	L	NH	H	LNHH	3	4	9,75	39	2.39173967	0	28	8.1	1	NA	NA	NA	NA	NA	NA	NA	NA	NA	NA	NA	NA	NA	NA	NA	NA	NA	NA	NA	NA	NA	NA
2	B	T	H	B	THB	3	0	NA	0	0.00000000	2	19	18.4	4	1.540732215	0.672666667	0.624333333	0.089	0.229888889	0.925416667	0.420638889	14.28333333	5.592407435	4.450649067	1.409824859	1.349926717	3.230239584	2.757595938	0.669049629	2.941091696	2.645837017	1.634517597	1.634517597	2.00533357	3.723204197	6.18441068
2	B	T	H	H	THH	3	0	NA	0	0.00000000	0	25	15.1	12	1.74229309	0.602666667	0.493	0.109666667	0.258833333	0.89975	0.475166667	12.69	5.796226598	3.096080247	3.247355296	1.031601578	4.767855768	1.031601578	2.397895273	2.917770732	2.505525937	3.191847152	3.010894521	3.730367893	4.238925791	6.530270057
2	B	T	NH	B	TNHB	3	6	4,833333333	29	1.64087760	2	22	32.8	12	2.261625435	0.768333333	0.584	0.184333333	0.256138889	1.023694444	0.419694444	14.52666667	5.66324979	4.493928211	3.556141398	2.883403089	6.297646315	1.148283898	3.451749661	3.089779029	5.073175292	4.3533199	2.628084651	5.083558702	5.075347411	7.372161676
2	B	T	NH	H	TNHH	3	0	NA	0	0.00000000	0	19	43.9	7	1.716455201	0.737333333	0.598	0.139333333	0.249416667	0.916472222	0.458194444	14.01	5.093750201	4.676973918	2.427748236	1.358123484	6.675122402	3.324236341	0.938269639	5.252273428	2.984558973	3.552168409	0.510825624	5.139061083	5.675611598	7.498869734
1	A	L	H	B	LHB	4	0	NA	0	0.00000000	0	24	18.6	4	1.781663334	1.06364	0.555126667	0.508513333	0.307074583	0.664265	0.295845	10.25	6.334413779	4.334381648	2.248363539	1.586965057	1.365240952	1.52846885	0.927340568	2.359280437	3.34010969	1.400087683	1.329135947	3.120895417	4.564348191	6.70764307
1	A	L	H	H	LHH	4	0	NA	0	0.00000000	0	29	10.9	0	NA	NA	NA	NA	NA	NA	NA	NA	NA	NA	NA	NA	NA	NA	NA	NA	NA	NA	NA	NA	NA	NA
1	A	L	NH	B	LNHB	4	1	10	10	1.89189189	2	26	22.2	5	2.006520895	0.76997	0.53687	0.2331	0.334007083	0.787663333	0.352158889	12.44	NA	NA	NA	NA	NA	NA	NA	NA	NA	NA	NA	NA	NA	NA
1	A	L	NH	H	LNHH	4	0	NA	0	0.00000000	0	31	9.5	2	1.005043556	0.496555	0.57885	0.082295	0.327778056	0.77747	0.36425625	10.56666667	NA	NA	NA	NA	NA	NA	NA	NA	NA	NA	NA	NA	NA	NA
1	A	T	H	B	THB	4	0	NA	0	0.00000000	0	26	25.1	8	1.975189517	0.7090575	0.4371025	0.193426667	0.33509	0.754655556	0.410130833	13.11666667	NA	NA	NA	NA	NA	NA	NA	NA	NA	NA	NA	NA	NA	NA
1	A	T	H	H	THH	4	2	16,5	33	2.04424779	0	26	24.4	2	1.887197182	0.800606667	0.643753333	0.156853333	0.341427083	0.888032222	0.432590833	13.27333333	NA	NA	NA	NA	NA	NA	NA	NA	NA	NA	NA	NA	NA	NA
1	A	T	NH	B	TNHB	4	0	NA	0	0.00000000	0	22	37.2	13	1.268340579	0.64743	0.616603333	0.104746667	0.172284444	0.828335833	0.367811667	11.00666667	7.423833749	4.781920698	3.824607506	2.19310086	6.210302547	4.200815572	4.0862875	2.828846525	3.184207696	2.700615223	3.153052528	5.461474981	6.417821014	8.128333885
1	A	T	NH	H	TNHH	4	4	11,75	47	2.55604883	0	22	36.7	8	1.578903567	0.599186667	0.609543333	0.048656667	0.248153889	0.979833611	0.44681	14.29333333	7.075840171	2.447166322	3.991723774	1.987366863	1.987366863	0	1.170071253	2.828846525	5.36580293	1.62414406	2.636408321	2.795473016	5.568061738	7.486488741
1	B	L	H	B	LHB	4	0	NA	0	0.00000000	0	34	13.5	0	NA	NA	NA	NA	NA	NA	NA	NA	6.713394879	3.044522438	3.411331047	1.814643763	4.885743719	3.78859909	1.558144618	2.248363539	3.354765546	2.940043368	2.592348332	5.626921429	5.18614357	7.363350042
1	B	L	H	H	LHH	4	4	7,75	31	1.75000000	0	21	11.2	0	1.979361571	0.77141	0.545373333	0.226036667	0.253026667	1.007521667	0.433364722	14.9	NA	NA	NA	NA	NA	NA	NA	NA	NA	NA	NA	NA	NA	NA
1	B	L	NH	B	LNHB	4	0	NA	0	0.00000000	0	22	20.3	3	1.794561524	0.694836667	0.605966667	0.08887	0.181284444	0.959044167	0.3463175	12.20666667	6.63048792	3.519803124	3.578361629	1.961658506	6.251832518	2.86114212	3.053302125	2.553487914	4.396732782	2.380916936	2.623056988	3.48635519	4.993702619	7.425931598
1	B	L	NH	H	LNHH	4	0	NA	0	0.00000000	0	23	24.3	0	1.486141745	0.752493333	0.587213333	0.16528	0.234627222	1.006335833	0.374213611	14.6	NA	NA	NA	NA	NA	NA	NA	NA	NA	NA	NA	NA	NA	NA
1	B	T	H	B	THB	4	0	NA	0	0.00000000	0	26	11.2	2	1.863458434	0.847236667	0.62628	0.220956667	0.323265556	1.009000833	0.464785	15.01666667	NA	NA	NA	NA	NA	NA	NA	NA	NA	NA	NA	NA	NA	NA
1	B	T	H	H	THH	4	4	14,25	57	2.41608997	0	22	15.6	3	NA	NA	NA	NA	NA	NA	NA	NA	7.043871292	4.166952291	4.62242782	4.031943672	5.994423129	2.942487759	3.735904393	2.662587827	5.767973713	3.72703122	2.828846525	4.816990613	5.915203261	7.903021483
1	B	T	NH	B	TNHB	4	3	7,666666667	23	2.54401806	1	20	19.3	4	2.062265847	0.965863333	0.60636	0.359503333	0.272915556	1.042544167	0.464755833	14.66	6.724299746	3.723683376	4.236920577	2.839728025	6.384163326	2.203378443	3.810359352	2.746201967	5.599553006	3.024481687	5.994999957	6.685860947	5.964079076	8.158460576
1	B	T	NH	H	TNHH	4	0	NA	0	0.00000000	0	21	25.1	8	2.195615846	0.8786	0.717026667	0.161573333	0.327555833	1.27195	0.452310833	17.23	6.722462646	4.928862696	3.560098664	3.157000421	5.827801172	2.494123305	2.623056988	3.037886713	5.625420453	3.388149666	2.277267285	6.557054518	6.716762906	8.086162381
2	A	L	H	B	LHB	4	0	NA	0	0.00000000	0	31	10	0	1.505111311	0.384	0.504333333	0.120333333	0.108333333	0.670222222	0.292777778	10.12	NA	NA	NA	NA	NA	NA	NA	NA	NA	NA	NA	NA	NA	NA
2	A	L	H	H	LHH	4	3	9	27	1.82482759	0	29	8.4	4	NA	NA	NA	NA	NA	NA	NA	NA	5.88386387	3.108564804	1.642227735	0.747214402	5.159374533	2.789800851	1.433760898	2.839728025	2.691243083	1.614978093	2.123591326	4.308559483	4.598481198	6.67241965
2	A	L	NH	B	LNHB	4	1	2	2	0.42060086	1	30	16.9	6	2.069073277	0.778333333	0.595	0.183333333	0.247444444	0.944527778	0.4515	14.09333333	6.24897374	2.431010882	2.760947147	1.508184179	3.672072336	2.817845314	1.278874112	2.47871468	2.538973871	1.908169821	2.253239219	3.48635519	3.214421475	6.544284811
2	A	L	NH	H	LNHH	4	4	13,25	53	3.92296073	0	29	19.7	5	1.975189517	0.694	0.685666667	0.008333333	0.30075	1.073	0.458583333	15.47	6.168580781	3.348510747	3.483922691	4.416734739	5.419480925	3.276245857	3.239611723	2.077455444	7.565423309	4.00531094	2.361153447	5.697572758	5.359725995	8.132034785
2	A	T	H	B	THB	4	0	NA	0	0.00000000	0	18	19.6	14	1.085222455	0.578	0.489333333	0.088666667	0.17525	0.8125	0.368472222	12.45666667	5.735989691	4.017883396	1.126011263	0.870828358	2.993646767	1.103231235	0.441832752	2.284364547	1.614978093	0.927340568	1.780117894	3.222757172	3.376354295	6.13354867
2	A	T	H	H	THH	4	0	NA	0	0.00000000	0	26	9.4	0	NA	NA	NA	NA	NA	NA	NA	NA	NA	NA	NA	NA	NA	NA	NA	NA	NA	NA	NA	NA	NA	NA
2	A	T	NH	B	TNHB	4	0	NA	0	0.00000000	0	19	20.2	2	1.952603426	0.681666667	0.628666667	0.053	0.177725833	0.805815833	0.401298333	11.24	5.663731788	3.064169435	3.031206662	2.75507514	6.898293995	2.346070205	3.901411345	2.917770732	7.289155355	4.083171262	3.997690888	4.470368145	4.317858415	8.05313629
2	A	T	NH	H	TNHH	4	0	NA	0	0.00000000	0	23	36.6	5	2.04654741	0.763823333	0.61342	0.150403333	0.183388889	0.942388889	0.337194444	14.56333333	4.512892441	0	0	0	1.791759469	1.278874112	0	0.831297519	1.586965057	0	0	0	0	4.64403471
2	B	L	H	B	LHB	4	0	NA	0	0.00000000	0	27	4.2	0	NA	NA	NA	NA	NA	NA	NA	NA	NA	NA	NA	NA	NA	NA	NA	NA	NA	NA	NA	NA	NA	NA
2	B	L	H	H	LHH	4	1	15	15	1.57725322	0	26	10.4	1	1.808628339	0.715	0.627666667	0.087333333	0.231388889	0.920333333	0.39925	12.51333333	NA	NA	NA	NA	NA	NA	NA	NA	NA	NA	NA	NA	NA	NA
2	B	L	NH	B	LNHB	4	0	NA	0	0.00000000	0	36	8.4	0	NA	NA	NA	NA	NA	NA	NA	NA	NA	NA	NA	NA	NA	NA	NA	NA	NA	NA	NA	NA	NA	NA
2	B	L	NH	H	LNHH	4	4	10,75	43	2.63704631	0	28	8.6	3	NA	NA	NA	NA	NA	NA	NA	NA	4.285882774	0.169899037	3.960460374	0	0	0	0	0.980829253	2.3099652	0	0	0.315081047	0	4.908561552
2	B	T	H	B	THB	4	0	NA	0	0.00000000	0	21	15.2	4	1.304173721	0.638333333	0.477	0.161333333	0.182777778	0.888888889	0.344944444	13.76333333	4.685469271	3.411331047	3.451749661	0.927340568	4.970199028	2.036881927	3.070633582	3.120895417	2.482589152	1.961658506	1.52846885	4.64892122	4.392733005	6.338103184
2	B	T	H	H	THH	4	4	16	64	2.58745875	0	26	9.4	6	2.599176798	0.62	0.616333333	0.064333333	0.268916667	0.943416667	0.479416667	13.31333333	5.365456669	2.387742901	3.567966525	2.779509165	6.186208624	2.833213344	3.891820298	2.377486401	5.944838706	3.075774981	2.022283128	5.054829375	3.688879454	7.268842696
2	B	T	NH	B	TNHB	4	1	12	12	0.67898383	1	27	37.6	6	1.663966556	0.537	0.492	0.045	0.186666667	0.78675	0.413666667	12.47333333	6.570312201	2.760947147	2.817845314	1.422662005	6.981177831	1.329135947	4.122944017	1.851657611	3.562728169	2.961830722	2.609524982	4.441343212	4.875197323	7.682687239
2	B	T	NH	H	TNHH	4	0	NA	0	0.00000000	0	21	36.1	9	2.033916107	0.700333333	0.647666667	0.052666667	0.275861111	0.909861111	0.496666667	13.72333333	5.171835895	1.603068464	4.264913018	1.880312867	6.799356643	2.700615223	3.742194513	2.467561318	5.217176172	5.034475821	3.30868751	5.669497708	6.139747707	7.754597253
1	A	L	H	B	LHB	5	0	NA	0	0.00000000	0	28	16.1	8	1.992650427	0.745206667	0.663623333	0.081583333	0.3163175	0.854067778	0.343978611	10.08333333	5.227735932	5.036712073	3.008611936	1.659990192	2.529179473	2.846917129	0.554310736	3.211938235	4.162157039	1.671658935	1.738948888	3.101648191	4.019824983	6.333893434
1	A	L	H	H	LHH	5	0	NA	0	0.00000000	0	24	12.4	9	0.515768207	0.510686667	0.58001	0.117096667	0.312833125	0.797527222	0.323196667	11.76666667	6.130380721	6.045268576	2.917770732	1.642227735	4.707024562	3.157000421	0.870828358	4.666056212	3.089779029	2.516800014	2.815075996	3.977082224	5.391858305	7.286400977
1	A	L	NH	B	LNHB	5	0	NA	0	0.00000000	0	27	23	4	1.778378031	0.535103333	0.594863333	0.05976	0.166195	0.790046667	0.357018889	11.03	NA	NA	NA	NA	NA	NA	NA	NA	NA	NA	NA	NA	NA	NA
1	A	L	NH	H	LNHH	5	0	NA	0	0.00000000	0	33	23.5	0	NA	0.49854	0.60132	0.10278	0.356436667	0.702815	0.251585	9.33	6.541951492	5.125285857	3.48635519	2.359280437	2.385188622	4.234911334	1.031601578	3.548179572	3.606403232	1.768339195	3.108564804	2.763870271	3.527993178	7.026056699
1	A	T	H	B	THB	5	3	6,666666667	20	2.06315789	3	26	27.5	6	1.863458434	0.912723333	0.58942	0.323303333	0.181842222	0.841517778	0.376896667	11.66333333	NA	NA	NA	NA	NA	NA	NA	NA	NA	NA	NA	NA	NA	NA
1	A	T	H	H	THH	5	4	23	92	5.69911504	0	23	29.6	15	0	0.709926667	0.501036667	0.20889	0.361040833	0.779620556	0.417233333	11.69333333	NA	NA	NA	NA	NA	NA	NA	NA	NA	NA	NA	NA	NA	NA
1	A	T	NH	B	TNHB	5	7	7,142857143	50	4.95951417	1	22	43.1	20	2.144099426	0.537706667	0.67688	0.139173333	0.41802375	0.9517275	0.470841111	13.35333333	6.002514383	2.521274294	4.162349291	0.747214402	0.980829253	4.370853334	0.693147181	3.130651591	2.730029108	1.098612289	2.184802057	1.491654877	5.725036481	6.820016365
1	A	T	NH	H	TNHH	5	0	NA	0	0.00000000	0	22	26.3	10	1.766679718	0.54693	0.61036	0.06343	0.362564792	0.900239167	0.374926667	12.04333333	6.874313392	4.069975971	3.64341708	2.693124551	2.84620054	3.740311628	1.694595721	3.295836866	3.205452805	2.051270665	2.708050201	2.466214517	4.052750665	7.150875734
2	A	L	H	B	LHB	5	1	1	1	0.12436548	1	32	4.8	2	NA	NA	NA	NA	NA	NA	NA	NA	NA	NA	NA	NA	NA	NA	NA	NA	NA	NA	NA	NA	NA	NA
2	A	L	H	H	LHH	5	2	7,5	15	1.01379310	0	27	10.9	5	NA	NA	NA	NA	NA	NA	NA	NA	6.160034576	3.191847152	1.863218433	0	6.09080699	2.984558973	2.346070205	3.168751438	3.351851508	2.677972746	2.494123305	5.780400521	5.018750425	7.326026921
2	A	L	NH	B	LNHB	5	0	NA	0	0.00000000	0	29	6.3	3	NA	NA	NA	NA	NA	NA	NA	NA	5.696907041	2.763870271	2.172223275	1.329135947	3.258096538	2.728215871	0	2.123591326	2.248363539	0.747214402	0	3.682609841	4.131158535	6.17297559
2	A	L	NH	H	LNHH	5	0	NA	0	0.00000000	0	31	7.7	0	1.942552127	0.721	0.601666667	0.119333333	0.262666667	0.996083333	0.441305556	14.87333333	6.588123771	3.878696001	2.781231818	0	2.397895273	3.191847152	1.170071253	3.024481687	5.873368963	1.126011263	2.602689685	3.810359352	4.032764623	7.179815971
2	A	T	H	B	THB	5	0	NA	0	0.00000000	0	18	17.9	8	1.456037114	0.687333333	0.46	0.227333333	0.177305556	0.765	0.385972222	12.00333333	6.442893961	4.845061595	2.538973871	2.737249356	4.02037903	1.642227735	3.057663231	4.644924945	3.583518938	3.096080247	1.466337069	2.719100037	4.289698116	7.010512409
2	A	T	H	H	THH	5	4	16	64	2.63529412	0	24	31.2	0	1.73688434	0.532	0.605666667	0.199	0.185166667	0.815333333	0.408027778	12.09333333	6.023537267	4.051462835	4.536970651	1.822156946	6.164639462	2.817845314	5.053410935	3.299943648	3.852508878	4.044998688	3.552168409	4.801893708	5.668858689	7.487007688
2	A	T	NH	B	TNHB	5	0	NA	0	0.00000000	0	20	28.2	6	2.018067162	0.682333333	0.728	0.045666667	0.170491667	0.8930775	0.319235	12.1	5.695663182	2.346070205	3.214421475	4.128924896	7.66625662	2.994805919	4.487178795	2.675424974	8.333599715	4.530007527	3.16093279	5.465008137	6.200959827	8.942289041
2	A	T	NH	H	TNHH	5	4	11	44	1.86666667	0	22	28.6	8	1.789769481	0.722883333	0.580876667	0.142006667	0.261305556	0.987722222	0.436638889	14.45666667	6.760886662	2.106840516	4.912654886	1.908169821	3.795905249	3.474952558	2.084060488	1.54835022	3.112691925	2.397895273	3.153052528	3.397486802	6.276156041	7.444508525
2	B	L	H	B	LHB	5	0	NA	0	0.00000000	1	27	10.9	6	1.438364266	0.667	0.585666667	0.114	0.178	0.867972222	0.342083333	11.62666667	NA	NA	NA	NA	NA	NA	NA	NA	NA	NA	NA	NA	NA	NA
2	B	L	H	H	LHH	5	0	NA	0	0.00000000	0	32	7.2	2	0.089170154	0.983	0.633	0.35	0.18125	0.896916667	0.3545	12.735	5.636375646	3.18036597	1.329135947	0	4.289698116	0.747214402	1.921812597	2.789800851	1.837016061	1.170071253	1.252762968	2.976096299	3.349904087	6.123710392
2	B	L	NH	B	LNHB	5	0	NA	0	0.00000000	3	31	10.9	7	1.630523488	0.643333333	0.602333333	0.041	0.147583333	0.879944444	0.30825	13.51666667	5.700938929	2.952206009	1.329135947	0	3.83265908	2.36364535	0.980829253	3.258096538	2.922763254	0	1.329135947	2.806721729	3.935450138	6.189632112
2	B	L	NH	H	LNHH	5	4	8,75	35	2.14643304	0	30	9.5	2	1.576285553	0.546	0.496666667	0.089333333	0.1655	0.749305556	0.35125	12.66666667	6.599341259	3.657847345	1.694595721	1.837016061	5.679034305	0	2.036881927	2.072472872	5.646231827	3.359603484	3.225520368	4.366630949	5.035508559	7.40980921
2	B	T	H	B	THB	5	0	NA	0	0.00000000	0	21	19.2	0	1.794561524	0.754	0.567666667	0.186333333	0.290666667	1.079666667	0.443583333	15.63666667	4.051462835	5.045891209	0.804047877	0.717538634	3.104420579	2.076350349	0	1.45198962	2.316073955	1.889685006	0.441832752	3.636936176	4.837261243	6.04760564
2	B	T	H	H	THH	5	4	2,25	9	0.36386139	0	22	31.2	5	2.115473012	0.899	0.681333333	0.217666667	0.2705	0.99375	0.4405	15.26666667	6.010449847	4.62333749	3.3834482	2.018599882	4.155404819	1.365240952	0.870828358	1.694595721	4.489260395	2.319114395	3.29480753	3.982274344	5.784337871	7.016634596
2	B	T	NH	B	TNHB	5	0	NA	0	0.00000000	0	21	33.1	4	2.242231283	0.759	0.562333333	0.196666667	0.288916667	0.982166667	0.47225	15.42	5.898915983	4.500632377	3.2651938	2.832486864	4.476354289	2.020647804	0.883665505	0.908855753	4.841656425	3.293089612	2.895843728	4.611446743	5.355071035	6.975656196
2	B	T	NH	H	TNHH	5	4	14,5	58	2.30681818	0	17	30.4	14	2.22782813	0.894333333	0.693666667	0.200666667	0.3525	1.10425	0.536666667	16.24	4.539610568	3.517973967	2.563048216	1.561388215	7.702901777	3.759188332	2.79169515	3.488243052	4.546834609	5.487355003	4.383722726	6.545083554	5.961736903	8.278939136
1	A	L	H	B	LHB	6	0	NA	0	0.00000000	0	26	10.9	2	1.60914729	0.649763333	0.464673333	0.18509	0.166722222	0.7988675	0.298693333	12.64666667	5.180950911	0	0	0	0	1.508184179	0	0	2.524246064	0	0	0.908855753	0	5.269574898
1	A	L	H	H	LHH	6	3	1,333333333	4	0.36772983	0	24	13.7	5	NA	NA	NA	NA	NA	NA	NA	NA	NA	NA	NA	NA	NA	NA	NA	NA	NA	NA	NA	NA	NA	NA
1	A	L	NH	B	LNHB	6	4	2,75	11	2.08108108	1	26	19.3	5	1.747635307	0.633566667	0.641853333	0.049806667	0.23616	1.01027	0.380673889	13.37666667	6.990767931	4.172676405	3.2651938	2.213551471	5.204617001	2.012430831	3.421967829	0	3.868109818	2.760947147	1.694595721	4.729352456	4.860960181	7.442774746
1	A	L	NH	H	LNHH	6	0	NA	0	0.00000000	0	24	15.3	0	2.062265847	0.874683333	0.639313333	0.23537	0.166713333	0.887333333	0.343968889	12.71	6.794420668	3.062005401	4.357183548	2.012430831	5.0318893	3.744699524	3.372391382	3.72703122	4.512892441	3.16093279	3.19942869	4.663439094	5.784622585	7.509071406
1	A	T	H	B	THB	6	5	0,4	2	0.20631579	1	23	17.9	8	1.723995634	0.676206667	0.497056667	0.17915	0.133608056	0.748441944	0.3393175	9.076666667	5.652099241	5.887337838	2.346070205	0.105360516	2.22161603	1.134979933	1.440361582	3.209947194	2.654805687	0	2.346070205	2.159484249	4.852030264	6.743535558
1	A	T	H	H	THH	6	0	NA	0	0.00000000	0	23	17.1	1	1.502006699	0.5945	0.57521	0.057356667	0.390900833	0.917151667	0.4375125	13.38	5.85973048	4.168386395	2.45514721	1.304320778	1.400087683	1.659990192	0.441832752	3.820557278	2.845124692	1.508184179	2.719100037	1.760408939	4.998087766	6.501150633
1	A	T	NH	B	TNHB	6	0	NA	0	0.00000000	0	22	32.6	6	1.537872888	0.787993333	0.63816	0.149833333	0.399545	0.922100833	0.501533333	13.53666667	6.99607136	3.53934772	2.159484249	3.060270795	7.211146645	2.90264185	1.386294361	3.262360937	7.474330918	5.099188691	0.980829253	5.699700079	7.046743976	8.686804687
1	A	T	NH	H	TNHH	6	0	NA	0	0.00000000	0	22	21.2	11	2.004566316	0.68793	0.616293333	0.071636667	0.1842	0.836678333	0.3664575	12.50333333	5.836433851	4.00531094	3.386271731	1.329135947	0	1.586965057	0.36772478	5.39866534	3.096080247	1.170071253	3.753417975	1.170071253	5.269574898	6.816492453
1	B	L	H	B	LHB	6	0	NA	0	0.00000000	0	27	22.7	3	1.024183838	0.7191	0.527246667	0.191853333	0.163771667	0.7925925	0.331696667	11.16666667	6.624851894	4.316005534	3.588649786	1.278874112	4.843603656	4.00531094	4.140780399	2.291411792	3.258096538	2.712976319	1.822156946	5.359725995	5.388902597	7.371302928
1	B	L	H	H	LHH	6	0	NA	0	0.00000000	0	24	8.4	1	1.723995634	0.70845	0.517616667	0.190833333	0.19963	0.864221667	0.382514444	13.38333333	NA	NA	NA	NA	NA	NA	NA	NA	NA	NA	NA	NA	NA	NA
1	B	L	NH	B	LNHB	6	0	NA	0	0.00000000	0	21	25	1	1.904803365	0.855	0.734923333	0.120076667	0.200586667	1.047271667	0.362498333	13.67	5.349221696	2.945274052	3.314474563	0.784118959	1.429019306	2.487548659	0.389464767	3.692049029	2.487548659	0.919460307	1.983734458	2.383360133	4.747413519	6.115681865
1	B	L	NH	H	LNHH	6	3	0,666666667	2	0.19444444	0	25	29	9	1.749401542	0.675313333	0.595346667	0.079966667	0.191808889	0.950857778	0.362873333	12.93333333	4.928862696	1.791759469	2.633087163	0.679160939	3.861314335	2.218599437	2.871679625	1.880312867	3.139110856	2.672231103	1.768339195	3.657847345	6.120663652	6.641725973
1	B	T	H	B	THB	6	0	NA	0	0.00000000	0	27	8.1	2	1.670356879	0.735953333	0.551083333	0.18487	0.191540556	0.896721667	0.352169167	12.64333333	NA	NA	NA	NA	NA	NA	NA	NA	NA	NA	NA	NA	NA	NA
1	B	T	H	H	THH	6	4	13	52	2.20415225	0	26	13.7	3	1.945928474	0.832076667	0.604123333	0.227953333	0.256382222	0.997024167	0.426564167	14.12333333	6.071250812	3.492008116	2.595807346	2.524246064	6.749670947	3.153052528	4.298544377	3.168751438	4.32829372	4.161195223	2.213551471	6.203584599	4.930201563	7.712692263
1	B	T	NH	B	TNHB	6	0	NA	0	0.00000000	0	22	14.9	0	1.797727094	0.5692	0.6125	0.06226	0.168189167	0.862683333	0.403554167	11.39333333	7.04002546	3.477815428	5.244242429	2.156273974	4.575855798	3.540153847	3.34501888	2.187922185	3.696489314	1.921812597	4.244917421	6.332440516	6.296239287	7.919618782
1	B	T	NH	H	TNHH	6	4	7,75	31	1.89875000	0	21	24.6	9	0.515768207	0.53316	0.571376667	0.038216667	0.126846667	0.7652275	0.295601389	10.20666667	5.490161342	4.083171262	3.942659975	1.110882381	4.55173034	2.494123305	2.952206009	3.040103518	2.922763254	3.129032158	2.524246064	3.864232342	5.37955594	6.696668383
2	A	L	H	B	LHB	6	0	NA	0	0.00000000	0	30	6.1	1	2.063122634	0.752333333	0.665666667	0.086666667	0.214222222	0.901833333	0.427333333	13.39333333	NA	NA	NA	NA	NA	NA	NA	NA	NA	NA	NA	NA	NA	NA
2	A	L	H	H	LHH	6	4	12	48	3.24413793	0	27	14.7	4	1.479629852	0.471666667	0.503333333	0.031666667	0.15675	0.806833333	0.33725	11.65	5.928110509	4.798846783	2.760947147	1.851657611	7.398196773	3.20695318	2.253239219	6.811285167	4.254824377	3.519803124	2.595807346	6.553564021	5.510587198	8.330613694
2	A	L	NH	B	LNHB	6	0	NA	0	0.00000000	0	30	8.2	0	2.120751992	0.567	0.604666667	0.037666667	0.289166667	1.02425	0.473138889	15.52333333	NA	NA	NA	NA	NA	NA	NA	NA	NA	NA	NA	NA	NA	NA
2	A	L	NH	H	LNHH	6	0	NA	0	0.00000000	0	42	4.2	0	NA	NA	NA	NA	NA	NA	NA	NA	NA	NA	NA	NA	NA	NA	NA	NA	NA	NA	NA	NA	NA	NA
2	A	T	H	B	THB	6	0	NA	0	0.00000000	1	17	14.8	9	1.725860462	0.598666667	0.619666667	0.089	0.2535	0.940916667	0.454666667	14.4	6.153087242	3.305053521	1.291678385	1.52846885	5.393122368	1.170071253	0.606135804	1.586965057	3.664985134	2.277267285	0	3.523906536	5.153773174	6.887864314
2	A	T	H	H	THH	6	4	12	48	1.97647059	0	24	13.9	11	1.145862818	0.452286667	0.438623333	0.03499	0.151333333	0.707833333	0.370166667	9.956666667	5.577210933	5.923661444	1.659990192	0	1.047968556	1.54835022	0	2.213551471	2.291411792	1.908169821	1.329135947	0	5.306065053	6.77197798
2	A	T	NH	B	TNHB	6	0	NA	0	0.00000000	2	19	11.1	4	2.26914692	0.696333333	0.617666667	0.078666667	0.226166667	0.848138889	0.466333333	11.88	5.407812181	3.096080247	3.549891022	0.708895538	5.927687641	0.854077547	3.131344832	2.611469373	2.036881927	2.440274496	3.78274559	3.998055067	3.624552551	6.732607926
2	A	T	NH	H	TNHH	6	2	12,5	25	1.06060606	0	22	28.2	4	1.648679647	0.660503333	0.618983333	0.04152	0.220583333	0.977416667	0.390083333	14.22333333	5.789620324	1.992430165	3.766354766	0.798507696	2.120263536	1.440361582	0.798507696	1.386294361	1.945910149	1.586965057	2.387742901	2.820055259	5.327336649	6.44871357
2	B	L	H	B	LHB	6	1	1	1	0.24500000	2	29	13.8	4	NA	NA	NA	NA	NA	NA	NA	NA	5.280945117	2.560666696	1.212271607	0.441832752	1.642227735	1.901277995	0	3.315195596	1.497885427	0.747214402	1.031601578	2.332683124	4.073763855	5.7723061
2	B	L	H	H	LHH	6	4	12,5	50	5.25751073	0	29	13.7	3	1.862100785	0.789333333	0.672666667	0.192666667	0.168111111	0.965	0.319	13.59666667	6.106527838	3.883471103	2.942487759	0.554310736	4.577760924	1.880312867	2.961830722	3.026728374	2.675424974	1.935271751	1.908169821	3.19942869	4.484048249	6.673532056
2	B	L	NH	B	LNHB	6	3	2,666666667	8	2.34730539	1	29	14.7	4	1.906034054	0.682333333	0.614333333	0.095333333	0.181	0.888916667	0.375916667	12.87666667	6.311062405	4.181201606	3.20695318	1.047968556	1.659990192	2.817845314	1.170071253	2.3099652	2.688099415	1.225951711	2.414590151	2.942487759	4.137829674	6.656536084
2	B	L	NH	H	LNHH	6	4	10	40	2.45306633	0	29	12.1	2	1.768370322	0.598666667	0.668333333	0.069666667	0.230166667	0.851	0.467	13.04333333	NA	NA	NA	NA	NA	NA	NA	NA	NA	NA	NA	NA	NA	NA
2	B	T	H	B	THB	6	0	NA	0	0.00000000	0	22	8.5	3	1.848285634	0.647333333	0.567333333	0.112	0.224416667	0.944916667	0.374333333	13.93	NA	NA	NA	NA	NA	NA	NA	NA	NA	NA	NA	NA	NA	NA
2	B	T	H	H	THH	6	1	2	2	0.08085809	0	25	17.3	13	2.108590077	0.511333333	0.589666667	0.078333333	0.294333333	1.02675	0.456333333	13.60666667	NA	NA	NA	NA	NA	NA	NA	NA	NA	NA	NA	NA	NA	NA
2	B	T	NH	B	TNHB	6	3	8,333333333	25	1.41454965	1	24	34.8	13	2.146225242	0.570666667	0.569666667	0.056333333	0.265805556	0.923694444	0.474694444	13.31333333	6.305260985	2.984558973	2.799987696	1.540445041	5.070998444	1.516347489	2.556365614	1.714798428	3.469202111	3.120895417	3.275046096	3.240854732	5.114661587	6.939146274
2	B	T	NH	H	TNHH	6	4	10,75	43	1.71022727	0	23	34.4	17	2.086451098	0.646333333	0.622666667	0.061	0.177194444	0.843055556	0.384416667	13.32333333	4.929532354	3.349904087	2.994805919	1.329135947	4.069026754	2.319114395	2.129113151	2.262919837	3.035664984	1.948552159	3.427995575	2.897547596	4.493410639	6.067181674
1	A	L	H	B	LHB	7	4	2,75	11	1.25934579	2	26	14.7	7	1.520309939	0.5767	0.529083333	0.047616667	0.171842778	0.802166111	0.351869722	11.90666667	6.352968092	3.456141411	2.156273974	1.814643763	3.753417975	1.858898772	1.961658506	5.748685021	3.519803124	0	2.123591326	3.920872621	4.336200822	7.046332946
1	A	L	H	H	LHH	7	0	NA	0	0.00000000	0	30	11.7	1	0	0.459976667	0.480026667	0.03573	0.341796667	0.796313056	0.363965	10.59	NA	NA	NA	NA	NA	NA	NA	NA	NA	NA	NA	NA	NA	NA
1	A	L	NH	B	LNHB	7	1	1	1	0.18918919	1	24	26.6	7	2.084825704	0.645336667	0.61596	0.046296667	0.159684444	0.85681	0.353273889	11.57333333	6.766447698	2.712976319	4.152496995	2.036881927	5.627088065	2.012430831	2.431010882	2.397895273	6.584228517	2.737249356	3.578361629	5.141663557	5.004940095	7.760151233
1	A	L	NH	H	LNHH	7	0	NA	0	0.00000000	0	22	18.3	0	2.118497424	0.69368	0.595895	0.186325	0.123423611	0.755941389	0.2931125	10.84	NA	NA	NA	NA	NA	NA	NA	NA	NA	NA	NA	NA	NA	NA
1	A	T	H	B	THB	7	0	NA	0	0.00000000	0	23	9.6	8	0.515768207	0.674656667	0.559733333	0.114923333	0.221845	0.929590278	0.476660278	13.24	6.743142656	5.449606814	2.70681487	3.176509428	7.07646611	4.097118489	2.866424752	3.18036597	5.54155399	3.655456715	3.834661884	5.681246485	5.482103899	8.091661421
1	A	T	H	H	THH	7	4	8,25	33	2.04424779	0	22	24.7	13	1.376431367	0.444673333	0.541783333	0.09711	0.374792708	0.890487778	0.446128611	13.40333333	6.41364109	7.493131634	2.772588722	2.956067017	2.20949467	2.751535313	1.134979933	5.150719246	3.708137271	1.386294361	3.044522438	2.598565968	2.826655944	7.91042756
1	A	T	NH	B	TNHB	7	2	7,5	15	1.48785425	1	22	30.3	7	1.419941635	0.55101	0.544393333	0.068196667	0.194194167	0.841681389	0.429198056	13.14333333	NA	NA	NA	NA	NA	NA	NA	NA	NA	NA	NA	NA	NA	NA
1	A	T	NH	H	TNHH	7	0	NA	0	0.00000000	0	20	29.3	12	1.75812655	0.74489	0.560543333	0.184346667	0.403752917	0.927913611	0.421842778	13.26333333	5.418073762	4.550194263	3.618184455	5.124341837	7.454802618	3.354072497	4.599279856	1.939084184	7.121624208	4.89855028	3.645491339	6.15755052	6.183756079	8.464739659
1	B	L	H	B	LHB	7	0	NA	0	0.00000000	0	29	10	3	1.456037114	0.838663333	0.50465	0.334013333	0.126237222	0.770340556	0.226776667	9.803333333	6.471945504	5.77259426	3.313512377	1.908169821	6.326414462	1.880312867	3.079187954	3.2651938	4.217326679	3.01771118	3.557462227	5.834052382	6.180476635	7.844748741
1	B	L	H	H	LHH	7	0	NA	0	0.00000000	0	22	24.4	1	1.606705884	0.903916667	0.495136667	0.40878	0.218176389	0.831904722	0.4337175	12.63666667	NA	NA	NA	NA	NA	NA	NA	NA	NA	NA	NA	NA	NA	NA
1	B	L	NH	B	LNHB	7	0	NA	0	0.00000000	0	25	29.7	9	1.601781508	0.720103333	0.569813333	0.15029	0.175637222	0.92079	0.300905833	12.98333333	4.075652429	0.798507696	0	0	0	0	0	1.810108608	1.413693335	0	0	5.360770381	5.579729826	6.29935766
1	B	L	NH	H	LNHH	7	2	10	20	1.94444444	0	24	23.2	5	1.973088363	0.655363333	0.52197	0.133393333	0.181419722	0.891369722	0.346689167	12.98666667	6.370709256	3.560098664	1.837016061	1.079920156	2.516800014	3.219986319	0	2.789800851	2.435074276	1.694595721	1.901277995	7.074116816	6.535724947	7.849887015
1	B	T	H	B	THB	7	0	NA	0	0.00000000	1	26	10.1	3	1.846879637	0.73414	0.562786667	0.171353333	0.166573889	0.889053333	0.304919167	12.85333333	6.786507916	3.044522438	1.908169821	1.62414406	4.378316055	3.562728169	1.278874112	3.153052528	2.922763254	2.447166322	1.822156946	3.463418405	4.940848457	7.136276935
1	B	T	H	H	THH	7	4	14,75	59	2.50086505	0	27	13.5	1	1.859372689	0.78758	0.43552	0.206886667	0.179327778	0.838124167	0.310584167	12.99666667	6.192286746	3.137103227	2.346070205	1.659990192	5.905664557	3.320228319	3.035664984	3.469202111	2.871679625	1.62414406	3.279238975	5.423807254	6.174711601	7.450014968
1	B	T	NH	B	TNHB	7	0	NA	0	0.00000000	0	22	19.6	0	1.740497647	0.715276667	0.495216667	0.22006	0.166006667	0.867076389	0.3479425	12.27666667	6.581986665	3.740311628	2.470920408	2.036881927	2.262919837	1.466337069	0.980829253	2.879510518	4.693130187	1.837016061	1.880312867	5.266712027	5.087424853	7.157562399
1	B	T	NH	H	TNHH	7	0	NA	0	0.00000000	0	24	27.7	8	1.844053913	0.671036667	0.4175475	0.114306667	0.161767778	0.905456667	0.2992375	12.89666667	6.702597164	3.062005401	4.772566093	1.278874112	6.030240004	2.346070205	3.766354766	2.3099652	2.850492392	3.320228319	2.636408321	4.534986129	6.190391299	7.63310071
2	A	L	H	B	LHB	7	0	NA	0	0.00000000	0	31	6.1	0	1.42368921	0.492666667	0.552	0.059333333	0.092111111	0.653222222	0.247222222	9.613333333	NA	NA	NA	NA	NA	NA	NA	NA	NA	NA	NA	NA	NA	NA
2	A	L	H	H	LHH	7	4	5	20	1.35172414	0	29	12.8	3	1.706841738	0.596333333	0.542333333	0.054	0.201	0.869916667	0.384416667	12.32	6.319101572	3.681444476	2.712976319	0.655406853	2.91275316	2.806721729	1.110882381	3.638560344	2.538973871	1.880312867	2.595807346	3.19942869	4.872366064	6.761101121
2	A	L	NH	B	LNHB	7	2	8,5	17	3.57510730	1	20	6.9	3	NA	NA	NA	NA	NA	NA	NA	NA	6.489261217	3.044522438	2.172223275	1.376991968	2.272507638	0	0	2.036881927	2.817845314	1.225951711	0.655406853	2.380916936	4.262679877	6.688400836
2	A	L	NH	H	LNHH	7	4	9,5	38	2.81268882	0	31	6.1	0	2.125226315	0.713666667	0.616333333	0.097333333	0.238333333	1.002666667	0.41475	14.12666667	NA	NA	NA	NA	NA	NA	NA	NA	NA	NA	NA	NA	NA	NA
2	A	T	H	B	THB	7	7	18,42857143	129	6.40425532	3	26	25.6	12	1.678733622	0.455333333	0.631666667	0.176333333	0.174861111	0.881916667	0.363916667	12.44	5.476695975	2.602689685	2.106840516	1.822156946	4.065856175	1.079920156	2.595807346	1.791759469	3.913503391	1.99997737	2.681782274	3.713572067	4.865252647	6.360278477
2	A	T	H	H	THH	7	0	NA	0	0.00000000	0	26	28.2	13	1.551984908	0.475	0.524666667	0.054333333	0.152666667	0.74425	0.389722222	10.88333333	5.873889823	4.273058797	2.012430831	1.047968556	0	2.524246064	0	2.784096329	2.213551471	1.376991968	2.272507638	0.441832752	5.181991602	6.490386266
2	A	T	NH	B	TNHB	7	4	7,5	30	2.48730964	3	22	28.1	11	1.799301268	0.727	0.666	0.103	0.335365833	0.97799	0.507580833	15.13	6.381502626	5.064000515	3.445863829	1.908169821	4.035223439	1.329135947	1.225951711	2.172223275	3.104420579	1.225951711	2.060749409	3.403663474	4.192456649	6.884979347
2	A	T	NH	H	TNHH	7	4	12,5	50	2.12121212	0	20	29	9	2.009436368	0.817666667	0.594	0.223666667	0.2424925	0.9914675	0.3903625	15.38333333	5.185625515	3.820557278	3.366017875	1.694595721	6.463751447	3.18036597	2.140066163	2.609524982	5.227238989	3.79173684	2.907710285	4.822966131	6.003612681	7.445698756
2	B	L	H	B	LHB	7	2	1,5	3	0.73500000	4	28	11.7	6	1.554753107	0.458	0.618666667	0.160666667	0.162083333	0.790833333	0.353833333	10.36333333	6.674701674	3.881563798	1.74435723	1.329135947	5.929589143	3.779126332	3.740311628	4.604058457	3.746886273	2.871679625	2.643017731	4.312289439	4.840681386	7.423667942
2	B	L	H	H	LHH	7	1	7	7	0.73605150	0	28	16.4	7	1.897345082	0.473666667	0.613333333	0.139666667	0.162333333	0.801777778	0.352527778	11.53	5.963960115	6.35256487	1.908169821	1.466337069	2.106840516	3.421967829	0.554310736	2.839728025	2.850492392	0.980829253	2.012430831	1.822156946	4.456498297	7.038523599
2	B	L	NH	B	LNHB	7	0	NA	0	0.00000000	0	28	12.8	0	1.537872888	0.556333333	0.520333333	0.073333333	0.101694444	0.713944444	0.264944444	10.05333333	NA	NA	NA	NA	NA	NA	NA	NA	NA	NA	NA	NA	NA	NA
2	B	L	NH	H	LNHH	7	0	NA	0	0.00000000	0	NA	2.1	0	NA	NA	NA	NA	NA	NA	NA	NA	NA	NA	NA	NA	NA	NA	NA	NA	NA	NA	NA	NA	NA	NA
2	B	T	H	B	THB	7	0	NA	0	0.00000000	0	24	22.7	13	1.668237202	0.446666667	0.616333333	0.169666667	0.184472222	0.893833333	0.351694444	13.32	5.244347142	4.189654742	1.038648824	0	3.632980751	2.825715652	0.950615474	1.307903727	1.73739826	1.961658506	2.22505246	3.359603484	3.040735989	5.940296558
2	B	T	H	H	THH	7	0	NA	0	0.00000000	0	19	28.2	1	1.747635307	0.663	0.536666667	0.129666667	0.288638889	0.968916667	0.499638889	14.37	4.384685135	3.848570314	2.719100037	0.471160367	3.901411345	1.047968556	1.095521096	2.588877311	2.520529969	1.686055959	1.538458943	2.646306126	5.266473084	6.06578579
2	B	T	NH	B	TNHB	7	0	NA	0	0.00000000	0	25	42.2	8	1.846879637	0.661333333	0.647	0.093666667	0.280194444	0.972222222	0.488138889	14.72333333	5.34657829	3.008611936	2.725186483	1.110882381	3.427995575	0.908855753	1.466337069	1.791759469	2.431010882	1.791759469	2.749168448	3.313512377	4.955305273	6.17894254
2	B	T	NH	H	TNHH	7	4	16,5	66	2.62500000	0	26	23.1	17	1.831105581	0.553333333	0.637666667	0.084333333	0.207472222	0.864027778	0.41525	13.15333333	4.579662426	2.581898916	2.028797809	1.110882381	4.321758816	1.760408939	1.437433323	1.7709687	2.514305625	1.110882381	2.875167595	2.447166322	4.038492484	5.710386137
1	A	L	H	B	LHB	8	0	NA	0	0.00000000	1	24	10.4	4	NA	NA	NA	NA	NA	NA	NA	NA	NA	NA	NA	NA	NA	NA	NA	NA	NA	NA	NA	NA	NA	NA
1	A	L	H	H	LHH	8	3	13,33333333	40	3.67729831	0	24	14.5	7	1.611575048	0.854626667	0.571936667	0.28269	0.347295833	0.800744444	0.316045	10.86333333	6.121099469	2.405084376	2.994143711	2.026476006	7.150552053	4.552706616	4.619041783	3.547608437	5.784947873	4.601672011	3.707747938	5.990392544	6.127873739	8.10519728
1	A	L	NH	B	LNHB	8	0	NA	0	0.00000000	0	19	22.3	6	2.007494895	0.77925	0.514876667	0.264373333	0.315445	0.864644167	0.323576667	11.99	NA	NA	NA	NA	NA	NA	NA	NA	NA	NA	NA	NA	NA	NA
1	A	L	NH	H	LNHH	8	0	NA	0	0.00000000	0	22	21.9	4	NA	NA	NA	NA	NA	NA	NA	NA	6.188948352	3.279238975	2.146580845	1.929909808	5.703782475	4.245315589	1.021651248	4.881117002	2.407945609	2.036881927	2.547707551	1.652923024	3.966090227	7.01321579
1	A	T	H	B	THB	8	0	NA	0	0.00000000	0	20	19.7	10	1.486141745	0.67252	0.466926667	0.205593333	0.397208542	0.849493611	0.387704444	11.87	6.793466133	3.258096538	2.407945609	2.447166322	0	2.950269899	0.287682072	3.070633582	4.756459634	2.022283128	2.926739402	3.51320244	3.683308409	7.079652318
1	A	T	H	H	THH	8	1	NA	0	0.00000000	0	23	21.6	4	0.515768207	0.651133333	0.42065	0.230483333	0.172768056	0.851498333	0.330395833	11.09333333	6.237184653	3.61016688	1.558144618	1.466337069	7.03722287	2.527948401	1.212271607	1.941934001	3.825617505	3.359603484	2.054835731	3.953378191	2.781231818	7.526852178
1	A	T	NH	B	TNHB	8	0	NA	0	0.00000000	0	20	34.6	1	2.253419472	0.97781	0.665293333	0.312516667	0.4156775	0.981318333	0.389943333	14.26333333	6.054700136	3.580427746	3.506557897	1.754019141	5.434207087	2.581898916	2.765620053	4.636884161	3.753417975	3.001272454	3.070633582	4.727387819	5.057660233	7.09432705
1	A	T	NH	H	TNHH	8	3	21	63	3.42619312	0	20	38.2	14	1.722122764	0.78559	0.58586	0.19973	0.38567	0.88667	0.376250556	13.72666667	6.540548883	4.887839717	4.212539036	3.031206662	2.332683124	3.801091445	1.400087683	4.908561552	5.539737327	4.828535935	3.948033443	4.035223439	6.932339485	7.866743579
1	B	L	H	B	LHB	8	9	4,111111111	37	4.05592841	1	23	18.8	9	0.515768207	0.56267	0.387016667	0.13317	0.20303	0.79822625	0.434253889	11.83	NA	NA	NA	NA	NA	NA	NA	NA	NA	NA	NA	NA	NA	NA
1	B	L	H	H	LHH	8	0	NA	0	0.00000000	0	31	12.6	0	1.53499461	0.944256667	0.565916667	0.423036667	0.190037778	0.8946775	0.377541111	12.27	5.782799015	4.556213341	2.346070205	1.913649287	1.466337069	0.747214402	0.693147181	2.722756348	3.22772544	1.516347489	2.387742901	3.523087199	5.134490392	6.54119032
1	B	L	NH	B	LNHB	8	0	NA	0	0.00000000	0	26	27.2	12	1.852476518	0.45201	0.635353333	0.183343333	0.180311667	0.862801667	0.370695	12.12	6.139165903	2.377486401	2.614959778	1.734601055	1.413693335	1.516347489	0	2.280112237	4.437408781	1.170071253	3.115981402	5.526337895	5.876178392	7.105968412
1	B	L	NH	H	LNHH	8	4	13	52	5.05555556	0	23	35.4	10	2.086451098	0.700356667	0.672516667	0.096023333	0.226985833	0.93435	0.404621389	14.37	5.944620405	3.473518043	3.305053521	1.291678385	1.858898772	0	0	1.921812597	2.447166322	0.810930216	2.571339156	2.346070205	4.840681386	6.416686893
1	B	T	H	B	THB	8	0	NA	0	0.00000000	0	NA	8.6	1	NA	NA	NA	NA	NA	NA	NA	NA	6.49375384	3.740311628	1.586965057	1.935271751	4.866679384	4.774131283	0.655406853	3.79173684	3.372391382	2.494123305	2.609524982	5.073320247	5.893994629	7.361940002
1	B	T	H	H	THH	8	4	11	44	1.86505190	0	20	13.6	3	2.177581715	0.80299	0.573586667	0.229403333	0.247734167	1.011100278	0.459441944	13.62	5.79987798	4.070608282	2.494123305	1.760408939	2.084060488	1.329135947	0.554310736	2.524246064	3.942659975	2.012430831	2.213551471	3.812407274	3.917194794	6.370788463
1	B	T	NH	B	TNHB	8	4	1,25	5	0.55304740	1	19	21.7	4	1.926439192	0.460673333	0.622996667	0.162323333	0.203792222	0.919343333	0.3432825	13.02333333	6.086774727	4.982845297	4.1640779	2.20949467	2.106840516	1.491654877	0.635988767	2.346070205	3.763780762	2.197224577	3.145109675	5.354487638	6.182543938	7.274787512
1	B	T	NH	H	TNHH	8	4	7,5	30	1.83750000	0	21	21.9	2	1.963505307	0.821523333	0.681193333	0.15629	0.241204722	0.959205833	0.4602225	13.02666667	6.884221254	3.221834407	5.675230573	2.553487914	6.978248259	3.519803124	5.337716127	2.700615223	4.280772901	5.111987788	3.920872621	2.688099415	6.80801679	8.251267779
2	A	L	H	B	LHB	8	0	NA	0	0.00000000	0	NA	NA	NA	NA	NA	NA	NA	NA	NA	NA	NA	NA	NA	NA	NA	NA	NA	NA	NA	NA	NA	NA	NA	NA	NA
2	A	L	H	H	LHH	8	0	NA	0	0.00000000	0	26	12.4	1	1.252029684	0.70257	0.504246667	0.198323333	0.175111111	0.850111111	0.379388889	10.30333333	5.5291351	2.86114212	1.961658506	0.441832752	3.415903529	1.659990192	0.831297519	2.828846525	2.609524982	2.233592222	2.795473016	2.952206009	3.949818202	6.066967049
2	A	L	NH	B	LNHB	8	0	NA	0	0.00000000	0	31	9.6	1	1.445519934	0.672	0.54	0.132	0.146666667	0.76775	0.3315	10.29	NA	NA	NA	NA	NA	NA	NA	NA	NA	NA	NA	NA	NA	NA
2	A	L	NH	H	LNHH	8	4	11	44	3.25679758	0	30	12	0	1.747635307	0.629666667	0.678666667	0.049	0.214666667	0.918944444	0.410083333	13.01	NA	NA	NA	NA	NA	NA	NA	NA	NA	NA	NA	NA	NA	NA
2	A	T	H	B	THB	8	0	NA	0	0.00000000	0	17	18.2	5	1.836908107	0.612333333	0.556	0.062333333	0.160416667	0.864972222	0.341361111	11.64666667	5.974845735	4.951383187	2.36364535	1.047968556	5.417252002	1.659990192	2.150900506	1.62414406	3.104420579	4.273058797	1.586965057	4.957911477	4.510859507	7.014514816
2	A	T	H	H	THH	8	4	10,5	42	1.72941176	0	26	36.7	12	1.859372689	0.646666667	0.534666667	0.112	0.17875	0.85625	0.34575	12.19	6.126141117	6.122086619	2.012430831	0.908855753	2.623056988	2.346070205	0.655406853	3.963982744	2.749168448	1.508184179	2.253239219	2.524246064	5.380409255	7.130513571
2	A	T	NH	B	TNHB	8	0	NA	0	0.00000000	0	19	25.1	0	1.928777965	0.553666667	0.514333333	0.039333333	0.22075	0.881666667	0.39175	14.33	5.32855016	3.191847152	3.918115519	1.170071253	6.619554554	2.90264185	4.667362206	4.481431953	4.460786469	4.057084888	2.494123305	4.20427794	5.647701911	7.462613737
2	A	T	NH	H	TNHH	8	3	12	36	1.52727273	0	19	24.8	9	1.904803365	0.838333333	0.640666667	0.197666667	0.220336667	0.923522222	0.392263333	13.71	5.64651201	3.195103424	2.732097361	2.494123305	5.44892436	4.072412686	1.264037045	1.994592328	7.041258893	3.779126332	2.757595938	4.192056857	5.909117599	7.72408886
2	B	L	H	B	LHB	8	6	3,333333333	20	4.90000000	4	23	18.9	6	1.419941635	0.434666667	0.44	0.089333333	0.135777778	0.751638889	0.344833333	11.6	5.674595208	3.731477648	2.649583743	1.047968556	1.508184179	0	0	2.233592222	2.463064908	1.225951711	1.62414406	0.441832752	3.633679905	6.024881413
2	B	L	H	H	LHH	8	0	NA	0	0.00000000	0	NA	NA	NA	NA	NA	NA	NA	NA	NA	NA	NA	NA	NA	NA	NA	NA	NA	NA	NA	NA	NA	NA	NA	NA	NA
2	B	L	NH	B	LNHB	8	0	NA	0	0.00000000	0	28	12.4	0	1.903569179	0.717666667	0.617666667	0.1	0.183416667	0.91925	0.342083333	13.69666667	NA	NA	NA	NA	NA	NA	NA	NA	NA	NA	NA	NA	NA	NA
2	B	L	NH	H	LNHH	8	0	NA	0	0.00000000	0	28	11.3	0	NA	NA	NA	NA	NA	NA	NA	NA	NA	NA	NA	NA	NA	NA	NA	NA	NA	NA	NA	NA	NA	NA
2	B	T	H	B	THB	8	0	NA	0	0.00000000	0	20	26.1	4	1.940286558	0.925666667	0.722	0.203666667	0.400416667	1.248861111	0.535861111	17.01	4.619511303	4.975967165	3.496507561	2.75860248	3.613916416	2.715430308	1.491654877	4.052750665	5.564520407	3.065465612	2.722756348	3.968193277	4.838923916	6.773334602
2	B	T	H	H	THH	8	0	NA	0	0.00000000	0	21	36.7	7	1.897345082	0.594333333	0.601666667	0.060666667	0.3195	0.978166667	0.541777778	14.473	5.024611248	1.232722218	1.586965057	0	4.64892122	2.459113895	0	1.971376755	1.628695729	1.628695729	0	3.148095643	4.987404575	6.119900515
2	B	T	NH	B	TNHB	8	0	NA	0	0.00000000	0	21	31.1	0	1.902331475	0.536	0.512333333	0.023666667	0.283416667	0.940222222	0.474916667	13.94666667	NA	NA	NA	NA	NA	NA	NA	NA	NA	NA	NA	NA	NA	NA
2	B	T	NH	H	TNHH	8	4	9,75	39	1.55113636	0	25	48.4	6	2.469847181	0.825666667	0.694	0.131666667	0.276527778	0.992333333	0.497277778	13.86666667	7.601013564	1.992430165	5.839672195	2.159484249	5.679413884	2.20949467	4.238925791	1.694595721	4.235715515	3.196402969	3.36729583	4.862393051	5.689232694	8.093190655
1	A	L	H	B	LHB	9	0	NA	0	0.00000000	0	30	7.4	1	NA	NA	NA	NA	NA	NA	NA	NA	NA	NA	NA	NA	NA	NA	NA	NA	NA	NA	NA	NA	NA	NA
1	A	L	H	H	LHH	9	4	7,5	30	2.75797373	0	24	8.1	4	1.014719132	0.842105	0.608105	0.234	0.195571667	0.780071111	0.37228	13.5	5.719947412	3.991039546	1.170071253	1.203972804	3.942659975	1.170071253	1.170071253	4.513298532	2.820055259	2.48490665	1.170071253	3.378724526	5.741220974	6.774858606
1	A	L	NH	B	LNHB	9	0	NA	0	0.00000000	0	19	23	2	1.217446449	0.88739	0.54092	0.34647	0.132035	0.78483875	0.30619875	10.78	6.138606597	2.649583743	1.376991968	1.170071253	2.106840516	3.191847152	0	2.272507638	2.882107248	0	1.851657611	4.057885464	3.740311628	6.463318316
1	A	L	NH	H	LNHH	9	0	NA	0	0.00000000	0	22	24.9	0	1.217446449	0.726626667	0.55833	0.168296667	0.1328175	0.7896625	0.312209167	12.63	6.838246401	3.709045124	4.338016694	1.047968556	2.712976319	1.586965057	2.524246064	4.540927917	3.153052528	1.791759469	1.225951711	3.578361629	5.029469164	7.236179343
1	A	T	H	B	THB	9	6	10,5	63	6.49894737	1	20	22.7	4	1.240805167	0.707543333	0.587263333	0.12028	0.2741425	0.9405825	0.491354167	14.48666667	6.623622456	5.604166743	4.079418912	0	5.268430733	3.789227428	2.233592222	3.458767233	3.763780762	2.41789594	4.497337481	4.596241555	4.550361949	7.43228655
1	A	T	H	H	THH	9	2	22,5	45	2.78761062	0	23	31.6	6	1.879427554	0.81507	0.5135	0.30157	0.219806667	1.0022	0.407257778	13.90666667	6.690819273	4.988036168	3.777009033	2.524246064	5.645577762	3.240129831	4.192456649	1.62414406	2.817845314	1.586965057	3.593754442	4.474597375	2.32818064	7.334099656
1	A	T	NH	B	TNHB	9	0	NA	0	0.00000000	0	22	42.7	4	1.666107129	0.81578	0.645703333	0.170076667	0.281777778	1.009121667	0.470346667	14.72666667	6.12249281	4.146655857	4.206349621	2.466214517	6.130743281	1.413693335	4.443957592	5.633995637	4.275121717	3.750810412	3.065465612	5.123963979	6.025329061	7.665076331
1	A	T	NH	H	TNHH	9	0	NA	0	0.00000000	0	20	36.7	7	1.663966556	0.57113	0.579763333	0.035713333	0.194380278	0.919736667	0.384526667	9.59	6.839578401	2.397895273	3.936483303	2.338442403	4.691493496	3.449231402	3.5150928	4.076460728	5.086812175	2.397895273	2.998110396	4.188451517	3.864232342	7.335799528
1	B	L	H	B	LHB	9	0	NA	0	0.00000000	0	21	21.3	4	1.32807162	0.706193333	0.64688	0.08296	0.39582625	0.921973611	0.4538875	13.66	6.567193209	3.359603484	2.253239219	2.291411792	3.557462227	2.253239219	1.225951711	3.026728374	3.497629267	1.961658506	1.935271751	6.197951628	6.203959005	7.522780745
1	B	L	H	H	LHH	9	3	8	24	1.35483871	0	27	9.6	1	1.844053913	0.50017	0.593906667	0.093736667	0.204631667	0.804946667	0.384256667	12.26	5.638354669	3.433987204	0	1.466337069	1.447852254	1.751268108	0	3.175404822	2.087346721	1.537037883	1.778443693	5.131869159	5.451991742	6.635258905
1	B	L	NH	B	LNHB	9	2	2,5	5	0.72700297	1	24	25.7	8	1.589220601	0.617216667	0.607156667	0.054546667	0.22011	0.854508333	0.410221111	13.72	5.784508709	3.075774981	2.036881927	0.893817876	2.257122719	2.646962509	0	0	1.609437912	1.773067336	1.134979933	4.815791212	4.317488114	6.368377753
1	B	L	NH	H	LNHH	9	0	NA	0	0.00000000	0	26	30	8	1.637421302	0.631903333	0.743006667	0.111103333	0.3155475	1.120965	0.4757075	15.82333333	6.825258946	4.542900694	3.153052528	3.353147684	6.930892934	4.098656241	2.828846525	4.354807685	5.573701911	4.659938916	3.690729593	1.728043655	2.817845314	7.88784815
1	B	T	H	B	THB	9	4	1,25	5	0.95703125	3	26	13.2	4	1.64421127	0.551195	0.556393333	0.09618	0.223965	0.926409722	0.3815575	13.66666667	NA	NA	NA	NA	NA	NA	NA	NA	NA	NA	NA	NA	NA	NA
1	B	T	H	H	THH	9	4	7,5	30	1.27162630	0	27	15.8	4	1.546395005	0.540933333	0.508953333	0.068246667	0.146105556	0.78908	0.291300556	11.79666667	6.416005802	5.706186989	2.470920408	2.372318431	5.937682779	4.087841985	3.373978432	2.218599437	3.779126332	3.231023959	2.976096299	4.695670839	6.58735869	7.75100926
1	B	T	NH	B	TNHB	9	0	NA	0	0.00000000	0	25	23.2	6	1.807087671	0.46597	0.618276667	0.152306667	0.180404444	0.867229167	0.375221667	12.83666667	6.358275448	5.111150758	3.48635519	2.549879105	4.760748418	3.864232342	1.079920156	2.728215871	3.686097811	3.3834482	3.654259253	6.233920409	5.648680768	7.528869257
1	B	T	NH	H	TNHH	9	4	10,25	41	2.51125000	0	25	28.2	7	1.659653498	0.665573333	0.638843333	0.08863	0.211001389	0.979629167	0.407800833	13.87333333	6.405962807	3.01771118	2.749168448	1.225951711	6.215126483	2.980806623	2.892427257	2.509298103	2.688099415	3.026728374	2.980806623	5.729618667	5.635715101	7.510085872
2	A	L	H	B	LHB	9	0	NA	0	0.00000000	0	31	5.8	3	NA	NA	NA	NA	NA	NA	NA	NA	NA	NA	NA	NA	NA	NA	NA	NA	NA	NA	NA	NA	NA	NA
2	A	L	H	H	LHH	9	0	NA	0	0.00000000	0	27	11.7	5	NA	NA	NA	NA	NA	NA	NA	NA	6.367615268	3.378724526	3.819542153	1.694595721	6.378991955	3.268723631	3.004031076	3.460513959	4.574424569	3.58736954	2.397895273	5.486524348	5.43275113	7.566799738
2	A	L	NH	B	LNHB	9	2	5,5	11	2.31330472	1	27	8.7	2	1.816250745	0.455173333	0.532463333	0.07729	0.147	0.747916667	0.328	10.38333333	5.583496309	2.32818064	1.791759469	1.110882381	4.454347296	2.447166322	0.831297519	0.747214402	3.868109818	2.129113151	1.694595721	4.203586425	4.293498957	6.358034815
2	A	L	NH	H	LNHH	9	0	NA	0	0.00000000	0	28	5.8	0	1.628199654	0.606333333	0.708666667	0.102333333	0.268666667	1.061666667	0.43925	14.94	NA	NA	NA	NA	NA	NA	NA	NA	NA	NA	NA	NA	NA	NA
2	A	T	H	B	THB	9	7	10,42857143	73	3.62411348	1	22	23.9	10	1.940286558	0.640333333	0.616	0.043	0.260333333	0.994666667	0.486666667	13.41	5.468528855	4.845789768	2.072472872	1.422662005	4.970841577	0.945489887	3.191847152	1.711459527	2.553487914	2.494123305	2.531637081	4.759162123	5.097379146	6.75551019
2	A	T	H	H	THH	9	1	1	1	0.04117647	0	24	19.3	16	1.404619327	0.63	0.531666667	0.098333333	0.126111111	0.749333333	0.327666667	14.79	5.849244726	5.196961169	2.823361048	1.031601578	4.240926992	3.289644896	2.728215871	3.438457485	2.652850652	2.203378443	2.054835731	2.422834221	5.45020358	6.859848058
2	A	T	NH	B	TNHB	9	0	NA	0	0.00000000	0	20	30.7	5	2.019962044	0.851666667	0.578666667	0.273	0.353632778	1.045327778	0.553946667	15.06666667	5.697093487	4.160617689	2.356652314	1.203972804	6.303432645	3.451749661	2.022283128	2.172223275	3.115981402	3.542568335	3.506557897	4.48488402	5.28207506	7.196103796
2	A	T	NH	H	TNHH	9	3	23	69	2.92727273	0	19	42.6	11	1.912135724	0.850666667	0.666	0.184666667	0.275141389	1.01646	0.444749444	10.56666667	4.858950707	3.501545355	3.874667219	1.134979933	6.514548068	2.905685993	2.85263143	1.673976434	3.569532696	3.921973336	2.432638221	4.836722727	5.64131588	7.26013211
2	B	L	H	B	LHB	9	0	NA	0	0.00000000	0	30	12	6	2.006520895	0.610333333	0.449	0.161333333	0.18675	0.803375	0.38675	12.34666667	NA	NA	NA	NA	NA	NA	NA	NA	NA	NA	NA	NA	NA	NA
2	B	L	H	H	LHH	9	0	NA	0	0.00000000	0	29	9.8	6	1.792970044	0.722	0.606333333	0.115666667	0.149166667	0.86375	0.326666667	12.63	5.891183701	4.146655857	0	0.870828358	1.466337069	2.397895273	0	1.921812597	1.880312867	1.329135947	0.747214402	1.329135947	3.942659975	6.229277749
2	B	L	NH	B	LNHB	9	0	NA	0	0.00000000	0	NA	11.7	0	NA	NA	NA	NA	NA	NA	NA	NA	NA	NA	NA	NA	NA	NA	NA	NA	NA	NA	NA	NA	NA	NA
2	B	L	NH	H	LNHH	9	0	NA	0	0.00000000	0	27	16.9	2	1.81016356	0.321666667	0.529666667	0.208	0.114694444	0.68425	0.286027778	10.77666667	6.168137464	2.971363683	2.725186483	0.831297519	3.804190301	3.525270606	1.760408939	2.012430831	2.609524982	1.791759469	2.609524982	4.107833424	4.125938928	6.620665624
2	B	T	H	B	THB	9	5	2,8	14	1.68965517	1	24	19	9	2.048322262	0.872333333	0.729666667	0.142666667	0.191	0.887416667	0.367083333	13.15	5.71629644	4.658184221	2.072472872	0	2.581898916	0.747214402	0	2.172223275	2.560666696	1.52846885	1.791759469	1.400087683	5.271003265	6.482342533
2	B	T	H	H	THH	9	0	NA	0	0.00000000	0	22	19.3	13	2.020906394	0.674	0.638	0.098	0.266416667	0.945666667	0.470666667	13.07	3.623846984	1.659990192	1.110882381	1.659990192	5.442417711	1.694595721	1.851657611	0	3.353147684	2.772588722	1.466337069	3.492008116	4.325848133	6.087363779
2	B	T	NH	B	TNHB	9	0	NA	0	0.00000000	0	21	22.2	0	2.164225717	0.748	0.538333333	0.209666667	0.447111111	1.118333333	0.576333333	18.36	NA	NA	NA	NA	NA	NA	NA	NA	NA	NA	NA	NA	NA	NA
2	B	T	NH	H	TNHH	9	0	NA	0	0.00000000	0	21	29.8	8	1.844053913	0.678	0.584666667	0.093333333	0.183	0.861166667	0.368	12.81	5.685891907	3.392829132	2.148202905	1.031601578	4.220732445	2.628084651	0.747214402	2.607820533	2.211017899	1.272409966	2.459113895	2.781231818	5.122805902	6.445322915
1	A	L	H	B	LHB	10	6	1,666666667	10	1.14485981	1	28	18.7	6	NA	NA	NA	NA	NA	NA	NA	NA	NA	NA	NA	NA	NA	NA	NA	NA	NA	NA	NA	NA	NA	NA
1	A	L	H	H	LHH	10	0	NA	0	0.00000000	0	24	9.5	0	NA	NA	NA	NA	NA	NA	NA	NA	NA	NA	NA	NA	NA	NA	NA	NA	NA	NA	NA	NA	NA	NA
1	A	L	NH	B	LNHB	10	0	NA	0	0.00000000	0	24	24.3	5	1.70878153	0.647433333	0.67729	0.093143333	0.369232083	0.819813333	0.258092222	13.01	7.189363387	4.089394057	5.124184414	3.731477648	6.660812235	4.858088266	5.352735403	3.749068251	6.368250713	4.1640779	4.31847528	5.317030075	5.321563586	8.262893359
1	A	L	NH	H	LNHH	10	1	3	3	0.15376569	0	23	21.7	4	1.606705884	0.51928	0.61684	0.152326667	0.33254125	0.829518889	0.233573056	11.62333333	5.427068835	1.837016061	0.790139447	0.831297519	1.567844015	1.376991968	0.702363836	1.791759469	4.969556065	1.353350205	1.353350205	2.616313874	2.48644867	6.041312353
1	A	T	H	B	THB	10	0	NA	0	0.00000000	0	22	24.3	15	1.323396086	0.722673333	0.661626667	0.12436	0.189423889	0.910580833	0.369498056	12.80333333	2.573460047	0.36772478	0.893817876	1.236762627	3.437565026	1.299282984	1.413693335	0.84729786	4.299550413	1.897119985	0.84729786	2.324564	4.836281907	5.593057803
1	A	T	H	H	THH	10	0	NA	0	0.00000000	0	24	20.7	10	1.606705884	0.581706667	0.506256667	0.096936667	0.372354583	0.807013611	0.403641667	10.16	6.395817926	4.793031923	3.99921955	1.358123484	2.494123305	1.386294361	3.209947194	3.5361167	3.88955015	2.051270665	2.670309873	2.744417845	5.486639403	7.064569076
1	A	T	NH	B	TNHB	10	0	NA	0	0.00000000	1	20	28.4	12	1.870183736	0.62155	0.62734	0.091036667	0.378365833	0.830019722	0.35208	11.72666667	7.814698757	4.966980072	4.766280717	4.083171262	4.048235985	5.280002521	2.172223275	5.395645711	4.944811997	2.952206009	4.022039333	5.320658526	5.907680281	8.307906887
1	A	T	NH	H	TNHH	10	4	11,75	47	2.55604883	0	22	22.7	13	2.076606217	0.51013	0.607163333	0.097033333	0.148616667	0.819558056	0.329157778	11.48666667	6.052611908	4.234106505	3.861898618	1.329135947	2.662587827	3.41954652	0.510825624	2.598565968	3.347952867	1.491654877	2.826655944	3.412247218	3.789227428	6.576314806
1	B	L	H	B	LHB	10	0	NA	0	0.00000000	0	28	14.8	1	1.537872888	0.745646667	0.583993333	0.18914	0.199903056	0.918945	0.36564	12.07333333	6.162495755	5.054297695	2.482589152	1.558144618	5.993615011	3.031206662	3.004031076	2.560666696	2.879510518	3.252740339	2.036881927	5.800858771	5.280238253	7.42001321
1	B	L	H	H	LHH	10	4	6	24	1.35483871	0	27	23.1	2	1.704893243	0.554353333	0.5271	0.107293333	0.166266667	0.815508333	0.339225	12.69333333	NA	NA	NA	NA	NA	NA	NA	NA	NA	NA	NA	NA	NA	NA
1	B	L	NH	B	LNHB	10	0	NA	0	0.00000000	0	21	20.5	4	1.870183736	0.738816667	0.667956667	0.07086	0.18025	0.838308333	0.361285	12.47666667	6.925995321	6.272842065	4.266584607	1.422662005	6.804942954	2.380916936	4.110873864	3.18036597	2.602689685	3.66735312	4.05628367	5.600066696	6.065463386	8.137850567
1	B	L	NH	H	LNHH	10	0	NA	0	0.00000000	0	21	25	1	1.781663334	0.568223333	0.655633333	0.08741	0.159959167	0.831130833	0.302040833	11.42333333	7.17987643	2.383360133	3.826914579	3.40013862	7.696017815	5.306458739	4.121228603	2.500655007	7.561427111	4.575038204	2.747474394	6.513606847	6.547286299	8.891419865
1	B	T	H	B	THB	10	0	NA	0	0.00000000	0	24	20.6	3	1.632834953	0.692213333	0.584633333	0.10758	0.20901	0.852444167	0.420321944	13.67	NA	NA	NA	NA	NA	NA	NA	NA	NA	NA	NA	NA	NA	NA
1	B	T	H	H	THH	10	0	NA	0	0.00000000	0	26	10.9	0	1.462909685	0.658633333	0.550796667	0.107836667	0.183965556	0.821141667	0.3355425	12.22333333	NA	NA	NA	NA	NA	NA	NA	NA	NA	NA	NA	NA	NA	NA
1	B	T	NH	B	TNHB	10	9	2,444444444	22	2.43340858	4	25	24.1	9	1.828174984	0.50645	0.645566667	0.139116667	0.272987222	0.996071667	0.446668333	14.85666667	7.083636387	3.19942869	3.598833173	3.718078609	7.360410212	4.558544345	3.79173684	3.421967829	5.253242514	4.687603197	4.119940109	4.522995578	5.607570654	8.229876484
1	B	T	NH	H	TNHH	10	0	NA	0	0.00000000	0	22	32	8	1.635134182	0.566043333	0.59328	0.074723333	0.270733333	0.986308333	0.430149167	14.11	6.26177437	2.806721729	2.494123305	1.508184179	2.272507638	2.892427257	0.499652323	2.560666696	3.480670126	1.776207056	1.74435723	4.814740556	4.977244468	6.802579931
2	A	L	H	B	LHB	10	0	NA	0	0.00000000	0	34	3.5	0	NA	NA	NA	NA	NA	NA	NA	NA	NA	NA	NA	NA	NA	NA	NA	NA	NA	NA	NA	NA	NA	NA
2	A	L	H	H	LHH	10	0	NA	0	0.00000000	0	32	2.4	0	NA	NA	NA	NA	NA	NA	NA	NA	NA	NA	NA	NA	NA	NA	NA	NA	NA	NA	NA	NA	NA	NA
2	A	L	NH	B	LNHB	10	1	2	2	0.42060086	2	28	8.6	1	1.380571973	0.4365	0.468	0.0315	0.095333333	0.722166667	0.261166667	10.22	6.271093446	3.191847152	2.172223275	1.400087683	2.106840516	2.737249356	0	2.291411792	2.681782274	1.329135947	2.538973871	1.400087683	3.004031076	6.467784989
2	A	L	NH	H	LNHH	10	2	14,5	29	2.14652568	0	32	11.7	3	NA	NA	NA	NA	NA	NA	NA	NA	NA	NA	NA	NA	NA	NA	NA	NA	NA	NA	NA	NA	NA	NA
2	A	T	H	B	THB	10	5	8,2	41	2.03546099	2	22	7	11	1.952603426	0.482333333	0.666666667	0.184333333	0.259763333	0.968845833	0.474814167	12.72	5.356236808	2.999429135	2.351962974	1.31266111	4.706187952	2.044901216	1.407669221	3.94146194	3.173930113	3.026728374	2.278848813	3.817847984	4.721140881	6.430137551
2	A	T	H	H	THH	10	0	NA	0	0.00000000	0	26	17	6	1.101194633	0.607666667	0.472	0.135666667	0.183583333	0.797416667	0.37375	12.38666667	5.416840869	4.336200822	2.90264185	1.170071253	5.015438555	1.291678385	2.798297079	4.297285406	2.435074276	1.961658506	2.781231818	4.397872643	5.854036684	6.927448968
2	A	T	NH	B	TNHB	10	7	12,42857143	87	7.21319797	2	22	28.2	10	1.384673474	0.756666667	0.568	0.188666667	0.190515278	0.886230278	0.3545475	12.64	NA	NA	NA	NA	NA	NA	NA	NA	NA	NA	NA	NA	NA	NA
2	A	T	NH	H	TNHH	10	0	NA	0	0.00000000	0	24	38.1	16	2.001617854	0.611633333	0.655996667	0.044363333	0.2145	0.949333333	0.40875	14.61333333	6.441418991	3.808307227	3.497629267	2.784096329	7.046131398	3.306751026	3.053302125	2.106840516	4.862393051	4.181201606	4.166952291	4.488220137	5.292187506	7.808623997
2	B	L	H	B	LHB	10	1	3	3	0.73500000	1	30	6.3	1	1.517312467	0.403	0.550333333	0.147333333	0.125166667	0.760416667	0.337833333	11.10666667	5.351858133	3.556141398	1.586965057	0	4.718250825	1.880312867	2.332683124	3.939962374	2.054835731	2.691243083	2.218599437	3.268723631	5.145716411	6.476801408
2	B	L	H	H	LHH	10	0	NA	0	0.00000000	0	28	10.1	2	1.751160622	0.416	0.687	0.271	0.212583333	0.896833333	0.41625	12.72666667	6.531687148	2.662587827	1.466337069	0	4.146655857	2.623056988	1.170071253	2.917770732	1.791759469	1.837016061	1.329135947	2.855831433	3.804190301	6.769960844
2	B	L	NH	B	LNHB	10	1	3	3	0.88023952	3	26	2.4	4	1.756395514	0.467333333	0.568	0.100666667	0.159361111	0.822916667	0.336722222	11.91	7.388740061	2.36364535	4.262679877	0.908855753	3.433987204	3.062005401	0.908855753	2.172223275	2.817845314	2.494123305	3.053302125	5.007420255	4.936869144	7.646017448
2	B	L	NH	H	LNHH	10	4	8,5	34	2.08510638	0	30	10	7	2.128183791	0.783	0.6	0.183	0.220777778	0.940388889	0.386055556	14.81666667	5.887954171	2.573460047	1.170071253	0.893817876	4.974432245	1.773067336	2.356652314	0.575364145	3.499868909	1.929909808	2.280112237	4.26580488	2.715430308	6.501956782
2	B	T	H	B	THB	10	3	11	33	3.98275862	1	20	21.5	7	2.056220538	0.953333333	0.765	0.188333333	0.281583333	1.083	0.468166667	14.11333333	NA	NA	NA	NA	NA	NA	NA	NA	NA	NA	NA	NA	NA	NA
2	B	T	H	H	THH	10	1	68	68	2.74917492	0	21	17	7	1.756395514	0.787333333	0.603666667	0.183666667	0.309194444	1.053805556	0.511055556	15.49333333	5.698149354	4.171248446	2.524246064	0	3.613916416	1.987366863	0.870828358	1.807073704	1.711459527	1.140914668	1.605727333	2.789800851	4.920791627	6.370788463
2	B	T	NH	B	TNHB	10	0	NA	0	0.00000000	0	22	39.1	1	2.044765276	0.919666667	0.582666667	0.337	0.400916667	1.19725	0.580277778	17.16	5.200336958	3.437565026	3.601868077	1.734601055	6.520948353	1.516347489	3.390024081	1.098612289	5.395141551	3.415903529	2.896525623	4.801285065	4.041100048	7.248978118
2	B	T	NH	H	TNHH	10	4	10,5	42	1.67045455	0	25	25.7	10	2.109360257	0.904333333	0.744	0.189666667	0.323	1.068	0.518333333	16.08666667	6.30338181	3.031206662	2.516800014	1.52846885	3.632456064	2.772588722	0.980829253	2.772588722	3.424986244	1.961658506	2.459113895	3.575772966	5.534267452	6.890693891
1	A	L	H	B	LHB	11	0	NA	0	0.00000000	0	29	12.9	0	1.747635307	0.77839	0.635456667	0.142933333	0.34644375	0.867686667	0.329130556	12.61	NA	NA	NA	NA	NA	NA	NA	NA	NA	NA	NA	NA	NA	NA
1	A	L	H	H	LHH	11	3	8,333333333	25	2.29831144	0	29	13.1	2	1.489361439	0.527843333	0.393593333	0.13425	0.189096944	0.8187675	0.373561944	11.96666667	NA	NA	NA	NA	NA	NA	NA	NA	NA	NA	NA	NA	NA	NA
1	A	L	NH	B	LNHB	11	1	3	3	0.56756757	1	27	20.3	5	2.222523794	0.82728	0.667933333	0.159346667	0.259578333	1.046448611	0.426698889	15.06666667	NA	NA	NA	NA	NA	NA	NA	NA	NA	NA	NA	NA	NA	NA
1	A	L	NH	H	LNHH	11	0	NA	0	0.00000000	0	29	7.6	0	NA	NA	NA	NA	NA	NA	NA	NA	NA	NA	NA	NA	NA	NA	NA	NA	NA	NA	NA	NA	NA	NA
1	A	T	H	B	THB	11	0	NA	0	0.00000000	1	24	15.9	7	NA	NA	NA	NA	NA	NA	NA	NA	5.88192866	5.104429173	2.248363539	0.747214402	1.901277995	2.672231103	0.606135804	2.968988949	2.140066163	0	1.642227735	2.806721729	2.798297079	6.418274303
1	A	T	H	H	THH	11	0	NA	0	0.00000000	0	23	27.5	9	1.489361439	0.519416667	0.60008	0.080663333	0.205505556	0.809354444	0.426305556	10.47333333	5.85920219	5.140363166	1.694595721	1.021651248	0.938269639	3.101092789	0.36772478	2.779509165	2.995732274	0	0.635988767	1.268511325	2.590267165	6.39618864
1	A	T	NH	B	TNHB	11	5	4	20	1.98380567	2	21	29.5	10	0	0.699483333	0.62907	0.076226667	0.313011667	0.793971111	0.516902778	14.53333333	7.131787324	2.715430308	3.718977485	0.575364145	2.356652314	0.693147181	0.575364145	3.262360937	2.346070205	1.203972804	2.291411792	1.491654877	0.441832752	7.22061765
1	A	T	NH	H	TNHH	11	3	14	42	2.28412875	0	24	24	0	2.110896531	0.67701	0.67083	0.088886667	0.320551111	1.0228925	0.521648056	14.93666667	6.768237751	2.494123305	3.065465612	3.291713149	7.338888134	4.497337481	2.820055259	3.258096538	7.257394418	5.426417369	4.631487494	6.330116945	6.150602768	8.588314167
1	B	L	H	B	LHB	11	4	5,25	21	2.30201342	5	30	17.5	6	1.380571973	0.79548	0.564283333	0.231196667	0.188513889	0.86407	0.360916389	11.39666667	6.664125533	3.618894027	3.062005401	1.908169821	4.668666498	3.623846984	1.728043655	3.137103227	3.34010969	2.990161229	3.397486802	5.088281971	5.242530561	7.271806654
1	B	L	H	H	LHH	11	4	2,75	11	0.62096774	0	31	13	0	1.797727094	0.59559	0.51701	0.097046667	0.179675	0.786926944	0.378866944	10.51333333	6.502678984	5.967759872	2.817845314	1.935271751	3.421967829	3.72703122	1.376991968	3.366017875	2.892427257	2.213551471	3.403663474	3.735904393	5.717514912	7.363702241
1	B	L	NH	B	LNHB	11	7	8,285714286	58	8.43323442	5	27	25.9	9	1.879427554	0.529166667	0.5464	0.064253333	0.160265556	0.863864167	0.328965	11.40666667	6.451990535	4.714522723	2.636408321	2.084060488	3.613916416	2.150900506	1.110882381	3.557462227	2.871679625	2.380916936	4.140780399	5.231702617	5.289388736	7.182352112
1	B	L	NH	H	LNHH	11	0	NA	0	0.00000000	0	28	20.4	6	1.700969829	0.64701	0.608636667	0.04552	0.198765833	0.845043333	0.3913425	11.49333333	6.213644672	4.819982835	3.463418405	3.087669769	5.155643782	1.225951711	2.649583743	3.129032158	4.611446743	3.272241045	4.012035915	5.746321513	6.800211311	7.728627677
1	B	T	H	B	THB	11	0	NA	0	0.00000000	0	27	11.7	0	1.630523488	0.570116667	0.56855	0.101876667	0.17887	0.778068611	0.378195278	10.69666667	NA	NA	NA	NA	NA	NA	NA	NA	NA	NA	NA	NA	NA	NA
1	B	T	H	H	THH	11	0	NA	0	0.00000000	0	23	14.1	0	2.057956373	0.72117	0.61333	0.089893333	0.223146944	0.854310833	0.4368825	12.14333333	NA	NA	NA	NA	NA	NA	NA	NA	NA	NA	NA	NA	NA	NA
1	B	T	NH	B	TNHB	11	0	NA	0	0.00000000	0	22	29.4	8	1.902331475	0.678006667	0.739656667	0.06165	0.237243889	0.91813	0.436549167	12.74333333	5.222755346	0	0	0	1.961658506	0	0	0	2.319114395	0.870828358	0.679160939	3.289644896	3.456141411	5.559184785
1	B	T	NH	H	TNHH	11	4	9,5	38	2.32750000	0	23	32.6	10	1.870183736	0.658256667	0.623973333	0.069963333	0.231401111	0.7923225	0.463231389	12.61666667	5.776619799	3.168751438	2.51999797	2.777536778	1.751268108	2.116446738	0.275705881	1.649878882	2.116446738	1.915988469	2.623056988	3.659891917	5.268757771	6.469939141
2	A	L	H	B	LHB	11	0	NA	0	0.00000000	0	30	1.8	0	1.731407378	0.581333333	0.506333333	0.075	0.168083333	0.707805556	0.384166667	10.68333333	NA	NA	NA	NA	NA	NA	NA	NA	NA	NA	NA	NA	NA	NA
2	A	L	H	H	LHH	11	2	10	20	1.35172414	0	25	18.4	6	1.938009108	0.790666667	0.521	0.269666667	0.179	0.808333333	0.424333333	13.01333333	6.126545664	4.970841577	2.86114212	0	5.388902597	2.795473016	2.509298103	4.012035915	2.772588722	3.279238975	2.47871468	4.222770351	5.54950833	7.163315824
2	A	L	NH	B	LNHB	11	3	4	12	2.52360515	2	30	20.8	6	2.274440758	0.624666667	0.657333333	0.032666667	0.205	0.893722222	0.399777778	12.97	6.562234823	2.609524982	3.480670126	1.935271751	6.448772181	3.633679905	3.567966525	1.822156946	4.038492484	3.779126332	4.518966563	4.831862987	5.319752647	7.592011197
2	A	L	NH	H	LNHH	11	2	13,5	27	1.99848943	0	29	9.8	0	2.15254096	0.831	0.625666667	0.205333333	0.249666667	0.983333333	0.440833333	14.02333333	NA	NA	NA	NA	NA	NA	NA	NA	NA	NA	NA	NA	NA	NA
2	A	T	H	B	THB	11	6	12,66666667	76	3.77304965	1	22	23.8	11	2.269679217	0.753666667	0.580333333	0.173333333	0.216416667	0.858833333	0.421833333	13.58333333	5.727812417	4.463990573	1.466337069	3.828641396	4.552706616	1.225951711	1.198401759	2.812298988	6.059642272	2.546257224	3.01771118	4.314768369	4.94810299	7.11302146
2	A	T	H	H	THH	11	4	6,75	27	1.11176471	0	27	28.6	5	2.109360257	0.740333333	0.648666667	0.091666667	0.221333333	0.975972222	0.395305556	14.35333333	6.170946428	3.433987204	2.538973871	3.987439645	5.727661748	3.004031076	1.837016061	2.932674138	6.622329918	2.123591326	2.602689685	4.753590191	3.661422608	7.520324887
2	A	T	NH	B	TNHB	11	0	NA	0	0.00000000	0	19	25.1	4	0.089170154	0.478333333	0.548	0.069666667	0.184727778	0.837722222	0.406555556	12.81666667	6.131709465	5.371671086	2.623056988	1.652923024	4.473541744	3.771482983	0.980829253	2.654805687	3.918667548	2.744417845	2.944438979	3.779126332	5.465243238	7.086273315
2	A	T	NH	H	TNHH	11	0	NA	0	0.00000000	0	24	29.6	13	1.902331475	0.60763	0.620713333	0.013083333	0.196305556	0.840861111	0.3815	12.82333333	6.227359782	2.123591326	3.051114419	0.441832752	4.996836828	2.75507514	2.319114395	1.791759469	2.385188622	2.746201967	3.632456064	3.320228319	4.6287782	6.801962571
2	B	L	H	B	LHB	11	0	NA	0	0.00000000	0	29	11.3	6	2.027459964	0.787666667	0.587333333	0.200333333	0.17925	0.861583333	0.361666667	12.55666667	NA	NA	NA	NA	NA	NA	NA	NA	NA	NA	NA	NA	NA	NA
2	B	L	H	H	LHH	11	2	3	6	0.63090129	0	30	10.3	4	1.89483025	0.876666667	0.705666667	0.171	0.25625	0.937083333	0.493166667	13.27666667	NA	NA	NA	NA	NA	NA	NA	NA	NA	NA	NA	NA	NA	NA
2	B	L	NH	B	LNHB	11	0	NA	0	0.00000000	0	29	18.4	0	1.807087671	0.683333333	0.634333333	0.059	0.166833333	0.887027778	0.336166667	12.13333333	NA	NA	NA	NA	NA	NA	NA	NA	NA	NA	NA	NA	NA	NA
2	B	L	NH	H	LNHH	11	4	13,25	53	3.25031289	0	32	12.4	4	NA	NA	NA	NA	NA	NA	NA	NA	5.695974292	2.494123305	2.763870271	0.810930216	3.01771118	2.054835731	2.815075996	1.291678385	3.759907291	1.433760898	1.768339195	3.415903529	4.654224865	6.315257534
2	B	T	H	B	THB	11	5	6,8	34	4.10344828	2	22	19.2	9	1.725860462	0.555	0.483333333	0.071666667	0.138611111	0.712833333	0.339027778	9.75	5.535144645	4.326337729	2.978925155	0.938269639	2.466214517	2.335374916	0.575364145	3.784189634	2.387742901	0.747214402	2.184802057	3.044522438	3.359603484	6.171468606
2	B	T	H	H	THH	11	4	15,75	63	2.54702970	0	23	28.6	6	1.969917449	0.799	0.599666667	0.199333333	0.264833333	0.970555556	0.467861111	13.79333333	5.171272825	2.156273974	1.837016061	1.170071253	7.240968242	2.997120199	3.560098664	1.694595721	2.70990034	3.926364123	2.602689685	5.644268347	5.658901327	7.735044777
2	B	T	NH	B	TNHB	11	0	NA	0	0.00000000	0	30	34.7	0	NA	NA	NA	NA	NA	NA	NA	NA	NA	NA	NA	NA	NA	NA	NA	NA	NA	NA	NA	NA	NA	NA
2	B	T	NH	H	TNHH	11	3	4	12	0.47727273	0	22	14.4	15	2.226654975	0.795	0.711333333	0.099	0.306166667	1.082583333	0.465333333	16.15333333	4.267882802	2.817845314	5.768263124	0.702363836	2.095515367	0.870828358	4.260068228	3.480670126	1.711459527	2.223622049	2.643017731	2.937592987	5.915453055	6.83556285
1	A	L	H	B	LHB	12	4	4	16	1.83177570	1	24	17.7	5	1.747635307	0.949993333	0.54178	0.408213333	0.310766667	0.888605	0.3732525	12.08666667	NA	NA	NA	NA	NA	NA	NA	NA	NA	NA	NA	NA	NA	NA
1	A	L	H	H	LHH	12	0	NA	0	0.00000000	0	28	14.3	1	0.918735089	0.49697	0.54824	0.06771	0.16525	0.789889722	0.338350556	11.1	NA	NA	NA	NA	NA	NA	NA	NA	NA	NA	NA	NA	NA	NA
1	A	L	NH	B	LNHB	12	0	NA	0	0.00000000	3	26	26.4	6	1.372250904	0.97943	0.64104	0.33839	0.22805	0.857066667	0.318785	11.36	NA	NA	NA	NA	NA	NA	NA	NA	NA	NA	NA	NA	NA	NA
1	A	L	NH	H	LNHH	12	4	14,5	58	2.97280335	0	27	23.4	6	1.8675061	0.70007	0.577416667	0.122653333	0.3747	0.918161111	0.3254875	11.90666667	6.11699527	3.299943648	2.688099415	2.509298103	5.886309772	1.605727333	1.807073704	3.436969611	4.254824377	4.680758543	2.855831433	5.165209165	5.937927021	7.407171619
1	A	T	H	B	THB	12	0	NA	0	0.00000000	0	23	21.8	5	1.58409272	0.53289	0.416736667	0.140473333	0.240648889	0.803715833	0.409828889	11.57666667	6.776211328	5.056953269	2.253239219	2.737249356	3.145109675	1.54835022	0	2.817845314	4.875197323	2.213551471	1.422662005	3.286188273	5.041511698	7.25715941
1	A	T	H	H	THH	12	0	NA	0	0.00000000	0	23	17.3	0	0	0.59321	0.433663333	0.159546667	0.409645625	0.8711325	0.437114722	14.40666667	5.826163975	3.63795159	3.279238975	1.513294052	2.435074276	1.365240952	1.869663139	2.759482375	1.858898772	1.329135947	1.400087683	3.203198012	3.632456064	6.235281806
1	A	T	NH	B	TNHB	12	0	NA	0	0.00000000	0	21	30.3	0	1.759850712	0.88152	0.544493333	0.337026667	0.434691458	0.999875	0.44496	15.20666667	6.865852454	5.239589094	5.677768001	2.725186483	7.289155355	3.816490579	4.786565388	5.518790689	4.860960181	3.69992929	2.828846525	6.142196692	5.945226679	8.379224455
1	A	T	NH	H	TNHH	12	4	9,75	39	2.12097669	0	22	37.5	6	1.085222455	0.64483	0.606966667	0.037863333	0.211687778	0.842464444	0.394144167	13.11666667	6.485878455	4.225481114	0	2.609524982	1.329135947	1.880312867	0	3.191847152	4.729352456	2.36364535	0.908855753	2.36364535	5.51507017	7.04564752
1	B	L	H	B	LHB	12	2	NA	0	0.00000000	0	23	9.6	3	1.014719132	0.53678	0.52885	0.03349	0.218508333	0.950199722	0.380211944	12.78	5.611910821	5.473203945	2.268683541	2.007468042	5.308267697	3.503218996	2.779509165	2.079441542	3.592735594	3.187270485	2.245426679	3.686097811	4.718498871	6.905975919
1	B	L	H	H	LHH	12	4	12,5	50	2.82258065	0	21	18.3	5	1.868846981	0.688026667	0.503956667	0.18407	0.163845556	0.918321667	0.30447	11.75333333	6.251832518	3.713572067	3.409802229	2.150900506	5.803236694	3.474952558	3.463418405	2.999429135	2.90264185	3.525270606	2.150900506	6.834467483	6.669074989	7.930299461
1	B	L	NH	B	LNHB	12	0	NA	0	0.00000000	0	21	26.2	5	1.834016534	0.65094	0.580043333	0.071516667	0.184741111	0.918986667	0.344277222	13.15	6.479874132	6.118831143	4.663439094	3.516508228	8.026024941	4.254824377	6.150839651	2.377486401	6.995664401	5.260384712	3.861898618	6.49911848	6.074323797	8.892183819
1	B	L	NH	H	LNHH	12	3	6,333333333	19	1.84722222	0	21	26.4	4	1.929942645	0.821466667	0.520153333	0.301313333	0.189135	0.916913056	0.340256111	12.96333333	5.651123726	2.48644867	4.17836794	1.921812597	6.721291823	2.129113151	5.224750558	2.681782274	5.326526823	3.824607506	3.022229941	4.93553918	6.11023475	7.721841005
1	B	T	H	B	THB	12	0	NA	0	0.00000000	0	20	14.4	2	1.505111311	0.767686667	0.56136	0.206326667	0.240039167	0.962026667	0.432375	13.31666667	NA	NA	NA	NA	NA	NA	NA	NA	NA	NA	NA	NA	NA	NA
1	B	T	H	H	THH	12	4	11	44	1.86505190	0	20	15.9	4	1.124102751	0.682323333	0.37024	0.312083333	0.20078	0.840083333	0.378540278	11.99333333	5.872326427	3.221834407	1.422662005	2.060749409	1.728043655	0.831297519	0	2.291411792	2.32818064	1.329135947	1.422662005	5.554537438	6.311398663	7.111814167
1	B	T	NH	B	TNHB	12	0	NA	0	0.00000000	0	20	28.2	9	2.171622291	0.86928	0.681503333	0.187776667	0.254593333	1.039016111	0.391274167	14.63	6.176829308	3.232851779	4.915374496	3.497629267	7.71327169	3.415903529	4.458644681	2.118038841	7.473216384	4.387566815	3.18036597	5.874150152	5.296371029	8.602874672
1	B	T	NH	H	TNHH	12	3	13	39	2.38875000	0	19	24.9	6	1.885911859	0.664606667	0.640443333	0.033956667	0.235059167	0.94529	0.429176667	13.19666667	6.327936784	2.233592222	3.558517636	2.324564	6.242655511	3.145109675	3.312163759	1.734601055	6.514218742	3.295836866	3.075774981	3.774037262	3.291713149	7.584264818
2	A	L	H	B	LHB	12	5	5	25	3.10913706	3	30	16.8	5	1.846879637	0.881	0.628333333	0.252666667	0.196458611	1.029372222	0.338421389	15.50333333	NA	NA	NA	NA	NA	NA	NA	NA	NA	NA	NA	NA	NA	NA
2	A	L	H	H	LHH	12	3	8	24	1.62206897	0	26	17.8	5	1.932262678	0.583666667	0.693	0.109333333	0.132416667	0.796166667	0.297833333	11.79	6.022191311	3.191847152	3.72703122	1.047968556	4.656426443	2.86114212	4.228184549	2.795473016	3.096080247	2.980806623	3.421967829	4.801893708	5.337716127	6.983927257
2	A	L	NH	B	LNHB	12	2	3	6	1.26180258	1	32	4.8	3	NA	NA	NA	NA	NA	NA	NA	NA	6.851067343	3.689573658	3.273995124	1.031601578	3.3834482	1.66875449	1.71978597	2.248363539	2.940043368	2.054835731	2.527948401	3.895780699	4.272413261	7.100118838
2	A	L	NH	H	LNHH	12	0	NA	0	0.00000000	0	30	3.6	0	1.761568057	0.729	0.6335	0.0955	0.322	0.9755	0.552	14.235	NA	NA	NA	NA	NA	NA	NA	NA	NA	NA	NA	NA	NA	NA
2	A	T	H	B	THB	12	0	NA	0	0.00000000	0	22	25.6	7	1.931104211	0.666	0.580333333	0.085666667	0.213841389	0.836151389	0.426946667	13.18333333	5.909063737	2.643017731	2.291411792	2.089804329	3.843625195	1.079920156	1.212271607	2.917770732	3.613916416	2.447166322	1.880312867	3.273995124	4.155404819	6.405733381
2	A	T	H	H	THH	12	3	23,33333333	70	2.88235294	0	27	21.6	6	2.114713606	0.866666667	0.684333333	0.182333333	0.197888889	0.951083333	0.350972222	13.29666667	5.471336531	4.67800751	1.170071253	0.575364145	5.052700959	2.466214517	0	2.744417845	2.387742901	1.734601055	0.893817876	4.321922711	5.064702515	6.65386611
2	A	T	NH	B	TNHB	12	0	NA	0	0.00000000	0	19	29.6	4	2.018067162	0.801	0.661333333	0.139666667	0.217969722	0.977594444	0.395564167	14.08	5.195422943	3.070633582	2.862654293	1.038648824	4.545992929	1.751268108	2.198986692	2.599745909	3.155310375	2.067465351	3.717436059	4.592068864	4.243494095	6.352103845
2	A	T	NH	H	TNHH	12	3	11,33333333	34	1.44242424	0	21	36.1	8	2.064831154	0.789	0.694333333	0.094666667	0.30418	1.066755833	0.443485833	15.50333333	6.105598959	2.863786924	4.848334206	3.433987204	7.698558371	1.291678385	5.077081716	3.511545439	5.643531047	5.602887283	4.92180408	5.947164288	6.043951573	8.414089387
2	B	L	H	B	LHB	12	0	NA	0	0.00000000	0	28	7.4	0	1.573651661	0.599333333	0.502	0.097333333	0.110944444	0.690138889	0.295555556	10.07666667	6.115156019	3.145109675	3.525270606	1.110882381	3.221834407	1.508184179	2.509298103	4.469308037	2.463064908	1.225951711	2.90264185	3.191847152	3.783347529	6.595426272
2	B	L	H	H	LHH	12	0	NA	0	0.00000000	0	24	10.8	0	NA	NA	NA	NA	NA	NA	NA	NA	NA	NA	NA	NA	NA	NA	NA	NA	NA	NA	NA	NA	NA	NA
2	B	L	NH	B	LNHB	12	4	2,5	10	2.93413174	1	23	17.8	6	1.697010647	0.805333333	0.663666667	0.141666667	0.174777778	0.771916667	0.355333333	13.38666667	5.465595785	4.500118265	2.746201967	0.747214402	2.172223275	2.940043368	0.747214402	2.277267285	2.291411792	1.329135947	1.642227735	3.151072722	3.263424201	6.086837856
2	B	L	NH	H	LNHH	12	0	NA	0	0.00000000	0	28	12.8	6	1.844053913	0.7195	0.511	0.2085	0.1275	0.798166667	0.276666667	12.18	6.728960828	3.753417975	3.706773944	0	3.258096538	1.52846885	1.642227735	2.172223275	2.917770732	2.106840516	2.346070205	4.242924197	3.828641396	7.008505182
2	B	T	H	B	THB	12	0	NA	0	0.00000000	0	20	17.4	5	2.122994915	0.842666667	0.703	0.139666667	0.288666667	1.0335	0.471333333	15.36	5.197729395	3.145109675	3.429496851	0.679160939	5.698769933	1.901277995	3.247355296	2.248363539	2.560666696	2.248363539	3.057663231	3.263424201	5.386786015	6.749508258
2	B	T	H	H	THH	12	0	NA	0	0.00000000	0	26	21.6	14	1.289177169	0.62	0.605666667	0.026333333	0.224055556	0.982472222	0.437527778	14.2	6.082726138	2.737249356	3.34010969	0.831297519	2.106840516	1.466337069	0	2.36364535	2.609524982	3.24374909	3.096080247	2.999429135	4.892018578	6.56667243
2	B	T	NH	B	TNHB	12	0	NA	0	0.00000000	0	26	32.4	12	1.770054371	0.647	0.454666667	0.192333333	0.261305556	0.887361111	0.473805556	12.54666667	7.817237702	2.272507638	4.727715526	1.422662005	7.10057707	4.886442873	4.798846783	3.427995575	3.662611527	3.935450138	5.034303594	4.230880695	6.569533364	8.541068849
2	B	T	NH	H	TNHH	12	0	NA	0	0.00000000	0	23	34.3	10	2.136214512	0.859333333	0.721333333	0.138	0.325583333	1.056833333	0.504666667	15.98666667	5.431941347	1.586965057	2.795473016	1.376991968	7.058312207	1.935271751	3.718078609	2.36364535	3.588649786	4.712861317	3.104420579	4.389866195	5.424623647	7.570672321
1	A	L	H	B	LHB	13	0	NA	0	0.00000000	0	33	16.1	0	NA	NA	NA	NA	NA	NA	NA	NA	NA	NA	NA	NA	NA	NA	NA	NA	NA	NA	NA	NA	NA	NA
1	A	L	H	H	LHH	13	0	NA	0	0.00000000	0	30	8.3	1	0.515768207	0.45325	0.541463333	0.088213333	0.282890208	0.765458333	0.430149167	11.09	NA	NA	NA	NA	NA	NA	NA	NA	NA	NA	NA	NA	NA	NA
1	A	L	NH	B	LNHB	13	0	NA	0	0.00000000	0	24	28	5	0.515768207	0.35464	0.59195	0.23731	0.083805556	0.713805833	0.228679722	9.716666667	4.776084332	0	0	0	0.606135804	0.870828358	0	1.791759469	2.359280437	0	0	0.927340568	0	4.919778148
1	A	L	NH	H	LNHH	13	4	5	20	1.02510460	0	26	13.9	8	1.866161065	0.558176667	0.609486667	0.05131	0.129134167	0.825748611	0.284771111	11.91	6.559418492	3.664985134	3.763136225	2.910234901	6.680471223	3.64341708	4.193854664	2.798297079	6.577552239	4.717009668	4.709530201	5.933276191	5.971190976	8.138256408
1	A	T	H	B	THB	13	0	NA	0	0.00000000	0	26	25.7	5	2.0656829	0.904986667	0.617693333	0.287293333	0.247583333	0.956661944	0.433803333	13.67666667	NA	NA	NA	NA	NA	NA	NA	NA	NA	NA	NA	NA	NA	NA
1	A	T	H	H	THH	13	0	NA	0	0.00000000	0	27	20.9	7	1.45255961	0.86815	0.63091	0.23724	0.415363958	0.931115833	0.477591667	14.40333333	6.122736445	4.56550493	2.700615223	1.631416819	2.22161603	3.374929455	0.893817876	5.561535967	2.700615223	2.291411792	0.575364145	2.447166322	5.914703486	7.146684687
1	A	T	NH	B	TNHB	13	0	NA	0	0.00000000	0	20	34.5	13	1.852476518	0.858863333	0.54743	0.311433333	0.42639	0.944406667	0.467720833	15.56333333	7.21994702	3.406737562	5.183810209	3.064169435	7.550354501	5.160172172	4.404684659	4.929867015	6.307693583	4.890975498	4.20427794	6.34738921	6.967621443	8.742206105
1	A	T	NH	H	TNHH	13	2	5	10	0.54384018	0	21	30.5	5	1.562953389	0.616976667	0.591806667	0.06547	0.177637778	0.854191111	0.349000556	12.28333333	7.110000492	3.01771118	1.62414406	2.036881927	6.914473403	4.989928555	0.831297519	2.36364535	4.306065094	3.306751026	0	5.396485412	6.335973188	8.101531833
1	B	L	H	B	LHB	13	0	NA	0	0.00000000	0	28	17.4	5	1.73506635	0.905196667	0.63151	0.273686667	0.264351667	1.0052225	0.396979167	13.31666667	NA	NA	NA	NA	NA	NA	NA	NA	NA	NA	NA	NA	NA	NA
1	B	L	H	H	LHH	13	0	NA	0	0.00000000	0	21	13.8	0	NA	NA	NA	NA	NA	NA	NA	NA	5.839995454	3.917194794	2.253239219	1.586965057	3.618894027	4.419286738	2.233592222	2.538973871	2.725186483	2.36364535	3.293089612	5.556685051	5.626421353	7.028398418
1	B	L	NH	B	LNHB	13	0	NA	0	0.00000000	0	26	26	12	1.404619327	0.423213333	0.54649	0.123276667	0.158675	0.849045833	0.315766389	11.72	6.124926493	2.277267285	3.127004171	1.837016061	6.586975929	3.813429664	3.070633582	2.623056988	4.299173268	3.713572067	5.004319093	4.631487494	5.01635962	7.49963848
1	B	L	NH	H	LNHH	13	0	NA	0	0.00000000	0	21	20	0	1.813217818	0.572536667	0.555433333	0.03713	0.193066111	0.857874444	0.351240833	11.76	5.936949695	3.53934772	2.590267165	0	2.007468042	3.149882953	0.287682072	2.90264185	1.977162693	1.299282984	2.877949238	1.84582669	4.765965409	6.427027686
1	B	T	H	B	THB	13	0	NA	0	0.00000000	0	24	17.2	2	1.648679647	0.662503333	0.680456667	0.06834	0.213169444	0.956033333	0.324415833	13.07666667	NA	NA	NA	NA	NA	NA	NA	NA	NA	NA	NA	NA	NA	NA
1	B	T	H	H	THH	13	4	8	32	1.35640138	0	25	10.2	1	1.318669667	0.731373333	0.56872	0.162653333	0.223866667	0.936440833	0.375518333	11.84	6.223604546	3.24374909	2.346070205	1.728043655	2.47871468	2.725186483	0.747214402	3.409802229	4.988667361	1.170071253	1.935271751	4.852319574	6.354820825	7.282048185
1	B	T	NH	B	TNHB	13	0	NA	0	0.00000000	0	23	18.2	4	1.479629852	0.545813333	0.6516	0.105786667	0.200201667	0.881208333	0.396020556	11.76	6.336956827	2.700615223	3.433987204	2.012430831	4.585345336	3.514305584	1.880312867	2.463064908	2.712976319	2.688099415	3.229192792	5.694729272	5.412307209	7.195076175
1	B	T	NH	H	TNHH	13	3	8,333333333	25	1.53125000	0	26	19.4	5	1.792970044	0.636353333	0.725506667	0.089153333	0.234240833	0.989453333	0.364455	12.72	6.203490976	4.037676224	3.415903529	2.036881927	5.269574898	3.895780699	3.268723631	3.44290787	3.236497426	1.981001469	3.895780699	6.440680689	6.992428276	7.891870793
2	A	L	H	B	LHB	13	0	NA	0	0.00000000	0	35	2.7	0	NA	NA	NA	NA	NA	NA	NA	NA	NA	NA	NA	NA	NA	NA	NA	NA	NA	NA	NA	NA	NA	NA
2	A	L	H	H	LHH	13	0	NA	0	0.00000000	0	40	2.7	0	NA	NA	NA	NA	NA	NA	NA	NA	NA	NA	NA	NA	NA	NA	NA	NA	NA	NA	NA	NA	NA	NA
2	A	L	NH	B	LNHB	13	0	NA	0	0.00000000	0	34	3.1	0	NA	NA	NA	NA	NA	NA	NA	NA	NA	NA	NA	NA	NA	NA	NA	NA	NA	NA	NA	NA	NA	NA
2	A	L	NH	H	LNHH	13	1	11	11	0.81419940	0	27	14.7	5	1.849687093	0.769666667	0.594	0.175666667	0.219083333	0.93	0.384	14.33	6.444661058	4.079418912	3.085979151	2.0654553	6.026402598	2.302585093	4.050818297	3.33220451	4.370853334	3.012261576	3.164067588	6.223898145	5.700071895	7.66975458
2	A	T	H	B	THB	13	0	NA	0	0.00000000	0	29	10.2	2	NA	NA	NA	NA	NA	NA	NA	NA	NA	NA	NA	NA	NA	NA	NA	NA	NA	NA	NA	NA	NA	NA
2	A	T	H	H	THH	13	3	12,66666667	38	1.56470588	0	26	21.9	6	1.819262639	0.893	0.616	0.277	0.216333333	0.929555556	0.370722222	14.10333333	NA	NA	NA	NA	NA	NA	NA	NA	NA	NA	NA	NA	NA	NA
2	A	T	NH	B	TNHB	13	0	NA	0	0.00000000	0	25	20.1	9	2.095442566	0.437	0.524	0.087	0.125666667	0.693555556	0.33	10.57	6.04424439	4.195250728	3.331322287	2.922763254	5.612091253	3.651459588	2.172223275	1.2959103	5.372989553	3.583518938	3.12632726	4.862393051	5.106020293	7.25554768
2	A	T	NH	H	TNHH	13	2	8,5	17	0.72121212	0	19	42.4	5	2.2545226	0.941333333	0.675333333	0.266	0.325610833	1.0755525	0.51872625	16.5	6.502192944	3.275746131	5.570356897	2.129113151	5.159906363	1.095521096	3.268723631	3.484936951	4.902045978	3.476385018	3.033438307	3.821571374	4.719077408	7.335277793
2	B	L	H	B	LHB	13	0	NA	0	0.00000000	0	22	12.9	1	1.159786494	0.53	0.491666667	0.038333333	0.127305556	0.725694444	0.314194444	11.5	NA	NA	NA	NA	NA	NA	NA	NA	NA	NA	NA	NA	NA	NA
2	B	L	H	H	LHH	13	4	10,5	42	4.41630901	0	30	2.3	5	1.825224477	0.598666667	0.533333333	0.07	0.117	0.737666667	0.277777778	10.99	6.028345452	3.834661884	2.447166322	0.348306694	1.252762968	1.981001469	0	2.072472872	2.036881927	0.747214402	2.397895273	2.592348332	4.908561552	6.479362666
2	B	L	NH	B	LNHB	13	0	NA	0	0.00000000	0	24	2.7	0	1.714549457	0.756333333	0.592	0.164333333	0.193	0.89025	0.349166667	13.08333333	6.101149034	1.586965057	3.214421475	0	5.257109495	3.035664984	2.737249356	2.447166322	2.871679625	1.278874112	1.376991968	3.920872621	2.952206009	6.684241289
2	B	L	NH	H	LNHH	13	0	NA	0	0.00000000	0	28	11.4	0	1.909705334	0.793	0.608	0.185	0.214083333	0.942333333	0.398666667	14.20333333	NA	NA	NA	NA	NA	NA	NA	NA	NA	NA	NA	NA	NA	NA
2	B	T	H	B	THB	13	3	2,666666667	8	0.96551724	3	25	26.3	9	2.330165085	0.736	0.743	0.115666667	0.281083333	1.03225	0.46125	14.97333333	5.817524434	4.208417018	4.308559483	1.252762968	5.151362954	2.672231103	2.910234901	2.847812143	4.025351691	2.385188622	3.429496851	4.787723197	4.855928904	6.945265128
2	B	T	H	H	THH	13	0	NA	0	0.00000000	0	28	21.9	0	NA	NA	NA	NA	NA	NA	NA	NA	NA	NA	NA	NA	NA	NA	NA	NA	NA	NA	NA	NA	NA	NA
2	B	T	NH	B	TNHB	13	16	8,125	130	7.35565820	2	23	35.5	21	2.047435743	0.546666667	0.676666667	0.13	0.324694444	1.12075	0.481305556	15.25666667	4.653657961	3.230239584	3.498429715	1.603068464	1.010156868	2.27523021	0.334202088	1.603068464	3.10679081	2.911314932	3.655798584	1.791759469	5.519108948	6.234348477
2	B	T	NH	H	TNHH	13	4	14,5	58	2.30681818	0	25	43.2	11	2.149745307	0.621333333	0.68	0.068666667	0.267277778	0.959611111	0.4905	14.77666667	5.434772721	4.245580947	3.85838779	1.728043655	4.635986737	2.789800851	1.987366863	3.503218996	4.365454894	3.035664984	3.436969611	4.510859507	4.734247228	6.727853016
1	A	L	H	B	LHB	14	3	9,333333333	28	3.20560748	2	29	13.8	6	2.201257029	0.87377	0.590176667	0.283593333	0.381377083	0.956385	0.364009167	12.61666667	NA	NA	NA	NA	NA	NA	NA	NA	NA	NA	NA	NA	NA	NA
1	A	L	H	H	LHH	14	2	0,5	1	0.09193246	0	29	14.2	5	0.515768207	0.507373333	0.47316	0.11002	0.087004444	0.614718056	0.265198611	9.996666667	NA	NA	NA	NA	NA	NA	NA	NA	NA	NA	NA	NA	NA	NA
1	A	L	NH	B	LNHB	14	0	NA	0	0.00000000	0	27	19.1	5	2.19687579	0.699926667	0.585403333	0.114523333	0.3690225	0.892461111	0.423031111	13.17666667	NA	NA	NA	NA	NA	NA	NA	NA	NA	NA	NA	NA	NA	NA
1	A	L	NH	H	LNHH	14	4	7,75	31	1.58891213	0	21	21.7	8	1.846879637	0.666733333	0.65569	0.014143333	0.3484775	0.907395	0.346774167	13.37333333	6.454324667	3.494822641	2.213551471	1.837016061	4.864538514	1.422662005	2.129113151	3.746886273	4.51997534	1.711459527	2.431010882	4.984240617	4.788108836	7.115807753
1	A	T	H	B	THB	14	0	NA	0	0.00000000	1	24	17.3	9	1.990632268	0.301406667	0.490506667	0.1891	0.193325	0.794643333	0.3606825	11.27	5.583496309	1.329135947	2.616313874	1.444737957	4.445696723	1.642227735	3.519803124	1.677442642	4.798083599	3.346649935	2.876907028	3.445863829	4.158304212	6.504343617
1	A	T	H	H	THH	14	1	11	11	0.68141593	0	23	21.6	2	1.384673474	0.380406667	0.589366667	0.20896	0.217030556	0.905833333	0.402139167	11.82666667	7.063119508	3.785451464	4.725665589	4.172676405	5.546803726	4.170533701	4.37715367	2.633087163	6.62343791	3.632456064	3.937257477	5.305375731	6.675928302	8.196612895
1	A	T	NH	B	TNHB	14	0	NA	0	0.00000000	0	21	26.3	0	1.710712697	0.73737	0.61295	0.12442	0.196144722	0.877383333	0.375121667	13.58	6.234628567	3.214421475	3.304033633	2.007468042	4.956609224	1.810108608	2.751535313	4.417501023	3.506557897	1.84582669	2.606796467	5.236441963	3.205452805	6.975725405
1	A	T	NH	H	TNHH	14	4	14,25	57	3.09988901	0	24	31.2	14	2.041178916	0.605486667	0.596623333	0.079623333	0.214460556	0.930835	0.389946667	12.80333333	7.008002745	6.137407028	4.107833424	3.035664984	7.152065813	4.146655857	4.654665569	4.018715966	6.211789315	5.167322437	4.842143588	6.008631169	6.533573483	8.523999605
1	B	L	H	B	LHB	14	0	NA	0	0.00000000	0	31	10.4	0	1.751160622	0.688103333	0.50941	0.215013333	0.258599167	0.960755	0.398996667	14.42	6.005440501	4.018715966	2.784096329	2.106840516	4.564348191	1.170071253	2.084060488	2.106840516	3.686097811	1.422662005	2.509298103	5.006180944	3.676769385	6.726633003
1	B	L	H	H	LHH	14	4	6	24	1.35483871	0	30	10.9	2	NA	NA	NA	NA	NA	NA	NA	NA	NA	NA	NA	NA	NA	NA	NA	NA	NA	NA	NA	NA	NA	NA
1	B	L	NH	B	LNHB	14	0	NA	0	0.00000000	1	21	32.3	5	1.870183736	0.808666667	0.614423333	0.194243333	0.238375833	1.0115025	0.441078333	12.34666667	6.083486498	4.881959817	3.768922162	3.070633582	7.213522819	3.218875825	4.039145013	6.067138752	6.617700022	4.027333852	3.857214769	4.088773517	4.845061595	8.169808294
1	B	L	NH	H	LNHH	14	0	NA	0	0.00000000	0	21	20.8	0	2.291466255	0.666593333	0.555576667	0.111016667	0.19278	0.905649722	0.3157075	14.19333333	4.775381674	4.536177315	2.932674138	0	5.34657829	2.257122719	3.408577489	4.348125083	2.556365614	3.393762403	3.049799495	3.69992929	6.366661342	7.117205503
1	B	T	H	B	THB	14	0	NA	0	0.00000000	0	19	9.2	1	1.124102751	0.741026667	0.643663333	0.114823333	0.325354722	1.106071667	0.480414167	16.40333333	5.405675885	5.863946782	1.961658506	2.093234864	1.060871961	2.730029108	0.510825624	3.039217385	5.994238474	1.386294361	1.098612289	4.398555937	3.374929455	7.03653931
1	B	T	H	H	THH	14	0	NA	0	0.00000000	0	20	13.5	0	1.537872888	0.632886667	0.480773333	0.152113333	0.251885	0.933280278	0.432014167	14.10666667	NA	NA	NA	NA	NA	NA	NA	NA	NA	NA	NA	NA	NA	NA
1	B	T	NH	B	TNHB	14	0	NA	0	0.00000000	1	21	26.1	8	2.296496434	1.038583333	0.680063333	0.35852	0.316658611	1.071570833	0.492761667	15.28333333	5.159055299	4.610710366	4.502275763	1.466337069	2.48490665	2.503255788	0.893817876	2.407945609	3.205452805	2.573460047	2.751535313	4.48488402	4.119940109	6.394519345
1	B	T	NH	H	TNHH	14	0	NA	0	0.00000000	0	19	24.5	6	2.213536676	0.950816667	0.64929	0.301526667	0.320498611	1.024128333	0.502163333	15.02333333	NA	NA	NA	NA	NA	NA	NA	NA	NA	NA	NA	NA	NA	NA
2	A	L	H	B	LHB	14	3	4	12	1.49238579	3	30	8.2	6	1.816250745	0.86	0.607666667	0.252333333	0.227330833	0.980428611	0.390086667	13.83666667	6.30465191	2.947358689	3.157000421	1.252762968	5.522127362	2.140066163	2.772588722	3.567966525	3.73369347	3.310137416	2.233592222	4.946787892	4.575855798	7.096445402
2	A	L	H	H	LHH	14	4	10	40	2.70344828	0	30	12.2	7	NA	NA	NA	NA	NA	NA	NA	NA	7.189293517	3.18036597	2.863786924	2.156273974	4.708278167	4.465588783	1.365240952	3.263424201	3.499029631	3.83765859	3.157000421	5.040014289	4.630133765	7.576239708
2	A	L	NH	B	LNHB	14	0	NA	0	0.00000000	0	27	7.6	0	1.926439192	0.533033333	0.54634	0.013306667	0.14225	0.810833333	0.332083333	12.08666667	NA	NA	NA	NA	NA	NA	NA	NA	NA	NA	NA	NA	NA	NA
2	A	L	NH	H	LNHH	14	1	1	1	0.07401813	0	28	9.3	3	NA	NA	NA	NA	NA	NA	NA	NA	8.213276342	3.519803124	3.97447602	0	0	5.578261243	0	3.415903529	7.401705986	3.133075835	2.806721729	4.896180049	5.000584958	8.703377648
2	A	T	H	B	THB	14	5	NA	0	0.00000000	1	19	16.8	6	1.441956838	0.677333333	0.552	0.125333333	0.175416667	0.767055556	0.35	11.63	NA	NA	NA	NA	NA	NA	NA	NA	NA	NA	NA	NA	NA	NA
2	A	T	H	H	THH	14	0	NA	0	0.00000000	0	27	23.2	8	2.055350012	0.556666667	0.480333333	0.076333333	0.164416667	0.863416667	0.33775	12.68	6.143589367	2.719100037	3.831656171	0.980829253	5.285879221	3.247355296	3.477815428	1.99997737	3.48635519	4.4347772	2.397895273	4.170533701	4.83958333	7.002964444
2	A	T	NH	B	TNHB	14	0	NA	0	0.00000000	0	19	33.2	9	2.185402502	0.557333333	0.636666667	0.079333333	0.213182778	0.951618333	0.366736667	12.93333333	NA	NA	NA	NA	NA	NA	NA	NA	NA	NA	NA	NA	NA	NA
2	A	T	NH	H	TNHH	14	0	NA	0	0.00000000	0	22	36.8	9	1.341803587	0.598383333	0.691616667	0.093233333	0.251583333	0.933916667	0.44325	13.9	5.004319093	3.022229941	3.603886241	1.694595721	7.259572145	2.922763254	3.860339771	5.5034478	4.334381648	4.908561552	2.656106923	5.544453803	6.165417854	7.969293684
2	B	L	H	B	LHB	14	1	5	5	1.22500000	1	30	14.4	4	NA	NA	NA	NA	NA	NA	NA	NA	NA	NA	NA	NA	NA	NA	NA	NA	NA	NA	NA	NA	NA	NA
2	B	L	H	H	LHH	14	3	9	27	2.83905579	0	30	10.1	4	NA	NA	NA	NA	NA	NA	NA	NA	5.852840846	1.837016061	1.079920156	0	1.74435723	1.329135947	0	1.400087683	1.921812597	0	0	2.140066163	2.538973871	5.96870756
2	B	L	NH	B	LNHB	14	1	1	1	0.29341317	2	27	12.2	4	2.213536676	0.922333333	0.593666667	0.328666667	0.253027778	1.039777778	0.424916667	17.03666667	6.367615268	2.823361048	2.623056988	1.252762968	4.567237532	3.225520368	1.079920156	1.880312867	5.350540784	2.291411792	1.791759469	4.50165981	5.301921973	7.133473291
2	B	L	NH	H	LNHH	14	4	13	52	3.18898623	0	30	12.6	9	NA	NA	NA	NA	NA	NA	NA	NA	6.22543813	3.427995575	2.581898916	1.170071253	3.320228319	1.987366863	1.225951711	1.880312867	4.964397426	1.822156946	1.329135947	3.366017875	4.743965478	6.782947628
2	B	T	H	B	THB	14	0	NA	0	0.00000000	0	31	14.8	0	1.628199654	0.813666667	0.606333333	0.207333333	0.214833333	0.921	0.410916667	14.29666667	6.100734079	2.737249356	4.070608282	3.236497426	7.503269213	4.089394057	2.817845314	4.640465827	6.324757131	5.039114765	4.712861317	5.976726849	5.268621518	8.278907801
2	B	T	H	H	THH	14	3	9,666666667	29	1.17244224	0	22	23.2	11	1.990632268	0.588666667	0.496	0.095333333	0.248083333	0.848833333	0.499666667	13.08666667	4.172676405	5.23677963	1.37029402	0.275705881	0.980829253	1.37029402	0	0.747214402	1.307903727	0.669049629	0.854077547	0.491594262	4.507364832	5.875599314
2	B	T	NH	B	TNHB	14	0	NA	0	0.00000000	0	21	40.3	4	2.069073277	0.659	0.650333333	0.066	0.30325	0.977333333	0.526	14.87333333	4.529008825	4.178773242	2.961830722	3.162053489	5.581106536	1.349926717	2.29940544	1.484486387	6.072349391	3.526827269	2.474268252	5.202872257	5.657655428	7.258669216
2	B	T	NH	H	TNHH	14	0	NA	0	0.00000000	0	21	30.4	14	1.944805939	0.645	0.614	0.057666667	0.203166667	0.843833333	0.416333333	12.93666667	5.867771223	4.223933006	4.313883742	1.264037045	2.51999797	3.066944902	1.915988469	2.526363363	2.532688495	3.124390701	2.830408293	2.057374448	5.115805315	6.643769065
1	A	L	H	B	LHB	15	0	NA	0	0.00000000	0	29	15.1	3	NA	0.72671	0.602363333	0.124346667	0.2426125	0.97423	0.444029167	13.86333333	6.422570328	5.297066585	2.140066163	1.981001469	5.587144616	4.549774923	0.927340568	5.601093285	4.842873889	3.3834482	0.679160939	4.612366453	6.142694299	7.686264329
1	A	L	H	H	LHH	15	0	NA	0	0.00000000	0	26	18.7	0	NA	NA	NA	NA	NA	NA	NA	NA	NA	NA	NA	NA	NA	NA	NA	NA	NA	NA	NA	NA	NA	NA
1	A	L	NH	B	LNHB	15	0	NA	0	0.00000000	0	23	24.3	3	1.655297175	0.607236667	0.630636667	0.091746667	0.173014444	0.864577778	0.378305	11.63	7.308195437	2.397895273	3.397486802	2.253239219	5.904150094	4.6651846	1.586965057	3.935450138	4.631487494	3.757748861	1.466337069	5.703412036	5.343927878	7.907937712
1	A	L	NH	H	LNHH	15	0	NA	0	0.00000000	0	26	23.9	9	1.924087756	0.725506667	0.64676	0.078746667	0.191265	0.888305556	0.411781667	12.49333333	6.569013803	4.441343212	3.031206662	1.901277995	1.52846885	3.208825489	1.079920156	3.661422608	2.549879105	2.089804329	2.359280437	2.990161229	5.371412922	7.048145044
1	A	T	H	B	THB	15	0	NA	0	0.00000000	0	24	16.3	6	1.618777941	0.509086667	0.375766667	0.13332	0.172463056	0.719603333	0.428173611	9.82	6.062233618	2.952206009	1.329135947	1.047968556	1.170071253	1.110882381	0.655406853	1.728043655	2.553487914	0	0.831297519	0.980829253	0	6.166972823
1	A	T	H	H	THH	15	0	NA	0	0.00000000	0	22	24.1	8	1.887197182	0.585716667	0.38197	0.203746667	0.155139444	0.743836111	0.351689167	11.57666667	6.347713474	4.394449155	3.770630104	2.397895273	3.508777654	3.887274836	0.747214402	4.155404819	3.326899458	2.233592222	3.583518938	4.125938928	5.427068835	7.094449976
1	A	T	NH	B	TNHB	15	5	3,8	19	1.88461538	1	22	34.8	15	1.901090234	0.47706	0.602383333	0.125323333	0.208693889	0.859530833	0.444868056	12.94333333	6.997265845	2.560666696	4.994957481	1.99997737	6.84369072	2.602689685	4.015381518	3.273995124	4.032764623	3.420455198	4.312289439	5.55274423	6.420989728	8.106849536
1	A	T	NH	H	TNHH	15	0	NA	0	0.00000000	0	22	30.3	7	1.601781508	0.59869	0.65048	0.05179	0.354617083	0.788332222	0.373454167	12.64666667	6.329390753	2.760947147	3.525270606	1.170071253	5.131869159	2.494123305	1.278874112	4.189654742	3.258096538	3.333526387	2.36364535	4.825940553	6.055308383	7.292059801
1	B	L	H	B	LHB	15	0	NA	0	0.00000000	0	30	13	1	1.014719132	0.48895	0.31636	0.17259	0.098269444	0.640289167	0.231948333	9.083333333	NA	NA	NA	NA	NA	NA	NA	NA	NA	NA	NA	NA	NA	NA
1	B	L	H	H	LHH	15	0	NA	0	0.00000000	0	21	13.1	3	0	0.602283333	0.46509	0.137193333	0.159016667	0.820643333	0.294710833	10.58666667	NA	NA	NA	NA	NA	NA	NA	NA	NA	NA	NA	NA	NA	NA
1	B	L	NH	B	LNHB	15	0	NA	0	0.00000000	0	20	32.1	1	1.852476518	0.767646667	0.598643333	0.175523333	0.185739722	0.8740175	0.337579167	12.15	5.889134415	4.02037903	4.269179315	1.014962259	6.53263076	2.866424752	3.852508878	2.999429135	3.153052528	3.583518938	1.837016061	5.26336162	4.483002552	7.376705112
1	B	L	NH	H	LNHH	15	0	NA	0	0.00000000	0	24	32.3	2	1.63969644	0.644573333	0.611866667	0.032706667	0.210987222	0.845848333	0.363280833	11.84666667	7.080739396	2.917770732	4.505503307	2.106840516	7.867887442	3.488478784	4.924330738	3.530030254	4.58935128	4.695036281	2.566017163	7.157886909	6.394426525	8.734580206
1	B	T	H	B	THB	15	3	2	6	1.14843750	1	19	16.6	5	1.657480799	0.742453333	0.385953333	0.3565	0.173456667	0.798346389	0.3619675	12.64	NA	NA	NA	NA	NA	NA	NA	NA	NA	NA	NA	NA	NA	NA
1	B	T	H	H	THH	15	4	6,5	26	1.10207612	0	24	22.2	6	0.089170154	0.60994	0.355916667	0.254023333	0.169417778	0.737049167	0.3113425	11.43666667	6.348361689	5.506084038	1.728043655	2.649583743	2.129113151	1.54835022	0.315081047	3.137103227	2.772588722	2.106840516	1.466337069	5.394805304	6.177790422	7.373862438
1	B	T	NH	B	TNHB	15	0	NA	0	0.00000000	1	22	35.4	3	2.108590077	0.747546667	0.73467	0.036043333	0.244165	1.0501675	0.445385	14.17333333	8.364080861	3.36441813	3.861314335	2.470920408	8.421941899	5.658416995	3.456141411	2.961830722	4.937865458	4.932873933	2.527948401	2.089804329	4.413134937	9.172771183
1	B	T	NH	H	TNHH	15	0	NA	0	0.00000000	0	19	25	8	2.170286795	0.893133333	0.69332	0.199813333	0.187676111	0.915905	0.351985	12.95333333	NA	NA	NA	NA	NA	NA	NA	NA	NA	NA	NA	NA	NA	NA
2	A	L	H	B	LHB	15	0	NA	0	0.00000000	0	NA	4.8	1	1.766679718	0.635	0.562333333	0.072666667	0.144350833	0.814545833	0.321715	12.57333333	NA	NA	NA	NA	NA	NA	NA	NA	NA	NA	NA	NA	NA	NA
2	A	L	H	H	LHH	15	2	7	14	0.94620690	0	30	9.8	6	2.092092543	0.820666667	0.605666667	0.215	0.247055556	1.024194444	0.419527778	14.54	6.209930509	2.47871468	2.688099415	0.169899037	1.961658506	3.567966525	0	2.725186483	2.213551471	0.908855753	2.19310086	3.096080247	4.459716148	6.553168101
2	A	L	NH	B	LNHB	15	0	NA	0	0.00000000	0	34	9.4	0	1.796147193	0.475	0.562333333	0.087333333	0.1567425	0.826774167	0.319607222	12.52333333	6.144185634	2.447166322	4.00867908	1.110882381	1.694595721	0	0	1.728043655	2.084060488	1.278874112	1.54835022	2.036881927	4.512892441	6.479930945
2	A	L	NH	H	LNHH	15	4	10,5	42	3.10876133	0	30	17	3	1.828174984	0.5895	0.58	0.0095	0.180875	0.88075	0.329	13.075	6.776000086	3.320228319	3.01771118	2.675424974	7.222079282	3.445863829	2.700615223	3.69992929	4.803413696	3.229192792	2.662587827	6.601230119	5.435983717	8.163445177
2	A	T	H	B	THB	15	0	NA	0	0.00000000	0	24	23.6	9	2.11395287	0.827	0.634666667	0.255666667	0.20675	0.921416667	0.381166667	12.91	5.153505659	4.041750878	0.945489887	1.079920156	4.378316055	0.870828358	1.047968556	2.300731524	2.161618722	1.466337069	1.225951711	3.2651938	4.242924197	6.065248393
2	A	T	H	H	THH	15	0	NA	0	0.00000000	0	26	20.8	7	0.089170154	0.541	0.603666667	0.062666667	0.135166667	0.7785	0.31825	11.23666667	5.457692471	3.864232342	2.22161603	0.747214402	3.516508228	2.159484249	1.880312867	2.324564	2.573460047	1.563975538	0.980829253	3.187270485	4.872649551	6.246322074
2	A	T	NH	B	TNHB	15	0	NA	0	0.00000000	0	23	38.8	17	2.29599603	0.503666667	0.608	0.104333333	0.240309722	0.861487222	0.4367675	12.35333333	6.887358189	2.087346721	3.97148916	5.590335264	7.839688112	5.105271846	4.026767921	3.334469517	7.860013575	4.850044166	5.097055668	6.247490083	6.218663357	8.985544663
2	A	T	NH	H	TNHH	15	3	16	48	2.03636364	0	26	37.9	7	1.502006699	0.567	0.617	0.05	0.199166667	0.8285	0.399333333	12.59333333	NA	NA	NA	NA	NA	NA	NA	NA	NA	NA	NA	NA	NA	NA
2	B	L	H	B	LHB	15	0	NA	0	0.00000000	0	27	NA	NA	1.318669667	0.632	0.575	0.142333333	0.208416667	0.807638889	0.369625	9.366666667	6.095323937	6.738766664	1.961658506	1.422662005	4.479858884	2.3099652	1.225951711	2.91275316	3.062005401	0.980829253	1.961658506	3.087669769	4.217326679	7.332102717
2	B	L	H	H	LHH	15	4	9,25	37	3.89055794	0	32	8.3	1	NA	NA	NA	NA	NA	NA	NA	NA	6.532496013	3.762061071	1.694595721	0.908855753	3.960460374	3.573177585	0.980829253	2.772588722	2.494123305	1.586965057	2.538973871	3.567966525	3.913503391	6.85439357
2	B	L	NH	B	LNHB	15	0	NA	0	0.00000000	3	32	9.8	3	NA	NA	NA	NA	NA	NA	NA	NA	7.796971675	2.772588722	3.8465952	1.329135947	2.397895273	4.025351691	0.747214402	1.921812597	2.90264185	1.466337069	2.372318431	3.740311628	4.689307065	7.918608436
2	B	L	NH	H	LNHH	15	0	NA	0	0.00000000	0	27	17.5	0	2.287399738	0.761666667	0.581	0.180666667	0.153805556	0.769277778	0.337888889	10.94666667	6.177406087	2.772588722	3.433987204	2.233592222	7.706129633	3.087669769	5.652749056	2.892427257	6.386505138	4.083171262	3.618894027	5.990723532	4.316005534	8.351855478
2	B	T	H	B	THB	15	0	NA	0	0.00000000	0	27	20.1	15	1.75812655	0.543	0.632	0.089	0.197666667	0.86725	0.414166667	11.94666667	NA	NA	NA	NA	NA	NA	NA	NA	NA	NA	NA	NA	NA	NA
2	B	T	H	H	THH	15	4	8,75	35	1.41501650	0	19	20.8	20	1.899845435	0.490666667	0.520333333	0.056333333	0.266305556	1.043083333	0.440472222	15.27333333	3.854321458	4.604486191	2.374309274	1.405342556	2.504653413	1.748084406	0.931558204	1.209087905	3.555836343	1.725510084	1.899680806	1.495493653	4.687734367	5.811754961
2	B	T	NH	B	TNHB	15	0	NA	0	0.00000000	0	22	32.9	4	1.909705334	0.766	0.672666667	0.096	0.367083333	1.146416667	0.518833333	17.13666667	6.204146155	3.30335313	2.203378443	2.32818064	5.908435131	2.616313874	1.822156946	1.54835022	4.37015084	3.588649786	2.223622049	5.403594545	4.759955585	7.233776266
2	B	T	NH	H	TNHH	15	3	20	60	2.38636364	0	23	27.9	6	2.024663392	0.743666667	0.641666667	0.102	0.327666667	1.072666667	0.513333333	13.75666667	5.29567499	1.466337069	4.242924197	2.397895273	6.766607655	2.612925189	4.234911334	2.054835731	6.447305863	4.363098625	2.516800014	4.919778148	5.971545246	7.816920686
1	A	L	H	B	LHB	16	0	NA	0	0.00000000	0	24	15.3	2	1.725860462	0.679853333	0.566506667	0.113346667	0.326999375	0.829961111	0.386639444	12.09666667	NA	NA	NA	NA	NA	NA	NA	NA	NA	NA	NA	NA	NA	NA
1	A	L	H	H	LHH	16	3	5,333333333	16	1.47091932	0	24	11.2	5	1.982464519	0.584123333	0.565163333	0.0481	0.170389444	0.893783056	0.3362425	12.47	6.941646645	2.527948401	2.997120199	1.52846885	2.652850652	4.749991771	1.768339195	3.532063188	3.740311628	1.981001469	3.258096538	3.252740339	3.834661884	7.227642326
1	A	L	NH	B	LNHB	16	0	NA	0	0.00000000	0	22	14.7	0	1.977280554	0.69987	0.67048	0.05233	0.170195	0.893675833	0.347820833	11.37666667	6.262833729	4.107833424	4.267882802	0	3.613916416	2.012430831	2.850492392	4.430375785	4.983606622	1.851657611	4.169818444	4.301057572	4.926179571	7.10697037
1	A	L	NH	H	LNHH	16	4	15,25	61	3.12656904	0	27	21.2	6	2.313175941	0.812533333	0.663703333	0.14883	0.242423333	1.016308333	0.417945	14.05	NA	NA	NA	NA	NA	NA	NA	NA	NA	NA	NA	NA	NA	NA
1	A	T	H	B	THB	16	0	NA	0	0.00000000	0	23	20.4	2	2.063977734	0.626786667	0.707573333	0.080786667	0.219559444	0.868331667	0.453695833	12.49	6.19349795	5.932539868	5.020218854	1.586965057	4.119940109	3.458767233	3.779126332	6.965290165	2.685577345	2.313634929	4.661340457	4.296529263	6.002789071	7.943033259
1	A	T	H	H	THH	16	0	NA	0	0.00000000	0	26	11.5	2	0.515768207	0.745023333	0.571483333	0.17354	0.160274444	0.834253611	0.341315556	11.79333333	NA	NA	NA	NA	NA	NA	NA	NA	NA	NA	NA	NA	NA	NA
1	A	T	NH	B	TNHB	16	0	NA	0	0.00000000	0	22	22.4	5	1.984520902	0.713933333	0.67529	0.052863333	0.247887222	0.961013333	0.438718889	14.06333333	6.211364749	3.410676126	3.320228319	1.241360336	3.875819957	1.855801836	3.291122656	1.950435044	2.454010975	2.821000886	2.250456028	3.092484415	4.596081389	6.678801229
1	A	T	NH	H	TNHH	16	0	NA	0	0.00000000	0	22	29.1	2	2.033916107	0.54257	0.626606667	0.12313	0.380199583	0.926295	0.410856111	13.86	6.137807044	3.333526387	3.477815428	1.74435723	2.616313874	3.349904087	2.725186483	2.346070205	2.602689685	1.935271751	4.284607752	3.333526387	4.741544755	6.710184711
1	B	L	H	B	LHB	16	0	NA	0	0.00000000	2	29	8.5	3	1.173277603	0.757596667	0.553983333	0.203613333	0.21828	0.913899167	0.386779167	12.54333333	NA	NA	NA	NA	NA	NA	NA	NA	NA	NA	NA	NA	NA	NA
1	B	L	H	H	LHH	16	0	NA	0	0.00000000	0	NA	14.8	0	NA	NA	NA	NA	NA	NA	NA	NA	5.962531475	3.774887241	1.760408939	2.47871468	3.657847345	2.291411792	0	3.690729593	3.474952558	2.291411792	2.253239219	2.129113151	4.137829674	6.47765589
1	B	L	NH	B	LNHB	16	0	NA	0	0.00000000	2	21	27.5	4	1.799301268	0.699753333	0.594036667	0.105716667	0.163066667	0.914389167	0.3374675	12.73666667	6.554882621	3.926364123	2.592348332	3.598833173	6.517425058	3.987439645	3.915350796	2.90264185	5.847642289	3.299943648	3.335176281	4.406380436	6.772985024	7.988863408
1	B	L	NH	H	LNHH	16	0	NA	0	0.00000000	0	24	29.4	7	1.764982507	0.695326667	0.57238	0.122946667	0.155760833	0.802208056	0.309234167	11.60333333	6.47230336	3.668535013	4.230880695	4.613744433	7.12735924	3.102342009	5.410032648	4.027828779	7.614914936	5.14409724	3.686097811	1.558144618	3.279238975	8.447253443
1	B	T	H	B	THB	16	0	NA	0	0.00000000	0	23	23.2	7	1.807087671	0.858723333	0.515373333	0.34335	0.182317778	0.855699167	0.3329025	12.67	5.962054808	6.666249729	1.225951711	2.795473016	1.659990192	2.213551471	0.655406853	4.490299572	5.197473385	1.466337069	0	4.518966563	5.971072857	7.579130116
1	B	T	H	H	THH	16	0	NA	0	0.00000000	0	32	12.4	0	NA	NA	NA	NA	NA	NA	NA	NA	NA	NA	NA	NA	NA	NA	NA	NA	NA	NA	NA	NA	NA	NA
1	B	T	NH	B	TNHB	16	3	1,333333333	4	0.44243792	1	24	26	9	2.042078286	0.597706667	0.52896	0.084246667	0.166198333	0.793585833	0.331104444	11.44	6.154268158	3.168751438	3.926364123	2.968988949	6.029683156	3.451749661	3.639776741	2.470920408	6.17036591	2.623056988	3.231023959	4.754786793	4.536474889	7.482509863
1	B	T	NH	H	TNHH	16	0	NA	0	0.00000000	0	25	31	12	2.143388502	0.70562	0.447973333	0.257646667	0.18512	0.849433333	0.298996667	12.58	5.298109012	2.435074276	3.825617505	1.848017272	6.437129234	1.52846885	4.327071674	2.447166322	5.565849877	4.155404819	2.352697134	2.983153491	3.027849827	7.203498523
2	A	L	H	B	LHB	16	5	6,4	32	3.97969543	2	30	17.8	7	1.997655173	0.550666667	0.591333333	0.040666667	0.238583333	0.935888889	0.446916667	12.91	NA	NA	NA	NA	NA	NA	NA	NA	NA	NA	NA	NA	NA	NA
2	A	L	H	H	LHH	16	0	NA	0	0.00000000	0	22	5.8	0	1.186362215	0.384333333	0.475333333	0.091	0.151916667	0.7525	0.362666667	10.65666667	5.352735403	4.175526222	0.655406853	1.694595721	0	0	0	0	1.908169821	0	0	0	3.804190301	5.79987798
2	A	L	NH	B	LNHB	16	2	2,5	5	1.05150215	1	30	17.1	3	1.858002187	0.498	0.525666667	0.027666667	0.142666667	0.7815	0.313666667	11.91	5.701093678	2.505525937	1.031601578	0.980829253	6.253080669	2.560666696	3.051114419	1.586965057	2.662587827	2.887280565	2.054835731	5.692702803	4.708278167	7.178651419
2	A	L	NH	H	LNHH	16	0	NA	0	0.00000000	0	37	5.8	0	NA	NA	NA	NA	NA	NA	NA	NA	NA	NA	NA	NA	NA	NA	NA	NA	NA	NA	NA	NA	NA	NA
2	A	T	H	B	THB	16	0	NA	0	0.00000000	0	24	28.3	9	1.36802981	0.725666667	0.534666667	0.191	0.230721667	0.898537778	0.419975278	13.37333333	NA	NA	NA	NA	NA	NA	NA	NA	NA	NA	NA	NA	NA	NA
2	A	T	H	H	THH	16	0	NA	0	0.00000000	0	27	17.3	9	1.69899475	0.761	0.572	0.189	0.2167125	0.8700225	0.41386	12.58	NA	NA	NA	NA	NA	NA	NA	NA	NA	NA	NA	NA	NA	NA
2	A	T	NH	B	TNHB	16	8	5,75	46	3.81387479	1	21	32.8	10	1.912135724	0.536	0.595666667	0.059666667	0.242153333	0.812421667	0.447804167	12.38333333	5.908255456	3.795310825	2.405084376	2.172223275	5.49299612	2.957717183	1.145132304	1.55395876	4.245770445	2.267040156	2.684494508	4.85376487	3.563478188	6.854505184
2	A	T	NH	H	TNHH	16	0	NA	0	0.00000000	0	25	31.1	6	NA	NA	NA	NA	NA	NA	NA	NA	NA	NA	NA	NA	NA	NA	NA	NA	NA	NA	NA	NA	NA	NA
2	B	L	H	B	LHB	16	0	NA	0	0.00000000	0	28	12.4	2	1.554753107	0.515333333	0.641333333	0.126	0.1635	0.907916667	0.3495	12.15666667	NA	NA	NA	NA	NA	NA	NA	NA	NA	NA	NA	NA	NA	NA
2	B	L	H	H	LHH	16	0	NA	0	0.00000000	0	25	14.2	4	1.427404724	0.489333333	0.429	0.120333333	0.12	0.74925	0.260416667	12.36666667	5.673323267	3.087669769	2.380916936	0.554310736	0.747214402	1.659990192	0	1.822156946	1.791759469	0	0	1.694595721	2.828846525	5.881670349
2	B	L	NH	B	LNHB	16	0	NA	0	0.00000000	0	31	5.8	0	1.704893243	0.482	0.529333333	0.0775	0.089333333	0.636333333	0.271222222	8.75	NA	NA	NA	NA	NA	NA	NA	NA	NA	NA	NA	NA	NA	NA
2	B	L	NH	H	LNHH	16	4	6,25	25	1.53316646	0	30	12.6	2	NA	NA	NA	NA	NA	NA	NA	NA	6.662470256	3.613916416	3.191847152	1.586965057	4.417054095	2.036881927	2.272507638	4.028653113	3.783347529	2.19310086	3.749068251	4.531005232	5.320658526	7.23417718
2	B	T	H	B	THB	16	0	NA	0	0.00000000	0	26	13.7	1	2.112427389	0.855333333	0.753	0.102333333	0.169138889	0.908166667	0.353	16	4.69845812	3.968193277	1.203972804	0.84729786	1.609437912	1.714798428	0	1.880312867	2.184802057	0.938269639	1.652923024	2.233592222	3.085979151	5.404177757
2	B	T	H	H	THH	16	4	13,5	54	2.18316832	0	19	27.4	11	2.105495628	0.618666667	0.726666667	0.108	0.168166667	0.834583333	0.36075	12.12333333	5.247535637	4.429824243	1.825892476	1.52846885	4.88993133	2.262919837	2.40418856	1.707270162	4.155404819	2.482589152	1.931923907	3.647044215	4.870414913	6.527023433
2	B	T	NH	B	TNHB	16	2	5,5	11	0.62240185	2	24	29.1	3	1.985545454	0.569666667	0.648	0.078333333	0.217472222	0.960111111	0.402	12.94666667	7.196950096	1.908169821	3.928187942	1.508184179	6.219190177	3.489185648	3.735904393	1.760408939	4.4347772	3.549510953	2.337165427	5.791148727	4.558544345	7.832227268
2	B	T	NH	H	TNHH	16	0	NA	0	0.00000000	0	20	23.9	2	2.278629853	0.655333333	0.676333333	0.078333333	0.290916667	1.040833333	0.487	14.51333333	6.147458765	4.912654886	4.195948029	5.676182863	4.691857436	2.187922185	0.810930216	3.750157457	8.328088682	4.971162697	3.219986319	3.34010969	6.324010435	8.700560498
1	A	L	H	B	LHB	17	0	NA	0	0.00000000	1	25	12.2	6	1.817759303	0.390243333	0.50746	0.117216667	0.337145833	0.753493611	0.376194444	11.75666667	6.891964593	3.939061554	0	1.880312867	2.581898916	1.329135947	0.747214402	3.735904393	4.638676598	2.272507638	2.172223275	4.506781197	3.184207696	7.19215419
1	A	L	H	H	LHH	17	4	3,25	13	1.19512195	0	22	15	11	1.686951846	0.506363333	0.619443333	0.11308	0.310923333	0.831196111	0.351300278	11.57333333	6.58102433	4.200121658	3.325235841	1.252762968	5.388056501	3.953378191	3.556141398	2.560666696	3.62877553	3.258096538	2.072472872	4.944811997	4.83958333	7.289345033
1	A	L	NH	B	LNHB	17	2	1,5	3	0.56756757	2	26	27.2	6	2.071598802	0.737966667	0.668446667	0.06952	0.230111389	0.924004167	0.433177778	12.83	NA	NA	NA	NA	NA	NA	NA	NA	NA	NA	NA	NA	NA	NA
1	A	L	NH	H	LNHH	17	3	9	27	1.38389121	0	24	27.4	10	1.901090234	0.500036667	0.610926667	0.11089	0.132548889	0.773166111	0.296626389	10.91	6.003612681	0	2.879510518	3.145109675	4.658184221	2.359280437	3.429496851	3.174575566	5.064877939	3.378724526	3.231023959	4.758368031	4.285882774	6.915668332
1	A	T	H	B	THB	17	7	5,428571429	38	3.92000000	1	22	24.3	7	0.515768207	0.461056667	0.522893333	0.072556667	0.230795556	0.797824722	0.463576944	12.6	6.339967301	3.552168409	1.828127113	0.980829253	3.561677197	2.172223275	1.134979933	2.914763211	2.871679625	1.828127113	2.106840516	4.031286426	3.258096538	6.657440351
1	A	T	H	H	THH	17	3	1,333333333	4	0.24778761	0	23	16.9	7	1.47633692	0.477943333	0.59099	0.113046667	0.180986667	0.797220833	0.381179444	12.80333333	6.643789733	4.49857434	3.469202111	1.880312867	5.293863016	3.753417975	4.212950305	2.956067017	3.907568655	3.586600605	3.125785402	4.296529263	4.660289485	7.313812804
1	A	T	NH	B	TNHB	17	10	5,4	54	5.35627530	4	22	34.5	13	1.851084045	0.468906667	0.58022	0.139026667	0.233302222	0.817844167	0.442549444	12.04666667	5.634392699	5.242040917	1.99997737	3.454679637	3.965739288	3.2651938	1.487479505	1.586965057	5.914203461	2.172223275	2.494123305	4.246906679	2.669026999	6.965744623
1	A	T	NH	H	TNHH	17	0	NA	0	0.00000000	0	19	32.5	6	1.733240717	0.39942	0.587616667	0.188196667	0.226924444	0.823298889	0.444013333	12.6	7.569813042	3.310137416	3.595026545	3.16289319	7.65774215	5.598010352	4.097118489	2.781231818	5.280945117	4.720728527	2.947358689	6.944194349	5.11365975	8.700953527
2	A	L	H	B	LHB	17	0	NA	0	0.00000000	0	29	1.8	0	NA	NA	NA	NA	NA	NA	NA	NA	NA	NA	NA	NA	NA	NA	NA	NA	NA	NA	NA	NA	NA	NA
2	A	L	H	H	LHH	17	0	NA	0	0.00000000	0	40	2.8	0	NA	NA	NA	NA	NA	NA	NA	NA	NA	NA	NA	NA	NA	NA	NA	NA	NA	NA	NA	NA	NA	NA
2	A	L	NH	B	LNHB	17	3	7	21	4.41630901	2	21	13	4	NA	NA	NA	NA	NA	NA	NA	NA	6.420839064	3.530708358	3.293089612	1.278874112	3.984860329	1.278874112	2.581898916	2.060749409	4.236251278	1.376991968	1.961658506	4.283331101	4.412573801	6.88838367
2	A	L	NH	H	LNHH	17	2	8,5	17	1.25830816	0	26	24.7	1	1.517312467	0.546	0.575333333	0.029333333	0.123194444	0.740277778	0.276944444	9.866666667	5.737109787	2.018599882	1.365240952	0	1.52846885	3.315195596	0.747214402	2.123591326	2.879510518	2.592348332	1.642227735	2.798297079	4.176948091	6.155152931
2	A	T	H	B	THB	17	0	NA	0	0.00000000	0	18	16.69	7	1.976236294	0.462666667	0.552666667	0.09	0.134333333	0.792916667	0.309333333	12.08333333	5.634392699	4.151914414	1.773067336	1.170071253	0.747214402	1.491654877	0.36772478	2.313634929	2.708050201	1.516347489	2.172223275	2.051270665	3.479529225	6.057304305
2	A	T	H	H	THH	17	4	9	36	1.48235294	0	25	27.4	2	2.10781853	0.778	0.521333333	0.256666667	0.2025	0.938833333	0.370083333	14.13666667	5.945711433	3.583518938	1.659990192	3.409802229	7.016011598	2.538973871	1.791759469	4.4347772	6.226536669	5.008658032	2.700615223	5.63769543	5.376991617	7.946879645
2	A	T	NH	B	TNHB	17	0	NA	0	0.00000000	0	22	28.4	5	2.074109727	0.540333333	0.606666667	0.066333333	0.2184825	0.887774444	0.376301389	12.42666667	5.803316526	4.152912916	1.994592328	2.376012562	5.659869288	1.329135947	1.868132448	1.880312867	4.409039434	2.106840516	1.961658506	4.029594378	4.293498957	6.837366876
2	A	T	NH	H	TNHH	17	2	2	4	0.16969697	0	26	31.8	10	2.063122634	0.559333333	0.598333333	0.039	0.24725	0.926166667	0.4225	14.02666667	7.547208625	1.948552159	3.919035398	1.54835022	4.920791627	2.060749409	2.084060488	2.649583743	4.075337914	1.198401759	3.762061071	4.202201958	4.676456721	7.779931565
2	B	L	H	B	LHB	17	1	1	1	0.24500000	2	28	12.4	4	1.977280554	0.958666667	0.697333333	0.261333333	0.165027778	0.933888889	0.314055556	12.67333333	6.128565949	3.451749661	1.728043655	0.554310736	3.451749661	2.36364535	1.047968556	2.036881927	2.380916936	1.508184179	0.908855753	3.573177585	3.070633582	6.419029328
2	B	L	H	H	LHH	17	4	4,25	17	1.78755365	0	30	15.7	4	NA	NA	NA	NA	NA	NA	NA	NA	6.81271173	2.855831433	2.072472872	1.329135947	5.678084727	3.378724526	0	2.772588722	3.096080247	2.560666696	2.538973871	4.242924197	3.97447602	7.269423292
2	B	L	NH	B	LNHB	17	0	NA	0	0.00000000	0	28	2.8	3	1.704893243	0.471666667	0.507666667	0.046	0.12975	0.711583333	0.299166667	10.56666667	6.256460673	2.850492392	2.595807346	0.831297519	3.19942869	1.822156946	1.170071253	1.329135947	3.409802229	1.659990192	1.586965057	2.91275316	2.760947147	6.484182773
2	B	L	NH	H	LNHH	17	2	9	18	1.10387985	0	27	8.2	2	1.68898233	0.551333333	0.602666667	0.146	0.185611111	0.821694444	0.410388889	11.56	6.587167328	4.691857436	2.932674138	2.75507514	6.785148126	3.108564804	3.706773944	2.700615223	6.841318661	3.34010969	2.262919837	5.317030075	5.26096158	8.067741364
2	B	T	H	B	THB	17	0	NA	0	0.00000000	0	19	21.3	5	1.986567595	0.727	0.610666667	0.155	0.178666667	0.793916667	0.373666667	12.21666667	NA	NA	NA	NA	NA	NA	NA	NA	NA	NA	NA	NA	NA	NA
2	B	T	H	H	THH	17	0	NA	0	0.00000000	0	20	21	8	1.839780554	0.855333333	0.503333333	0.352	0.223972222	0.976583333	0.376583333	13.34666667	5.22375345	4.303564467	2.346070205	1.170071253	6.414793828	0	4.161195223	2.494123305	2.942487759	2.737249356	2.36364535	4.885044076	5.880119079	7.302845769
2	B	T	NH	B	TNHB	17	11	8	88	4.97921478	1	23	27.2	15	2.10627131	0.58	0.601	0.099	0.287222222	0.997388889	0.474222222	14.56	6.887344689	1.99997737	4.379477091	2.778359079	6.210116545	3.544174761	3.915350796	1.866087876	5.311562593	3.28271966	2.927730974	5.137866015	5.894249777	7.800314788
2	B	T	NH	H	TNHH	17	0	NA	0	0.00000000	0	24	38.3	10	2.035743228	0.422666667	0.642	0.219333333	0.2345	0.8685	0.462777778	13.17333333	6.457467127	1.673976434	3.493134877	4.301057572	4.684186726	3.328228362	0.980829253	1.828127113	7.191931212	3.135494216	3.598833173	4.335109715	4.510859507	7.79893331
1	A	L	H	B	LHB	18	0	NA	0	0.00000000	0	30	15.1	2	NA	NA	NA	NA	NA	NA	NA	NA	NA	NA	NA	NA	NA	NA	NA	NA	NA	NA	NA	NA	NA	NA
1	A	L	H	H	LHH	18	0	NA	0	0.00000000	0	29	7.4	3	NA	NA	NA	NA	NA	NA	NA	NA	NA	NA	NA	NA	NA	NA	NA	NA	NA	NA	NA	NA	NA	NA
1	A	L	NH	B	LNHB	18	4	2,75	11	2.08108108	2	24	15.9	10	1.64421127	0.486986667	0.62779	0.140803333	0.197928889	0.890218611	0.321795556	12.85666667	6.575230795	4.142252503	0	1.497885427	3.987439645	2.954620885	1.921812597	2.560666696	5.137594209	1.961658506	2.781231818	4.391013906	4.193854664	7.095870207
1	A	L	NH	H	LNHH	18	4	11,25	45	2.30648536	0	24	29.7	8	1.648679647	0.5323	0.670333333	0.155633333	0.148565625	0.886968333	0.301413333	11.84666667	5.950063681	2.560666696	2.30535902	0.870828358	6.101874791	1.961658506	0.980829253	2.592348332	3.057663231	3.168751438	2.855831433	5.269574898	4.773740215	7.12456772
1	A	T	H	B	THB	18	6	7,333333333	44	4.53894737	1	24	31.7	11	1.922907246	0.61678	0.638633333	0.06122	0.236344444	0.935578056	0.453606667	12.96333333	6.439350371	4.352426165	1.466337069	2.19310086	4.613285317	2.688099415	0.747214402	2.892427257	3.593754442	1.760408939	1.422662005	3.184207696	3.403663474	6.847139916
1	A	T	H	H	THH	18	0	NA	0	0.00000000	0	23	23.5	11	1.599298222	0.4576275	0.3926125	0.122036667	0.320157917	0.8131675	0.322284722	11.06666667	6.844776035	5.856026576	3.844616177	2.623056988	6.253971252	3.573177585	3.087669769	2.839728025	4.098656241	4.414816457	3.168751438	6.551979402	6.366979418	8.125981574
1	A	T	NH	B	TNHB	18	3	4	12	1.19028340	1	22	39.2	11	1.908485019	0.812513333	0.697126667	0.119866667	0.406628542	1.048788333	0.401985833	13.59666667	5.645839439	4.655017992	1.945910149	2.022283128	5.130555961	3.64341708	1.268511325	1.563975538	3.489750779	2.871679625	3.164067588	4.062356887	4.830976855	6.761572769
1	A	T	NH	H	TNHH	18	0	NA	0	0.00000000	0	22	43.5	4	2.238246315	0.7048525	0.53585	0.05433	0.382124375	0.958407778	0.398676389	12.8	6.441345185	3.460513959	2.203378443	1.99997737	6.494803885	4.10172467	0.527354926	2.516800014	4.289698116	3.258096538	3.127004171	5.03641133	5.102741694	7.517460462
1	B	L	H	B	LHB	18	0	NA	0	0.00000000	0	29	18.3	8	1.733240717	0.746306667	0.613946667	0.13236	0.207700556	0.89054	0.371433333	12.48	7.046776206	5.946195953	3.613916416	2.36364535	4.048235985	3.949818202	1.466337069	2.700615223	4.441343212	2.233592222	2.91275316	3.816490579	3.828641396	7.549453208
1	B	L	H	H	LHH	18	4	6,25	25	1.41129032	0	30	4.9	2	1.781663334	0.691086667	0.61999	0.083816667	0.234382778	0.9145025	0.391790833	13.22	7.468576689	5.853903884	4.494445515	3.104420579	6.342838428	4.959212037	4.0862875	2.817845314	4.640465827	3.924536971	3.378724526	4.562417316	4.280772901	8.113526465
1	B	L	NH	B	LNHB	18	5	3,8	19	2.76261128	1	21	20.4	5	1.885911859	0.615206667	0.61142	0.04116	0.134966389	0.793024167	0.2864175	10.78	7.303157581	2.516800014	3.931825633	1.791759469	6.025776508	3.578361629	3.991723774	2.553487914	5.007420255	3.583518938	3.129032158	3.949818202	3.826626485	7.768682064
1	B	L	NH	H	LNHH	18	0	NA	0	0.00000000	0	23	23	2	1.731407378	0.515383333	0.545953333	0.07281	0.099351389	0.662507778	0.266580833	9.05	7.355996028	3.168751438	5.052700959	3.001272454	7.94952283	4.659237407	5.701186515	2.503255788	6.566203497	5.164150852	4.158883083	7.01441495	6.750191373	8.977328848
1	B	T	H	B	THB	18	0	NA	0	0.00000000	0	22	18	5	1.462909685	0.575843333	0.447656667	0.128186667	0.193996944	0.83461	0.331256667	11.62666667	6.138446737	4.556213341	2.466214517	2.22161603	2.84620054	3.275046096	0.893817876	2.581898916	2.494123305	1.491654877	2.093234864	3.065465612	3.916457602	6.583716536
1	B	T	H	H	THH	18	0	NA	0	0.00000000	0	22	12.6	0	2.042975798	0.52226	0.55387	0.03161	0.193333333	0.8095475	0.37416	11.39333333	NA	NA	NA	NA	NA	NA	NA	NA	NA	NA	NA	NA	NA	NA
1	B	T	NH	B	TNHB	18	0	NA	0	0.00000000	0	19	22.6	6	1.618777941	0.603253333	0.681776667	0.106263333	0.157407778	0.813671111	0.32132	10.17666667	NA	NA	NA	NA	NA	NA	NA	NA	NA	NA	NA	NA	NA	NA
1	B	T	NH	H	TNHH	18	4	12,25	49	3.00125000	0	20	22.5	1	1.666107129	0.665975	0.67572	0.02925	0.186216667	0.896196667	0.3402125	11.76666667	7.087434459	6.938957821	5.43275113	2.385188622	5.971545246	4.321553911	5.007110571	3.515682805	4.108594401	3.511545439	3.956039891	2.470920408	5.827801172	8.190007699
2	A	L	H	B	LHB	18	0	NA	0	0.00000000	0	29	3.2	0	NA	NA	NA	NA	NA	NA	NA	NA	5.923165879	2.3099652	4.233569592	2.47871468	6.273016759	2.922763254	3.463418405	3.120895417	5.287518528	3.16093279	3.427995575	6.239987016	6.092398614	7.724626659
2	A	L	H	H	LHH	18	0	NA	0	0.00000000	0	31	5.8	1	1.766679718	0.65	0.489	0.161	0.159361111	0.749388889	0.357416667	12.09	NA	NA	NA	NA	NA	NA	NA	NA	NA	NA	NA	NA	NA	NA
2	A	L	NH	B	LNHB	18	3	5,666666667	17	3.57510730	1	29	12.9	5	NA	NA	NA	NA	NA	NA	NA	NA	5.718123592	2.156273974	1.433760898	0.747214402	3.920872621	0	0.747214402	1.880312867	2.90264185	0.927340568	1.329135947	3.813429664	3.279238975	6.13940551
2	A	L	NH	H	LNHH	18	0	NA	0	0.00000000	0	26	13.6	2	1.529180189	0.517	0.537	0.02	0.120916667	0.725138889	0.282416667	11.87333333	5.923165879	2.784096329	2.233592222	1.170071253	1.376991968	2.581898916	0.831297519	1.987366863	2.990161229	1.728043655	1.466337069	1.329135947	4.107833424	6.237456193
2	A	T	H	B	THB	18	0	NA	0	0.00000000	0	26	19.4	9	2.003585718	0.592706667	0.620646667	0.081493333	0.18775	0.912583333	0.375333333	12.88333333	5.802789516	5.32192538	0.938269639	0.510825624	1.358123484	2.093234864	0.200670695	2.172223275	1.961658506	0.893817876	1.268511325	1.516347489	3.823798772	6.419451893
2	A	T	H	H	THH	18	2	7,5	15	0.61764706	0	22	21.9	8	1.838346705	0.64676	0.64156	0.116273333	0.195083333	0.964	0.351	14.45333333	5.916202063	4.833338131	3.087669769	0	1.329135947	3.250948545	0	2.980806623	1.908169821	1.110882381	1.935271751	1.880312867	6.329390753	7.040471525
2	A	T	NH	B	TNHB	18	3	9,333333333	28	2.32148900	1	23	29.2	6	2.169617504	0.645333333	0.706333333	0.061	0.225811111	0.9985175	0.374549444	14.11	5.573526136	5.077947742	3.310137416	1.921812597	6.714069392	3.661422608	3.969243146	1.981001469	4.40976339	3.64341708	3.494822641	5.570356897	4.202201958	7.523931418
2	A	T	NH	H	TNHH	18	4	7,25	29	1.23030303	0	23	34.2	12	2.460006411	0.579	0.658666667	0.079666667	0.22625	0.9345	0.452166667	13.92	NA	NA	NA	NA	NA	NA	NA	NA	NA	NA	NA	NA	NA	NA
2	B	L	H	B	LHB	18	0	NA	0	0.00000000	0	29	10.7	1	1.06864036	0.376	0.522	0.146	0.100611111	0.727694444	0.253027778	10.13	6.385881191	2.36364535	2.942487759	0	4.909927859	3.480670126	2.32818064	2.060749409	2.971363683	2.609524982	1.54835022	3.34010969	3.457601053	6.797940413
2	B	L	H	H	LHH	18	0	NA	0	0.00000000	0	32	9	3	NA	NA	NA	NA	NA	NA	NA	NA	6.124926493	3.695340021	1.376991968	0.908855753	4.843603656	1.961658506	1.791759469	3.836660686	2.817845314	1.880312867	2.609524982	3.64341708	3.546846416	6.66954509
2	B	L	NH	B	LNHB	18	0	NA	0	0.00000000	0	29	5.8	0	1.860738879	0.576666667	0.534666667	0.065333333	0.1435	0.826416667	0.28225	13.08333333	NA	NA	NA	NA	NA	NA	NA	NA	NA	NA	NA	NA	NA	NA
2	B	L	NH	H	LNHH	18	0	NA	0	0.00000000	0	22	8.6	3	1.942552127	0.769333333	0.554	0.215333333	0.159083333	0.829166667	0.313416667	12.50666667	NA	NA	NA	NA	NA	NA	NA	NA	NA	NA	NA	NA	NA	NA
2	B	T	H	B	THB	18	0	NA	0	0.00000000	1	19	20.7	7	1.655297175	0.62	0.471666667	0.148333333	0.12675	0.684166667	0.331166667	10.42666667	6.650087377	3.713572067	3.427995575	1.54835022	4.211853212	1.760408939	0.169899037	3.19942869	3.24374909	2.749168448	3.221834407	3.704497594	4.682474104	7.048708138
2	B	T	H	H	THH	18	4	14,75	59	2.38531353	0	20	23.4	4	1.676654535	0.663666667	0.531333333	0.132333333	0.275916667	0.957083333	0.457	14.72666667	4.615120517	5.388620644	1.599512273	0.622830682	3.283877202	1.508184179	0	1.574258405	2.483877314	1.705869797	1.15072829	2.999429135	4.524334983	6.183537784
2	B	T	NH	B	TNHB	18	2	10,5	21	1.18822171	2	21	30.7	10	2.297994196	0.852666667	0.620333333	0.232333333	0.294861111	1.005	0.513777778	14.73666667	5.580242157	4.015381518	3.585232148	2.303818899	4.269611113	0.804047877	2.604973313	0.957408979	4.473541744	3.843294649	2.42556721	3.959283488	5.84393797	6.895407756
2	B	T	NH	H	TNHH	18	0	NA	0	0.00000000	0	NA	40.2	NA	NA	NA	NA	NA	NA	NA	NA	NA	NA	NA	NA	NA	NA	NA	NA	NA	NA	NA	NA	NA	NA	NA
1	A	L	H	B	LHB	19	0	NA	0	0.00000000	0	30	26.2	3	1.820760788	0.639156667	0.608353333	0.038056667	0.168570833	0.861141111	0.344486389	11.27	6.426698192	3.795905249	3.500428037	1.880312867	2.337165427	2.662587827	1.659990192	2.999429135	3.448811075	1.487479505	2.24346397	2.766784875	3.729256905	6.737230532
1	A	L	H	H	LHH	19	0	NA	0	0.00000000	0	25	13.3	0	1.396750567	0.596106667	0.50382	0.093473333	0.147815556	0.725546667	0.357726667	10.35666667	6.786925941	3.333526387	0	1.728043655	2.91275316	1.908169821	1.728043655	3.812407274	3.229192792	1.278874112	2.828846525	3.24374909	4.658184221	7.057674798
1	A	L	NH	B	LNHB	19	5	4,6	23	4.35135135	3	26	24.8	10	2.122248561	0.70733	0.564733333	0.142596667	0.342296667	0.844696111	0.4026025	11.98	6.477086317	0.554310736	6.420537669	1.278874112	0	1.728043655	0	1.466337069	5.095112599	0	1.987366863	0.831297519	4.206349621	7.320281816
1	A	L	NH	H	LNHH	19	4	11,25	45	2.30648536	0	29	18.1	5	2.040277679	0.61725	0.69769	0.081333333	0.173195278	0.869552778	0.352393056	12.47666667	NA	NA	NA	NA	NA	NA	NA	NA	NA	NA	NA	NA	NA	NA
1	A	T	H	B	THB	19	0	NA	0	0.00000000	1	22	20.5	10	0.515768207	0.897986667	0.663046667	0.23494	0.185864167	0.860571944	0.362678333	12.62	NA	NA	NA	NA	NA	NA	NA	NA	NA	NA	NA	NA	NA	NA
1	A	T	H	H	THH	19	0	NA	0	0.00000000	0	26	13.1	3	1.768370322	0.532683333	0.606776667	0.11178	0.194322222	0.821791667	0.403551389	13.07	NA	NA	NA	NA	NA	NA	NA	NA	NA	NA	NA	NA	NA	NA
1	A	T	NH	B	TNHB	19	0	NA	0	0.00000000	0	20	26.7	13	1.540732215	0.564946667	0.65134	0.086393333	0.233541389	0.987375833	0.393270833	12.84	4.258759841	1.851657611	3.145109675	0	2.712976319	0.980829253	0.499652323	1.079920156	1.278874112	1.079920156	0	2.106840516	1.329135947	4.876609952
1	A	T	NH	H	TNHH	19	3	5,666666667	17	0.92452830	0	19	25.1	15	1.958088574	0.637326667	0.591336667	0.08415	0.2186825	0.848754167	0.412323056	13.02333333	6.775492922	5.904756155	4.474808368	2.871679625	7.22653219	3.677706154	5.91978951	2.367123614	4.746862631	5.699700079	3.6346579	6.656012187	5.604166743	8.441439421
2	A	L	H	B	LHB	19	0	NA	0	0.00000000	0	31	6.2	0	2.019962044	0.709666667	0.5	0.209666667	0.118275556	0.713976111	0.287579444	10.21	6.430436067	3.48635519	2.018599882	0.527354926	5.089138356	1.212271607	0.810930216	3.168751438	2.925250199	0.810930216	1.252762968	3.73369347	3.85838779	6.862321974
2	A	L	H	H	LHH	19	3	16,33333333	49	3.31172414	0	23	15.7	1	1.400702768	0.51	0.506333333	0.003666667	0.209972222	0.807694444	0.437277778	12.67666667	NA	NA	NA	NA	NA	NA	NA	NA	NA	NA	NA	NA	NA	NA
2	A	L	NH	B	LNHB	19	0	NA	0	0.00000000	0	24	12.2	2	NA	NA	NA	NA	NA	NA	NA	NA	NA	NA	NA	NA	NA	NA	NA	NA	NA	NA	NA	NA	NA	NA
2	A	L	NH	H	LNHH	19	2	14,5	29	2.14652568	0	27	17.8	2	1.927610153	0.725666667	0.572333333	0.153333333	0.2255	0.845583333	0.4385	12.08666667	6.921164966	4.626061545	3.299943648	3.004031076	5.992575041	2.602689685	3.096080247	3.583518938	5.327876169	3.299943648	3.34010969	5.672368248	4.483002552	7.724667567
2	A	T	H	B	THB	19	4	7,5	30	1.48936170	1	20	30	13	1.042516055	0.592	0.552666667	0.055333333	0.138888889	0.794333333	0.3135	10.84	5.712020057	5.406922612	1.921812597	0.908855753	1.225951711	2.966608562	0	1.822156946	2.3099652	1.304320778	1.54835022	1.711459527	2.971363683	6.390706629
2	A	T	H	H	THH	19	4	18,75	75	3.08823529	0	20	22	8	1.240805167	0.564666667	0.459	0.151666667	0.073111111	0.575333333	0.214333333	8.763333333	6.473804959	3.89011817	3.315195596	1.252762968	3.503218996	2.447166322	2.291411792	3.901411345	2.932674138	1.497885427	1.880312867	2.218599437	3.373978432	6.789221962
2	A	T	NH	B	TNHB	19	5	4,8	24	1.98984772	2	22	28.6	8	2.027459964	0.725666667	0.592	0.133666667	0.299771667	1.003499167	0.4000225	14.75	5.285644815	2.681782274	3.221834407	0	5.548427366	3.469202111	2.897547596	0.554310736	4.730169917	4.035223439	4.393305382	4.499603888	5.266712027	6.974963843
2	A	T	NH	H	TNHH	19	3	18	54	2.29090909	0	22	27.9	5	2.047435743	0.686286667	0.616506667	0.06978	0.170666667	0.895416667	0.364666667	12.52333333	7.351514745	3.53934772	4.70249853	2.530163241	6.09507353	2.22161603	3.023131248	1.586965057	4.945602824	3.415903529	2.944438979	5.430319813	6.075601426	8.018113132
2	B	L	H	B	LHB	19	0	NA	0	0.00000000	0	26	14.5	2	1.594288642	0.570333333	0.437	0.133333333	0.170416667	0.922666667	0.338166667	13.38	5.929589143	3.875819957	0	0.870828358	1.837016061	0	0	3.995137912	2.823361048	0	0.870828358	1.252762968	4.083171262	6.330215931
2	B	L	H	H	LHH	19	3	4,666666667	14	1.47210300	0	32	6.8	3	NA	NA	NA	NA	NA	NA	NA	NA	6.606249706	3.320228319	3.104420579	1.170071253	5.863420716	3.153052528	3.20695318	1.987366863	3.48635519	2.828846525	2.850492392	5.062829417	4.230880695	7.301097822
2	B	L	NH	B	LNHB	19	0	NA	0	0.00000000	0	28	15.7	1	1.883329743	0.657666667	0.48	0.177666667	0.124111111	0.730638889	0.316388889	11.27	NA	NA	NA	NA	NA	NA	NA	NA	NA	NA	NA	NA	NA	NA
2	B	L	NH	H	LNHH	19	0	NA	0	0.00000000	0	28	8.5	0	1.887197182	0.624666667	0.688	0.063333333	0.23875	0.94925	0.48325	14.02333333	NA	NA	NA	NA	NA	NA	NA	NA	NA	NA	NA	NA	NA	NA
2	B	T	H	B	THB	19	3	2,666666667	8	0.96551724	1	19	20.7	5	1.618777941	0.568333333	0.464666667	0.103666667	0.16075	0.723916667	0.3715	11.66333333	5.685970457	3.272241045	2.372318431	1.278874112	3.580943609	3.053302125	1.642227735	3.20695318	2.414590151	1.329135947	2.233592222	1.99997737	4.972766753	6.374109517
2	B	T	H	H	THH	19	3	5	15	0.60643564	0	24	22	10	1.74408114	0.764666667	0.723333333	0.068	0.285333333	1.05325	0.453	15.38333333	NA	NA	NA	NA	NA	NA	NA	NA	NA	NA	NA	NA	NA	NA
2	B	T	NH	B	TNHB	19	0	NA	0	0.00000000	0	20	27.8	6	NA	NA	NA	NA	NA	NA	NA	NA	NA	NA	NA	NA	NA	NA	NA	NA	NA	NA	NA	NA	NA	NA
2	B	T	NH	H	TNHH	19	0	NA	0	0.00000000	0	22	17.4	2	2.149043573	0.542	0.713333333	0.171333333	0.227416667	0.954583333	0.39925	13.29666667	6.882427111	3.412580163	4.198795573	3.495588866	6.39842685	5.128582925	3.835207408	1.315676794	5.550490012	4.249072276	3.35432457	5.430983486	5.501629199	7.916483381
1	A	L	H	B	LHB	20	3	2	6	0.68691589	1	20	11.9	4	NA	NA	NA	NA	NA	NA	NA	NA	NA	NA	NA	NA	NA	NA	NA	NA	NA	NA	NA	NA	NA	NA
1	A	L	H	H	LHH	20	4	5,25	21	1.93058161	0	25	10.1	5	NA	NA	NA	NA	NA	NA	NA	NA	7.07537046	4.673866717	6.065678334	5.586971189	2.882107248	3.120895417	2.795473016	4.885044076	3.168751438	2.700615223	7.867346709	3.112691925	3.451749661	8.490408021
1	A	L	NH	B	LNHB	20	3	5,333333333	16	3.02702703	2	23	28.7	4	1.99566019	0.6059	0.609195	0.100735	0.368482083	0.855156111	0.3355475	12.64333333	6.860042312	5.167322437	4.061081376	2.060749409	5.985614133	1.822156946	4.394449155	5.37955594	3.744699524	3.01771118	3.503218996	5.406507209	4.677318567	7.745355475
1	A	L	NH	H	LNHH	20	3	8,666666667	26	1.33263598	0	22	26.6	7	1.953706012	0.80655	0.4845425	0.226213333	0.156725417	0.848407083	0.499434167	12.655	6.701687328	5.820412583	2.431010882	1.961658506	2.447166322	1.586965057	1.728043655	3.070633582	2.737249356	1.62414406	1.935271751	2.129113151	3.120895417	7.138484799
1	A	T	H	B	THB	20	0	NA	0	0.00000000	0	23	13.9	6	1.985545454	0.63502	0.503686667	0.131333333	0.331280417	0.822858333	0.342531667	12.90666667	5.842577766	3.763780762	1.268511325	1.673976434	4.069975971	1.021651248	0.747214402	5.020952261	3.291713149	3.613916416	2.85263143	4.302562463	5.032614201	6.811489087
1	A	T	H	H	THH	20	3	6,666666667	20	1.23893805	0	24	18.9	11	1.523286864	0.891853333	0.574235	0.343576667	0.183739444	0.804489167	0.364722222	11.96	6.651428309	3.140313502	3.465735903	2.093234864	6.199155994	1.540445041	2.257122719	5.894402834	3.708137271	4.081296847	4.429493172	5.602528741	6.21771438	7.882776029
1	A	T	NH	B	TNHB	20	4	5,25	21	2.08299595	2	19	35.6	7	2.183460469	0.87665	0.66519	0.21146	0.221775	0.999544167	0.401374167	13.42	6.11023475	4.609604783	1.466337069	1.329135947	3.650658241	1.252762968	0	3.354765546	2.140066163	2.187922185	2.879510518	3.070633582	3.231023959	6.552111549
1	A	T	NH	H	TNHH	20	4	17,25	69	3.75249723	0	21	32.8	17	2.125226315	0.743646667	0.547936667	0.19571	0.348535417	0.855085	0.349061667	12.01666667	5.835676725	4.346047575	3.104420579	1.705869797	4.878959909	1.407669221	2.129113151	5.386927259	2.696460667	1.944144924	3.488243052	3.947437815	2.683892425	6.823044284
1	B	L	H	B	LHB	20	4	9,5	38	4.16554810	2	25	20.6	7	1.668237202	0.6508	0.582323333	0.068476667	0.224046667	0.944544167	0.415493333	14.64333333	5.78576063	5.545177444	1.329135947	1.54835022	1.694595721	1.422662005	1.047968556	2.538973871	2.772588722	1.760408939	0	1.376991968	3.648250342	6.504897879
1	B	L	H	H	LHH	20	0	NA	0	0.00000000	0	29	27.8	9	0.515768207	0.631586667	0.44242	0.189166667	0.188406111	0.721321667	0.380894167	11.83333333	5.304685933	3.650658241	2.652850652	1.212271607	1.170071253	1.126011263	0.927340568	2.728215871	3.67559719	1.433760898	1.586965057	5.308817601	4.348843216	6.392800773
1	B	L	NH	B	LNHB	20	6	5,5	33	4.79821958	2	24	30.5	8	1.632834953	0.540293333	0.571953333	0.03166	0.161165	0.812	0.323435833	10.8	7.460058682	3.279238975	5.405675885	1.99997737	4.85376487	3.647044215	4.655546393	2.372318431	3.3834482	2.940043368	2.781231818	4.652901589	5.866704101	7.932661224
1	B	L	NH	H	LNHH	20	0	NA	0	0.00000000	0	22	25.8	2	2.112427389	0.737306667	0.615456667	0.12185	0.217863889	1.017036667	0.389648611	14.62	6.130380721	4.276923288	3.066328797	0	2.319114395	1.170071253	1.047968556	4.181201606	2.681782274	1.466337069	1.791759469	2.871679625	4.654665569	6.648288664
1	B	T	H	B	THB	20	0	NA	0	0.00000000	2	22	19.8	6	1.875489985	0.787543333	0.439843333	0.3477	0.208167222	0.865371667	0.373373333	13.04333333	6.097824563	6.297518485	2.882107248	2.538973871	4.149580691	1.110882381	2.91275316	3.508777654	3.221834407	2.839728025	2.346070205	5.830795757	5.540100923	7.480344745
1	B	T	H	H	THH	20	0	NA	0	0.00000000	0	27	6.2	0	1.74229309	0.631913333	0.506543333	0.12537	0.149119444	0.728151667	0.329777222	11.21333333	NA	NA	NA	NA	NA	NA	NA	NA	NA	NA	NA	NA	NA	NA
1	B	T	NH	B	TNHB	20	6	4,5	27	2.98645598	3	23	31.9	6	1.159786494	0.499773333	0.56995	0.070176667	0.192864167	0.8767475	0.408518333	12.00333333	7.071919151	4.161195223	4.116927151	2.675424974	6.263539346	2.980806623	5.333255418	2.346070205	3.427995575	3.875819957	3.326899458	4.270474149	5.097379146	7.787720067
1	B	T	NH	H	TNHH	20	0	NA	0	0.00000000	0	22	21.2	4	1.565652765	0.713563333	0.643496667	0.07652	0.196021944	0.968868333	0.352405	13.22666667	7.612995707	3.945350318	4.606835465	2.662587827	6.316261752	2.571339156	4.429824243	2.961830722	5.072740301	3.703357473	3.214421475	4.567237532	5.015438555	8.107853922
2	A	L	H	B	LHB	20	0	NA	0	0.00000000	0	27	11.8	1	1.473018829	0.683	0.519666667	0.163333333	0.156472222	0.771722222	0.347888889	11.62	6.338266842	2.380916936	1.987366863	0.980829253	4.149580691	2.414590151	2.106840516	1.728043655	2.700615223	2.712976319	1.54835022	4.303564467	3.98829794	6.716146283
2	A	L	H	H	LHH	20	0	NA	0	0.00000000	0	30	9.8	0	1.849687093	0.573666667	0.495666667	0.078	0.147555556	0.731944444	0.364388889	11.31	6.872780355	4.843603656	3.01771118	2.346070205	2.871679625	3.731477648	0.980829253	4.041750878	3.557462227	1.278874112	2.524246064	4.146655857	5.444019761	7.362762767
2	A	L	NH	B	LNHB	20	0	NA	0	0.00000000	0	29	7.8	2	NA	NA	NA	NA	NA	NA	NA	NA	6.633903058	3.567966525	4.064267107	1.252762968	4.696938748	0	3.258096538	3.031206662	3.203198012	0.980829253	3.214421475	3.937257477	5.629418059	7.233375191
2	A	L	NH	H	LNHH	20	0	NA	0	0.00000000	0	28	7.2	0	1.891030486	0.581666667	0.623333333	0.041666667	0.182222222	0.86	0.371277778	12.72333333	NA	NA	NA	NA	NA	NA	NA	NA	NA	NA	NA	NA	NA	NA
2	A	T	H	B	THB	20	0	NA	0	0.00000000	0	20	26.1	8	1.514294163	0.656666667	0.567333333	0.089333333	0.136777778	0.789777778	0.276666667	12.38666667	5.334149153	6.039548995	1.851657611	0.980829253	0.169899037	0.655406853	0	2.86114212	2.595807346	1.278874112	1.659990192	1.62414406	1.961658506	6.522201725
2	A	T	H	H	THH	20	4	8,25	33	1.35882353	0	26	25.8	10	0.089170154	0.539666667	0.461	0.098	0.101972222	0.651583333	0.266694444	9.786666667	5.743804149	3.469202111	0	0.927340568	1.768339195	1.126011263	0	2.172223275	2.248363539	1.66875449	1.212271607	1.642227735	5.048073793	6.279719372
2	A	T	NH	B	TNHB	20	0	NA	0	0.00000000	0	20	20.3	5	2.297994196	0.465333333	0.54	0.074666667	0.204250556	0.889125278	0.380798056	10.38	5.472620752	3.499029631	1.837016061	1.768339195	4.597082009	0	1.52846885	1.586965057	4.10172467	1.901277995	3.519803124	4.522995578	4.539445777	6.503789047
2	A	T	NH	H	TNHH	20	0	NA	0	0.00000000	0	21	35.2	21	1.940286558	0.542666667	0.648666667	0.106	0.291583333	0.967083333	0.500916667	14.31333333	6.074806649	4.70115354	3.246154672	2.303818899	6.553300092	3.153052528	2.999429135	1.970301602	4.069554208	3.382924448	3.21936953	5.669710623	0.359141036	7.453061052
2	B	L	H	B	LHB	20	0	NA	0	0.00000000	0	35	4.2	0	NA	NA	NA	NA	NA	NA	NA	NA	NA	NA	NA	NA	NA	NA	NA	NA	NA	NA	NA	NA	NA	NA
2	B	L	H	H	LHH	20	0	NA	0	0.00000000	0	NA	NA	NA	NA	NA	NA	NA	NA	NA	NA	NA	NA	NA	NA	NA	NA	NA	NA	NA	NA	NA	NA	NA	NA	NA
2	B	L	NH	B	LNHB	20	0	NA	0	0.00000000	0	28	9.8	1	2.090488165	0.75	0.499666667	0.250333333	0.164277778	0.844138889	0.347611111	12.87	6.209372193	2.947358689	2.123591326	2.954620885	6.265829168	3.102342009	1.170071253	1.365240952	5.85443498	3.335176281	2.879510518	4.927857368	5.547345232	7.537415237
2	B	L	NH	H	LNHH	20	3	8,666666667	26	1.59449312	0	27	23.2	9	2.130388756	0.561666667	0.658	0.096333333	0.199027778	0.946611111	0.374222222	14.96666667	3.894839168	0	0	0	1.908169821	0	0	0	1.961658506	1.110882381	0	1.376991968	0.980829253	4.21459369
2	B	T	H	B	THB	20	5	2,6	13	1.56896552	2	23	16.2	7	NA	NA	NA	NA	NA	NA	NA	NA	5.312110689	5.307717491	1.673976434	0.635988767	2.346070205	2.654805687	0	1.586965057	2.184802057	0.798507696	2.197224577	2.133508763	4.472273513	6.303635959
2	B	T	H	H	THH	20	0	NA	0	0.00000000	0	22	25.8	12	1.999641033	0.547333333	0.608666667	0.074666667	0.256833333	0.949833333	0.41525	14.88666667	4.89306057	5.754862783	1.961658506	1.291678385	0	2.470920408	0.810930216	1.466337069	2.691243083	1.74435723	1.586965057	1.941934001	4.682902535	6.409626486
2	B	T	NH	B	TNHB	20	0	NA	0	0.00000000	0	21	30.1	7	2.153237071	0.615333333	0.510333333	0.105	0.201194444	0.867611111	0.412083333	12.65333333	5.630857721	4.493065443	1.599512273	2.86114212	4.222770351	0.957408979	0.315081047	1.648183679	4.474245622	2.403491258	0.359141036	4.371321389	4.447143692	6.580467893
2	B	T	NH	H	TNHH	20	3	6,333333333	19	0.75568182	0	22	29.3	4	2.147636693	0.598666667	0.630666667	0.064	0.234111111	0.984861111	0.423805556	12.95	6.553003089	2.352697134	4.269503181	1.170071253	6.088572353	4.305752857	3.203198012	1.400087683	5.018199208	2.571339156	3.73535212	4.826868249	5.393122368	7.533151376
1	A	L	H	B	LHB	21	0	NA	0	0.00000000	0	25	9.7	0	NA	NA	NA	NA	NA	NA	NA	NA	NA	NA	NA	NA	NA	NA	NA	NA	NA	NA	NA	NA	NA	NA
1	A	L	H	H	LHH	21	0	NA	0	0.00000000	0	29	9.7	0	0.515768207	0.42264	0.369233333	0.053406667	0.124616111	0.651298611	0.293328056	9.17	5.972961076	2.828846525	1.278874112	1.329135947	1.62414406	1.508184179	1.047968556	2.106840516	2.272507638	0.908855753	1.62414406	1.880312867	3.168751438	6.159565093
1	A	L	NH	B	LNHB	21	6	10,16666667	61	11.54054054	3	27	16.6	6	1.771731914	0.804596667	0.577193333	0.227403333	0.236228889	0.98391	0.433585556	12.82	NA	NA	NA	NA	NA	NA	NA	NA	NA	NA	NA	NA	NA	NA
1	A	L	NH	H	LNHH	21	0	NA	0	0.00000000	0	26	17.5	5	2.57352285	0.527803333	0.584926667	0.101503333	0.221720833	0.844235278	0.4508325	13.04	NA	NA	NA	NA	NA	NA	NA	NA	NA	NA	NA	NA	NA	NA
1	A	T	H	B	THB	21	6	2	12	1.23789474	1	21	15.7	6	0.515768207	0.56063	0.472833333	0.087796667	0.141547778	0.759288889	0.28765	10.57666667	NA	NA	NA	NA	NA	NA	NA	NA	NA	NA	NA	NA	NA	NA
1	A	T	H	H	THH	21	0	NA	0	0.00000000	0	23	15.7	1	0	0.484473333	0.436993333	0.04748	0.163406111	0.733456111	0.349043333	12.28666667	NA	NA	NA	NA	NA	NA	NA	NA	NA	NA	NA	NA	NA	NA
1	A	T	NH	B	TNHB	21	6	6,5	39	3.86842105	2	22	26.3	8	2.086451098	0.83463	0.606083333	0.228546667	0.230547778	0.963043889	0.404505278	13.88	NA	NA	NA	NA	NA	NA	NA	NA	NA	NA	NA	NA	NA	NA
1	A	T	NH	H	TNHH	21	0	NA	0	0.00000000	0	22	30.4	5	1.179869185	0.74312	0.590876667	0.16891	0.3259375	0.710031667	0.357178611	13.55333333	6.822439433	4.472273513	5.528546864	2.90264185	7.163086321	4.418840608	6.734063049	3.666406598	5.95785031	4.962067327	4.308559483	6.469594788	6.568077911	8.60859676
1	B	L	H	B	LHB	21	0	NA	0	0.00000000	0	21	13.1	1	1.179869185	0.53733	0.531316667	0.012	0.153963056	0.760395	0.319785833	10.52	6.004983859	4.33073334	3.391271742	2.380916936	2.253239219	2.380916936	0	3.087669769	3.24374909	2.036881927	2.19310086	3.603886241	5.357110246	6.738547361
1	B	L	H	H	LHH	21	4	7	28	1.58064516	0	21	14.7	6	NA	NA	NA	NA	NA	NA	NA	NA	NA	NA	NA	NA	NA	NA	NA	NA	NA	NA	NA	NA	NA	NA
1	B	L	NH	B	LNHB	21	4	6,75	27	3.92581602	2	22	16.5	4	1.74229309	0.829553333	0.733116667	0.096436667	0.17554	0.911919167	0.333556667	11.49333333	NA	NA	NA	NA	NA	NA	NA	NA	NA	NA	NA	NA	NA	NA
1	B	L	NH	H	LNHH	21	0	NA	0	0.00000000	0	20	23	3	1.101194633	0.697526667	0.4851	0.247786667	0.097322778	0.691665	0.260869167	11.26	NA	NA	NA	NA	NA	NA	NA	NA	NA	NA	NA	NA	NA	NA
1	B	T	H	B	THB	21	0	NA	0	0.00000000	0	32	8	0	NA	NA	NA	NA	NA	NA	NA	NA	NA	NA	NA	NA	NA	NA	NA	NA	NA	NA	NA	NA	NA	NA
1	B	T	H	H	THH	21	0	NA	0	0.00000000	0	26	13.1	0	1.829642754	0.766166667	0.6224	0.143766667	0.260943333	1.053574167	0.415072778	14.68333333	NA	NA	NA	NA	NA	NA	NA	NA	NA	NA	NA	NA	NA	NA
1	B	T	NH	B	TNHB	21	0	NA	0	0.00000000	0	20	21.6	9	2.115473012	0.962996667	0.588183333	0.374813333	0.225348333	0.977124722	0.380683333	14.42333333	5.468138275	3.353147684	3.480670126	0	2.036881927	2.439121226	0.606135804	2.36364535	1.728043655	0.499652323	0.870828358	4.297285406	3.800056355	6.101563817
1	B	T	NH	H	TNHH	21	0	NA	0	0.00000000	0	21	28.3	8	2.048322262	0.290693333	0.290693333	0.272803333	0.172560556	0.958606667	0.291174444	12.88	5.867293967	3.117826988	2.750648395	1.365240952	7.336575158	4.306689275	4.597781848	1.901277995	4.117681242	4.480645728	2.947358689	2.511178863	3.598833173	7.74789664
2	A	L	H	B	LHB	21	2	13,5	27	3.35786802	4	30	15.3	4	1.799301268	0.659	0.576	0.083	0.146194444	0.7175	0.343583333	10.96333333	5.97012741	2.806721729	2.291411792	1.170071253	5.927370372	1.99997737	3.191847152	5.111987788	2.681782274	3.359603484	2.643017731	4.612366453	5.042708014	7.166394666
2	A	L	H	H	LHH	21	0	NA	0	0.00000000	0	NA	5.3	0	NA	NA	NA	NA	NA	NA	NA	NA	NA	NA	NA	NA	NA	NA	NA	NA	NA	NA	NA	NA	NA	NA
2	A	L	NH	B	LNHB	21	0	NA	0	0.00000000	0	30	2.9	0	1.223404964	0.473666667	0.554666667	0.081	0.147305556	0.722055556	0.3315	11.21	NA	NA	NA	NA	NA	NA	NA	NA	NA	NA	NA	NA	NA	NA
2	A	L	NH	H	LNHH	21	2	6	12	0.88821752	0	31	18.3	4	1.903569179	0.702666667	0.614	0.088666667	0.216879167	0.92911	0.399366667	13.78	6.634268274	2.815075996	3.335176281	2.072472872	3.392829132	2.983153491	1.170071253	3.004031076	3.544174761	0.927340568	3.730367893	3.956039891	5.33727095	7.101149565
2	A	T	H	B	THB	21	0	NA	0	0.00000000	0	18	19.6	7	1.902331475	0.667	0.615666667	0.068	0.196833333	0.891	0.370416667	13.28666667	5.218552398	3.130651591	3.873513151	0	0	0	0	2.036881927	2.494123305	1.236762627	1.358123484	1.694595721	3.925268232	5.801782636
2	A	T	H	H	THH	21	0	NA	0	0.00000000	0	22	24.4	21	1.396750567	0.621	0.452666667	0.168333333	0.155777778	0.751972222	0.374472222	11.98666667	4.119940109	5.27669642	0.927340568	0.870828358	2.781231818	0.927340568	0	1.981001469	2.422834221	2.187922185	2.089804329	3.602625366	5.158576257	6.246106765
2	A	T	NH	B	TNHB	21	0	NA	0	0.00000000	1	20	27.6	12	1.829642754	0.635666667	0.605666667	0.03	0.236444444	0.949305556	0.456111111	12.45666667	5.634392699	4.989298157	3.533416185	0	4.038492484	1.694595721	2.75507514	2.623056988	3.570575449	2.470920408	3.044522438	1.567844015	4.222770351	6.526549085
2	A	T	NH	H	TNHH	21	0	NA	0	0.00000000	0	24	16.8	3	2.220145355	0.736666667	0.574	0.162666667	0.215492778	0.885060833	0.4029825	14.28	5.834485798	2.779509165	4.128924896	2.367123614	5.435176549	2.708050201	4.825643509	2.859021228	4.501043477	4.464630163	4.088773517	6.037605703	3.66924348	7.313220387
2	B	L	H	B	LHB	21	2	6,5	13	3.18500000	2	21	10.3	2	1.235082212	0.366333333	0.271666667	0.108	0.053611111	0.561722222	0.176111111	8.22	5.389747977	3.168751438	0	0.655406853	1.466337069	0.655406853	0	5.426254436	2.012430831	0.908855753	0.980829253	1.466337069	2.084060488	6.201335217
2	B	L	H	H	LHH	21	0	NA	0	0.00000000	0	NA	2.6	0	NA	NA	NA	NA	NA	NA	NA	NA	NA	NA	NA	NA	NA	NA	NA	NA	NA	NA	NA	NA	NA	NA
2	B	L	NH	B	LNHB	21	2	0,5	1	0.29341317	1	28	5.3	2	1.975189517	1.081	0.5255	0.5555	0.319916667	1.082777778	0.491833333	14.66333333	NA	NA	NA	NA	NA	NA	NA	NA	NA	NA	NA	NA	NA	NA
2	B	L	NH	H	LNHH	21	0	NA	0	0.00000000	0	25	18.5	4	1.852476518	0.726	0.550333333	0.175666667	0.138055556	0.768027778	0.291083333	10.91333333	5.681877639	3.083437854	2.75507514	0.980829253	3.031206662	1.52846885	1.170071253	2.871679625	3.157000421	1.400087683	1.586965057	2.789800851	3.995137912	6.154858094
2	B	T	H	B	THB	21	0	NA	0	0.00000000	0	20	17.8	6	1.870183736	0.505666667	0.472333333	0.067333333	0.1655	0.747916667	0.368416667	11.80666667	5.996728446	3.351851508	4.332194261	1.754019141	6.790846861	0.893817876	3.887274836	2.007468042	5.131212776	3.654977902	3.62877553	5.689984008	4.932873933	7.663459853
2	B	T	H	H	THH	21	0	NA	0	0.00000000	0	23	24.4	7	1.69899475	0.614	0.567333333	0.046666667	0.2915	0.961666667	0.496416667	14.33666667	4.509113696	5.470535142	1.983734458	0.538996501	0.919460307	0.147324715	0.441832752	2.106840516	1.603068464	1.038648824	0.819709904	1.409824859	4.076460728	6.020907762
2	B	T	NH	B	TNHB	21	10	8,2	82	4.63972286	3	23	26.3	13	2.1015963	0.6755	0.563	0.1125	0.238916667	0.872	0.474708333	12.78666667	5.234667339	3.873897988	1.487479505	1.642227735	4.651134492	1.014962259	0.315081047	1.047968556	3.362815822	2.546257224	0	4.260068228	4.283331101	6.274762021
2	B	T	NH	H	TNHH	21	2	13	26	1.03409091	0	19	36.3	4	2.327844851	0.698	0.730666667	0.048666667	0.18425	0.916722222	0.355305556	11.95	5.636815768	3.931825633	4.569479039	1.278874112	5.526681833	3.555700733	3.797290867	0.908855753	3.537913	4.142742723	2.32818064	4.785535097	6.118423462	7.268627575
1	A	L	H	B	LHB	22	0	NA	0	0.00000000	0	NA	3.7	0	NA	NA	NA	NA	NA	NA	NA	NA	NA	NA	NA	NA	NA	NA	NA	NA	NA	NA	NA	NA	NA	NA
1	A	L	H	H	LHH	22	0	NA	0	0.00000000	0	29	20.7	0	2.003585718	0.584963333	0.634283333	0.055193333	0.21314	0.866606667	0.4224575	12.81666667	NA	NA	NA	NA	NA	NA	NA	NA	NA	NA	NA	NA	NA	NA
1	A	L	NH	B	LNHB	22	0	NA	0	0.00000000	0	26	9.8	0	NA	NA	NA	NA	NA	NA	NA	NA	NA	NA	NA	NA	NA	NA	NA	NA	NA	NA	NA	NA	NA	NA
1	A	L	NH	H	LNHH	22	3	12,33333333	37	1.89644351	0	28	28.2	7	2.144809188	0.74107	0.655543333	0.08582	0.311683542	0.821122778	0.347988611	11.24666667	6.317766191	5.099188691	3.88955015	2.093234864	2.356652314	3.262360937	2.346070205	2.356652314	3.761200116	2.530163241	4.150164632	3.465735903	5.503523217	7.104509223
1	A	T	H	B	THB	22	0	NA	0	0.00000000	0	27	19.8	7	1.866161065	0.658153333	0.608066667	0.08294	0.374685208	0.752451944	0.345531944	10.49	NA	NA	NA	NA	NA	NA	NA	NA	NA	NA	NA	NA	NA	NA
1	A	T	H	H	THH	22	0	NA	0	0.00000000	0	18	19.6	3	2.039374569	0.72865	0.0014575	0.132443333	0.180143333	0.847201667	0.346776667	12.50666667	NA	NA	NA	NA	NA	NA	NA	NA	NA	NA	NA	NA	NA	NA
1	A	T	NH	B	TNHB	22	2	10	20	1.98380567	1	24	24.1	6	2.09448805	0.763766667	0.68012	0.083646667	0.425418125	1.04576	0.4794325	15.18	NA	NA	NA	NA	NA	NA	NA	NA	NA	NA	NA	NA	NA	NA
1	A	T	NH	H	TNHH	22	4	9,75	39	2.12097669	0	26	27.9	11	1.408500881	0.488516667	0.555816667	0.0673	0.128830833	0.718150278	0.3199	10.26333333	6.528445128	3.223310422	5.33753808	1.609437912	6.27726986	3.567966525	4.155404819	2.427748236	3.898599985	3.804190301	4.776318442	4.916731532	6.041312353	7.75071039
1	B	L	H	B	LHB	22	0	NA	0	0.00000000	0	30	7	2	1.246453688	0.86869	0.582783333	0.285906667	0.1666425	0.866384167	0.295840833	11.82666667	NA	NA	NA	NA	NA	NA	NA	NA	NA	NA	NA	NA	NA	NA
1	B	L	H	H	LHH	22	0	NA	0	0.00000000	0	31	16	0	2.030238643	0.685836667	0.595983333	0.089853333	0.234933333	0.896315556	0.375055833	13.84	NA	NA	NA	NA	NA	NA	NA	NA	NA	NA	NA	NA	NA	NA
1	B	L	NH	B	LNHB	22	0	NA	0	0.00000000	0	20	32	0	2.19371905	0.663276667	0.586236667	0.07704	0.160120833	0.859238333	0.340486667	12.07	NA	NA	NA	NA	NA	NA	NA	NA	NA	NA	NA	NA	NA	NA
1	B	L	NH	H	LNHH	22	0	NA	0	0.00000000	0	20	29.2	0	1.966723212	0.743006667	0.458586667	0.109793333	0.177198056	0.995723333	0.375706667	13.84333333	6.255140527	4.720198107	2.684494508	1.519825754	2.551427332	0.919460307	0.584253092	3.788150035	3.2333734	1.961658506	1.665007764	2.978117727	4.272689971	6.722056598
1	B	T	H	B	THB	22	0	NA	0	0.00000000	2	27	20.1	5	1.416161439	0.464453333	0.599843333	0.13539	0.204361111	0.986802222	0.3540625	13.73666667	6.474233573	4.252192104	1.908169821	2.447166322	6.894970193	4.930201563	3.808307227	6.375529456	6.509596746	4.293498957	2.213551471	2.463064908	5.336825575	8.147974292
1	B	T	H	H	THH	22	4	24,5	98	4.15397924	0	20	15	2	2.19371905	0.76811	0.76898	0.081343333	0.289987222	1.143441667	0.418019167	16.18	5.595261965	3.753417975	1.54835022	2.150900506	4.719490443	1.422662005	1.047968556	2.213551471	5.160969175	3.008611936	1.376991968	5.683453783	5.07447913	6.997392834
1	B	T	NH	B	TNHB	22	0	NA	0	0.00000000	0	22	23.6	0	1.733240717	0.614686667	0.642973333	0.028286667	0.221308889	0.9541425	0.353573889	12.88666667	6.600475003	5.386786015	4.166952291	3.172637956	6.989062145	5.103023138	5.082553923	2.422834221	6.588569799	5.08370216	2.839728025	1.466337069	4.5240003	8.147223919
1	B	T	NH	H	TNHH	22	0	NA	0	0.00000000	0	21	22.9	9	2.020906394	0.844286667	0.657033333	0.187253333	0.199093333	1.07181	0.332923333	12.34333333	6.43520025	3.810359352	3.372391382	2.629754937	6.313749314	4.588174726	2.760947147	1.807073704	5.362769078	4.253509107	2.766784875	2.300731524	3.375562968	7.444670913
2	A	L	H	B	LHB	22	0	NA	0	0.00000000	0	31	7.8	1	NA	NA	NA	NA	NA	NA	NA	NA	6.181625664	4.671269988	2.459113895	1.212271607	4.806068128	2.691243083	2.218599437	1.837016061	4.679040035	2.172223275	1.558144618	4.389291846	4.902389963	6.98705412
2	A	L	H	H	LHH	22	0	NA	0	0.00000000	0	30	7.9	2	NA	NA	NA	NA	NA	NA	NA	NA	NA	NA	NA	NA	NA	NA	NA	NA	NA	NA	NA	NA	NA	NA
2	A	L	NH	B	LNHB	22	0	NA	0	0.00000000	0	27	13.4	1	2.007494895	0.668666667	0.554333333	0.114333333	0.111888889	0.708611111	0.301833333	10.82	5.947164288	2.509298103	4.137829674	1.225951711	5.455954027	0.980829253	4.781920698	3.01771118	3.457601053	1.376991968	3.421967829	4.278208139	4.206349621	6.938464085
2	A	L	NH	H	LNHH	22	2	13,5	27	1.99848943	0	28	19.6	4	1.599298222	0.599333333	0.534	0.065333333	0.207678889	0.858728889	0.419333333	12.44666667	5.506084038	1.62414406	0	0	1.170071253	0	0	1.880312867	3.567966525	0	0	0.831297519	0	5.682823624
2	A	T	H	B	THB	22	5	13,2	66	3.27659574	1	24	25.3	8	1.625863318	0.460333333	0.548	0.087666667	0.185833333	0.826138889	0.412916667	11.27333333	6.990597483	2.961830722	3.525270606	2.509298103	6.347713474	2.882107248	3.026728374	2.662587827	4.916731532	3.313512377	4.636884161	5.823155467	5.269574898	7.84916491
2	A	T	H	H	THH	22	0	NA	0	0.00000000	0	25	9	0	1.456037114	0.551	0.373666667	0.177333333	0.333333333	0.740666667	0.333333333	11.97333333	NA	NA	NA	NA	NA	NA	NA	NA	NA	NA	NA	NA	NA	NA
2	A	T	NH	B	TNHB	22	5	9	45	3.73096447	3	20	26.2	8	1.915755997	0.692666667	0.579333333	0.113333333	0.176777778	0.905222222	0.365888889	13.87666667	6.391482749	6.180859792	3.939061554	2.012430831	4.252192104	2.749168448	2.932674138	2.662587827	3.62877553	1.908169821	3.366017875	3.2651938	3.618894027	7.231903205
2	A	T	NH	H	TNHH	22	0	NA	0	0.00000000	0	25	24.4	5	1.922907246	0.675333333	0.645666667	0.029666667	0.213040833	0.8830725	0.408970833	13.27	7.006997114	3.236497426	1.376991968	1.376991968	5.448810572	1.586965057	0	2.91275316	3.648250342	2.784096329	1.329135947	4.830385663	5.206648697	7.466566511
2	B	L	H	B	LHB	22	0	NA	0	0.00000000	0	NA	NA	NA	NA	NA	NA	NA	NA	NA	NA	NA	NA	NA	NA	NA	NA	NA	NA	NA	NA	NA	NA	NA	NA	NA
2	B	L	H	H	LHH	22	0	NA	0	0.00000000	0	30	7.4	4	NA	NA	NA	NA	NA	NA	NA	NA	6.464761359	3.2651938	2.871679625	0.554310736	5.881153526	2.609524982	2.150900506	3.120895417	3.035664984	2.932674138	2.012430831	4.502686188	4.735873509	7.192989914
2	B	L	NH	B	LNHB	22	0	NA	0	0.00000000	0	NA	7.9	0	NA	NA	NA	NA	NA	NA	NA	NA	NA	NA	NA	NA	NA	NA	NA	NA	NA	NA	NA	NA	NA	NA
2	B	L	NH	H	LNHH	22	0	NA	0	0.00000000	0	NA	NA	NA	NA	NA	NA	NA	NA	NA	NA	NA	NA	NA	NA	NA	NA	NA	NA	NA	NA	NA	NA	NA	NA	NA
2	B	T	H	B	THB	22	0	NA	0	0.00000000	0	18	16.7	4	2.299486811	0.675333333	0.59	0.131333333	0.206833333	0.859458333	0.392291667	12.28333333	5.115328921	4.189654742	2.643017731	0	2.623056988	1.974595297	0	1.711459527	1.791759469	0.831297519	2.161618722	1.659990192	3.129032158	5.730821024
2	B	T	H	H	THH	22	2	3,5	7	0.28300330	0	21	9	10	1.868846981	0.731	0.639666667	0.093333333	0.326166667	1.02775	0.49725	16.05666667	4.046942323	4.556213341	1.540445041	0.693147181	1.358123484	0	0	3.01771118	1.773067336	1.236762627	0.84729786	1.754019141	4.375057965	5.599655765
2	B	T	NH	B	TNHB	22	0	NA	0	0.00000000	0	20	41.8	9	2.170286795	0.605333333	0.516333333	0.089	0.21575	0.830083333	0.437416667	13.15	4.939258631	3.848964869	1.400087683	0.693147181	4.046942323	0.405465108	0.245122458	1.673976434	2.552045953	2.140066163	0	3.481240089	4.679555897	6.012627904
2	B	T	NH	H	TNHH	22	4	11	44	1.75000000	0	20	32.4	11	2.292981436	0.738333333	0.663666667	0.106	0.293	0.949666667	0.523583333	14.13333333	NA	NA	NA	NA	NA	NA	NA	NA	NA	NA	NA	NA	NA	NA
1	A	L	H	B	LHB	23	1	1	1	0.11448598	2	26	6.7	7	1.517312467	0.529973333	0.525533333	0.122553333	0.155486944	0.804201667	0.323720833	12.24666667	5.615558241	4.092490994	4.508414518	1.913649287	1.863218433	0.893817876	2.722756348	1.863218433	2.63905733	1.992430165	2.573460047	4.70249853	4.455638452	6.524214728
1	A	L	H	H	LHH	23	3	0,666666667	2	0.18386492	0	25	18.7	2	1.537872888	0.679503333	0.43749	0.242013333	0.147563889	0.8241875	0.299208333	11.66333333	5.535363823	4.32339655	3.024481687	1.126011263	3.186123038	2.459113895	1.126011263	3.482094425	5.855231095	2.397895273	1.71978597	3.499029631	4.672569195	6.821985555
1	A	L	NH	B	LNHB	23	0	NA	0	0.00000000	0	24	29.3	6	1.852476518	0.64843	0.67742	0.02899	0.19784	0.935613333	0.376731111	11.43333333	6.892528832	3.794864775	4.473541744	2.652850652	6.873595073	3.942659975	3.945350318	2.719100037	4.51997534	4.220732445	4.015381518	6.096262405	5.481911262	8.040420034
1	A	L	NH	H	LNHH	23	4	13	52	2.66527197	0	24	27.3	12	1.145862818	0.455536667	0.55601	0.100473333	0.163548611	0.7352475	0.343305833	10.44333333	6.934289014	3.64050587	3.66924348	2.573460047	6.760800866	4.046942323	2.598565968	2.20949467	4.293498957	4.234106505	3.291713149	6.085258426	4.320446696	7.91282989
1	A	T	H	B	THB	23	1	1	1	0.10315789	1	26	15.1	3	1.822253788	0.824216667	0.609273333	0.214943333	0.225575833	0.9734425	0.379841111	13.77666667	NA	NA	NA	NA	NA	NA	NA	NA	NA	NA	NA	NA	NA	NA
1	A	T	H	H	THH	23	0	NA	0	0.00000000	0	27	11.7	3	1.39276207	1.042373333	0.616193333	0.42618	0.202279722	0.913870833	0.379447222	12.83666667	NA	NA	NA	NA	NA	NA	NA	NA	NA	NA	NA	NA	NA	NA
1	A	T	NH	B	TNHB	23	0	NA	0	0.00000000	0	20	26.4	2	1.866161065	0.706446667	0.345068	0.137793333	0.216062222	0.855883333	0.401016667	13.66666667	6.189062344	1.901277995	4.153224744	2.643017731	6.833420785	3.966616404	3.315195596	3.174575566	6.418274303	4.140043534	3.133075835	5.64131588	5.462064708	7.940405812
1	A	T	NH	H	TNHH	23	0	NA	0	0.00000000	0	20	24.2	9	1.927610153	0.625962	0.335708	0.12118	0.182092222	0.815526667	0.360709167	12.86666667	NA	NA	NA	NA	NA	NA	NA	NA	NA	NA	NA	NA	NA	NA
1	B	L	H	B	LHB	23	0	NA	0	0.00000000	3	29	15.4	3	1.502006699	0.779813333	0.515456667	0.264356667	0.151596667	0.80614	0.287764167	11.28666667	5.484412658	5.317484353	1.776207056	1.659990192	1.047968556	2.760947147	0.380463806	2.636408321	3.133075835	1.711459527	1.62414406	2.406277552	4.615120517	6.43564573
1	B	L	H	H	LHH	23	3	12,33333333	37	2.08870968	0	21	11.1	6	0.515768207	0.778186667	0.452026667	0.32616	0.160878889	0.889458333	0.3109325	13.87	NA	NA	NA	NA	NA	NA	NA	NA	NA	NA	NA	NA	NA	NA
1	B	L	NH	B	LNHB	23	4	1,75	7	1.01780415	3	19	22	5	1.686951846	0.658363333	0.518856667	0.1487	0.170062778	0.782665833	0.349769444	12.02666667	6.003612681	4.51542781	3.411331047	1.941934001	2.831578021	1.031601578	0.870828358	2.447166322	3.822584443	2.831578021	2.218599437	3.451749661	4.639571613	6.636274586
1	B	L	NH	H	LNHH	23	4	6,75	27	2.62500000	0	19	22.5	13	NA	NA	NA	NA	NA	NA	NA	NA	NA	NA	NA	NA	NA	NA	NA	NA	NA	NA	NA	NA	NA	NA
1	B	T	H	B	THB	23	5	3	15	2.87109375	1	22	23	8	1.313891245	0.511063333	0.33659	0.174473333	0.133535833	0.742575833	0.286449167	11.5	5.74068569	6.872300798	5.826573525	1.921812597	0.980829253	1.901277995	0.441832752	2.806721729	5.938781398	1.126011263	0.679160939	5.455558504	4.37190615	7.756076425
1	B	T	H	H	THH	23	4	20	80	3.39100346	0	19	21.5	6	1.96779057	0.831456667	0.624576667	0.20688	0.19627	0.9034275	0.355904167	12.88666667	6.157998554	1.278874112	2.060749409	1.170071253	4.800371406	1.466337069	1.908169821	2.871679625	3.740311628	2.662587827	1.376991968	3.808307227	5.457534555	6.87258856
1	B	T	NH	B	TNHB	23	9	10,55555556	95	10.50790068	2	21	30.4	9	1.808628339	0.66918	0.54841	0.12077	0.167895556	0.826149722	0.332790833	11.42333333	4.742352314	4.248230657	2.060749409	0.945489887	0.169899037	0.380463806	0	1.170071253	2.994805919	1.353350205	1.837016061	0.870828358	4.997462493	5.914953405
1	B	T	NH	H	TNHH	23	4	9,75	39	2.38875000	0	20	32.1	8	2.013293467	0.644753333	0.586553333	0.0582	0.189936667	0.949488889	0.363593056	12.55333333	5.873128474	2.233592222	2.988010227	1.446416091	2.233592222	3.205799245	1.209087905	1.542274868	5.037174578	2.966241845	1.85389125	0.747214402	3.5906162	6.456809908
2	A	L	H	B	LHB	23	0	NA	0	0.00000000	0	18	9.4	2	NA	NA	NA	NA	NA	NA	NA	NA	7.180239108	3.904214823	3.44290787	1.252762968	5.636375646	0	2.319114395	2.262919837	4.142252503	3.083437854	2.789800851	5.266712027	5.19079402	7.67845489
2	A	L	H	H	LHH	23	0	NA	0	0.00000000	0	36	2.2	0	NA	NA	NA	NA	NA	NA	NA	NA	NA	NA	NA	NA	NA	NA	NA	NA	NA	NA	NA	NA	NA	NA
2	A	L	NH	B	LNHB	23	1	3	3	0.63090129	1	22	7.1	2	NA	NA	NA	NA	NA	NA	NA	NA	6.62840874	3.567966525	2.397895273	1.079920156	5.213727298	0	2.291411792	3.591205371	4.334381648	2.106840516	2.319114395	4.246906679	4.198037021	7.135466162
2	A	L	NH	H	LNHH	23	0	NA	0	0.00000000	0	31	6.9	2	NA	NA	NA	NA	NA	NA	NA	NA	6.714709759	1.773067336	2.693124551	1.268511325	5.306065053	1.773067336	1.329135947	2.20949467	3.36729583	2.722756348	2.63905733	4.043051268	5.413133041	7.241764167
2	A	T	H	B	THB	23	0	NA	0	0.00000000	0	24	24.8	12	1.014719132	0.603	0.516	0.087	0.122166667	0.711333333	0.326083333	9.686666667	6.138606597	3.883471103	3.053302125	2.223622049	4.206349621	1.466337069	1.776207056	2.129113151	4.073763855	2.262919837	4.242924197	4.098656241	4.730169917	6.83277228
2	A	T	H	H	THH	23	3	9,666666667	29	1.19411765	0	24	18.4	11	2.149043573	0.731333333	0.558	0.173333333	0.219166667	0.882666667	0.409333333	12.91333333	5.48537307	4.924835304	3.077056211	0.980829253	0	0.606135804	0	2.976096299	2.681782274	1.031601578	2.072472872	1.614978093	5.126111143	6.418953851
2	A	T	NH	B	TNHB	23	0	NA	0	0.00000000	0	19	21.8	2	2.201257029	0.656	0.680666667	0.024666667	0.22517	1.061373611	0.349528333	14.65666667	NA	NA	NA	NA	NA	NA	NA	NA	NA	NA	NA	NA	NA	NA
2	A	T	NH	H	TNHH	23	2	27	54	2.29090909	0	22	21.3	1	1.879427554	0.673666667	0.580333333	0.093333333	0.196055556	0.914055556	0.373194444	13.54333333	NA	NA	NA	NA	NA	NA	NA	NA	NA	NA	NA	NA	NA	NA
2	B	L	H	B	LHB	23	0	NA	0	0.00000000	0	NA	NA	NA	1.874169488	0.312333333	0.567	0.254666667	0.159777778	0.713555556	0.358833333	10.97	NA	NA	NA	NA	NA	NA	NA	NA	NA	NA	NA	NA	NA	NA
2	B	L	H	H	LHH	23	0	NA	0	0.00000000	0	29	11.1	2	1.745861859	0.548333333	0.54	0.042333333	0.220666667	0.910583333	0.44875	12.23333333	6.413276791	3.289644896	2.806721729	0	5.42176335	2.806721729	1.880312867	1.99997737	2.806721729	3.870042933	2.990161229	4.119940109	5.363636833	7.137675815
2	B	L	NH	B	LNHB	23	0	NA	0	0.00000000	0	27	2.2	0	1.773403002	0.685666667	0.561	0.124666667	0.168361111	0.839638889	0.361222222	12.96666667	5.463831805	3.286188273	1.54835022	0.441832752	1.880312867	0	0	1.62414406	2.012430831	1.047968556	2.272507638	2.971363683	4.527008424	5.99810909
2	B	L	NH	H	LNHH	23	3	12	36	2.20775970	0	28	17.1	5	1.74229309	0.590333333	0.570333333	0.114666667	0.098194444	0.737361111	0.274472222	10.70333333	6.265829168	3.693037464	2.319114395	0	2.106840516	0	0	3.031206662	2.470920408	1.921812597	3.48635519	2.319114395	3.840646343	6.557646035
2	B	T	H	B	THB	23	3	1,333333333	4	0.48275862	2	21	29.6	10	2.136214512	0.534	0.655666667	0.121666667	0.214833333	0.902	0.41425	13.51333333	6.390706629	5.904150094	4.087841985	1.252762968	6.355142689	3.494822641	1.837016061	6.051173717	3.62877553	2.871679625	4.059484697	3.679109663	3.591205371	7.715297045
2	B	T	H	H	THH	23	0	NA	0	0.00000000	0	22	18.4	10	1.498879734	0.641666667	0.568333333	0.113333333	0.241583333	0.913833333	0.450972222	13.31666667	5.883477127	4.570118548	1.921812597	0.980829253	4.817365131	2.592348332	2.036881927	1.497885427	2.581898916	2.719100037	2.172223275	4.312289439	5.529318852	6.873163834
2	B	T	NH	B	TNHB	23	0	NA	0	0.00000000	0	19	26.6	12	2.303442218	0.743333333	0.560666667	0.182666667	0.2485	0.90425	0.453666667	12.54666667	5.724794731	4.535648074	1.2959103	0.441832752	1.781418115	0.441832752	0	1.392448227	1.861300887	1.15072829	0	1.611904005	3.912269889	6.154858094
2	B	T	NH	H	TNHH	23	0	NA	0	0.00000000	0	22	36.2	8	1.661815381	0.518666667	0.629333333	0.110666667	0.249916667	0.957083333	0.4285	14.82333333	NA	NA	NA	NA	NA	NA	NA	NA	NA	NA	NA	NA	NA	NA
1	A	L	H	B	LHB	24	0	NA	0	0.00000000	0	29	22.6	4	2.258361632	1.25948	0.655273333	0.604206667	0.2102025	1.040723611	0.345158889	14.39666667	5.978956086	4.714522723	3.971863006	1.52846885	2.815075996	2.75507514	1.66875449	2.571339156	2.894990704	2.602689685	1.981001469	4.639571613	6.39697595	7.204479679
1	A	L	H	H	LHH	24	2	3,5	7	0.64352720	0	24	17.2	7	0.515768207	0.359983333	0.552773333	0.19279	0.111858889	0.7946225	0.228294722	9.676666667	7.32480732	5.372703078	2.90264185	2.839728025	1.659990192	4.604058457	0	2.990161229	4.934207444	1.987366863	3.403663474	2.19310086	5.576510113	7.754370367
1	A	L	NH	B	LNHB	24	3	6,666666667	20	3.78378378	3	24	22.7	4	1.954805806	0.68931	0.73959	0.145853333	0.207584444	1.049498889	0.316236389	14.16333333	6.790680326	2.760947147	3.01771118	2.129113151	6.756587799	4.083171262	4.616952355	2.892427257	4.143722443	4.572034624	2.346070205	5.357110246	6.633172224	8.040017236
1	A	L	NH	H	LNHH	24	4	6,5	26	1.33263598	0	24	27	7	2.291971903	0.900983333	0.763813333	0.13717	0.220848333	1.047656667	0.376689167	14.35666667	NA	NA	NA	NA	NA	NA	NA	NA	NA	NA	NA	NA	NA	NA
1	A	T	H	B	THB	24	0	NA	0	0.00000000	0	22	20.1	3	1.961346714	1.072826667	0.676026667	0.3968	0.217800833	1.054160833	0.325851667	13.18	NA	NA	NA	NA	NA	NA	NA	NA	NA	NA	NA	NA	NA	NA
1	A	T	H	H	THH	24	3	2	6	0.37168142	0	23	22.1	6	1.73506635	0.478773333	0.593143333	0.11437	0.346319167	0.887041667	0.403228611	12.52	5.52027503	5.093977396	3.323569452	1.014962259	0.655406853	3.137103227	0.554310736	2.095515367	5.810475436	0.831297519	2.106840516	1.711459527	5.005560712	6.872300798
1	A	T	NH	B	TNHB	24	0	NA	0	0.00000000	0	22	32.3	10	2.057956373	0.71437	0.67338	0.15817	0.392029583	0.8033825	0.367692778	14.22333333	4.218690378	0	1.52846885	0.527354926	3.191847152	2.218599437	1.212271607	0.130053128	2.277267285	1.586965057	0.870828358	2.983153491	3.923622141	5.239834547
1	A	T	NH	H	TNHH	24	1	NA	0	0.00000000	0	22	37.3	6	1.596800655	0.586956667	0.681423333	0.137046667	0.220003333	1.0290875	0.371539167	15.38	6.44200924	3.330218412	4.258759841	1.52846885	3.693037464	3.083437854	1.901277995	2.072472872	4.334381648	1.291678385	2.863786924	3.544174761	5.600580122	7.088594256
1	B	L	H	B	LHB	24	6	3,5	21	2.30201342	1	24	19.5	6	1.359462509	0.53134	0.34301	0.18833	0.139671389	0.780574167	0.3174325	12.26333333	6.52464944	3.16093279	3.573177585	1.278874112	4.618780843	2.91275316	3.299943648	3.079187954	2.942487759	2.414590151	2.737249356	4.602202825	5.759836026	7.218013906
1	B	L	H	H	LHH	24	3	3	9	0.50806452	0	23	13.4	5	NA	NA	NA	NA	NA	NA	NA	NA	6.312742569	3.062005401	3.463418405	1.728043655	5.726002898	3.214421475	4.306065094	2.91275316	3.704497594	2.380916936	3.497629267	3.070633582	6.149733718	7.376067664
1	B	L	NH	B	LNHB	24	0	NA	0	0.00000000	0	22	22.1	3	1.807087671	0.539856667	0.556523333	0.016666667	0.150644167	0.874274167	0.2862825	11.78333333	6.513253661	4.738423762	3.7496908	1.73739826	6.263791231	4.817846447	3.912974933	5.723844431	3.459266609	2.390654112	3.099663196	5.387330707	5.119608324	7.732056027
1	B	L	NH	H	LNHH	24	3	1,666666667	5	0.48611111	0	22	20.6	5	1.594288642	0.604186667	0.552246667	0.054133333	0.119227778	0.836383889	0.264134444	10.67666667	7.415041312	2.20949467	3.737669618	2.521274294	5.050568004	4.699469754	3.299943648	2.700615223	3.205452805	2.377486401	3.622858353	2.521274294	5.739792912	7.790144459
1	B	T	H	B	THB	24	0	NA	0	0.00000000	0	30	9.7	0	NA	NA	NA	NA	NA	NA	NA	NA	NA	NA	NA	NA	NA	NA	NA	NA	NA	NA	NA	NA	NA	NA
1	B	T	H	H	THH	24	0	NA	0	0.00000000	0	20	13	0	0.515768207	0.71158	0.4706	0.24098	0.212078889	0.8015675	0.393264167	12.35666667	NA	NA	NA	NA	NA	NA	NA	NA	NA	NA	NA	NA	NA	NA
1	B	T	NH	B	TNHB	24	0	NA	0	0.00000000	0	20	22.7	12	1.876806478	0.686626667	0.574383333	0.112243333	0.182530833	0.880774167	0.357639167	11.91333333	5.859836105	0.200670695	3.66924348	0	1.754019141	3.66924348	0.84729786	2.908720897	2.884179788	2.614959778	3.080890082	2.512305624	5.119987831	6.520293795
1	B	T	NH	H	TNHH	24	4	15,25	61	3.73625000	0	20	40.2	15	2.135490552	0.808286667	0.60599	0.202296667	0.200843333	1.010913333	0.387573333	14.05333333	4.849422701	1.71017236	4.912969065	0.705886206	1.654558348	3.08245871	1.143187913	3.925099527	3.03839872	2.346070205	3.422897543	3.576370945	4.868323094	6.341985982
2	A	L	H	B	LHB	24	7	10,57142857	74	9.20304569	5	26	21.8	9	1.372250904	0.54164	0.590433333	0.048793333	0.243166667	0.904666667	0.463166667	12.64666667	5.577631189	2.367123614	2.63905733	2.950269899	4.676973918	3.270835564	1.961658506	2.387742901	6.076877425	2.967561397	2.079441542	3.963982744	5.000210777	7.014115295
2	A	L	H	H	LHH	24	3	3	9	0.60827586	0	31	2.7	3	NA	NA	NA	NA	NA	NA	NA	NA	NA	NA	NA	NA	NA	NA	NA	NA	NA	NA	NA	NA	NA	NA
2	A	L	NH	B	LNHB	24	0	NA	0	0.00000000	0	30	3.4	0	1.852476518	0.594666667	0.593	0.001666667	0.159555556	0.781111111	0.346222222	12.33666667	NA	NA	NA	NA	NA	NA	NA	NA	NA	NA	NA	NA	NA	NA
2	A	L	NH	H	LNHH	24	2	13,5	27	1.99848943	0	30	17.4	4	1.919346341	0.6	0.614666667	0.014666667	0.247148056	0.875815556	0.460164444	13.70333333	5.793690886	2.248363539	3.004031076	1.586965057	3.490597878	3.133075835	1.079920156	2.447166322	3.83765859	2.218599437	3.214421475	4.455960981	3.552168409	6.43378825
2	A	T	H	B	THB	24	0	NA	0	0.00000000	0	22	17.1	2	1.702935967	0.775333333	0.572	0.203333333	0.195083333	0.84075	0.33125	13.27333333	5.049143503	4.69440132	3.469202111	0	5.394132469	0.798507696	2.877949238	3.940502477	2.63108916	2.377486401	3.245193133	3.64631984	4.874348787	6.68141217
2	A	T	H	H	THH	24	4	24	96	3.95294118	0	26	29.4	13	1.438364266	0.68258	0.483643333	0.198936667	0.220361111	0.904166667	0.41475	11.97333333	6.886304628	3.421967829	4.303564467	0	2.172223275	3.672072336	1.822156946	2.346070205	2.553487914	1.728043655	2.649583743	2.749168448	5.704646299	7.303593954
2	A	T	NH	B	TNHB	24	0	NA	0	0.00000000	0	18	15.1	3	2.100026713	0.835666667	0.631333333	0.204333333	0.26934	1.06907	0.435248333	15.3	6.822741905	4.944811997	2.917770732	1.694595721	3.004031076	3.511545439	2.106840516	5.955837369	4.447866392	2.319114395	2.602689685	3.64341708	5.042708014	7.50714108
2	A	T	NH	H	TNHH	24	1	8	8	0.33939394	0	27	29.4	4	2.132582583	0.611	0.718666667	0.107666667	0.216885	0.920963333	0.424555	13.99333333	NA	NA	NA	NA	NA	NA	NA	NA	NA	NA	NA	NA	NA	NA
2	B	L	H	B	LHB	24	0	NA	0	0.00000000	0	30	5.3	0	2.048322262	0.849333333	0.541	0.308333333	0.201055556	0.842611111	0.392972222	13.79	NA	NA	NA	NA	NA	NA	NA	NA	NA	NA	NA	NA	NA	NA
2	B	L	H	H	LHH	24	0	NA	0	0.00000000	0	23	6.4	0	1.438364266	0.779	0.648666667	0.130333333	0.108666667	0.8005	0.240833333	11.84666667	NA	NA	NA	NA	NA	NA	NA	NA	NA	NA	NA	NA	NA	NA
2	B	L	NH	B	LNHB	24	0	NA	0	0.00000000	0	NA	2.7	0	NA	NA	NA	NA	NA	NA	NA	NA	NA	NA	NA	NA	NA	NA	NA	NA	NA	NA	NA	NA	NA	NA
2	B	L	NH	H	LNHH	24	4	9	36	2.20775970	0	28	21.6	9	1.700969829	0.557	0.593	0.084	0.185527778	0.879833333	0.363222222	13.58	6.113518286	2.129113151	2.882107248	0.554310736	3.221834407	1.822156946	0	1.791759469	2.609524982	1.54835022	3.722564933	2.828846525	4.057885464	6.462451489
2	B	T	H	B	THB	24	4	3	12	1.44827586	3	24	19.5	13	1.984520902	0.560333333	0.594333333	0.036	0.185611111	0.8225	0.344	12.01666667	NA	NA	NA	NA	NA	NA	NA	NA	NA	NA	NA	NA	NA	NA
2	B	T	H	H	THH	24	3	12,33333333	37	1.49587459	0	22	29.4	5	1.64421127	0.707	0.586333333	0.121333333	0.18825	0.811638889	0.403861111	11.83333333	5.874150152	4.593809602	1.935271751	0.315081047	2.048886873	0.747214402	0.499652323	2.538973871	1.711459527	1.252762968	0.980829253	2.19310086	3.830652256	6.294958451
2	B	T	NH	B	TNHB	24	0	NA	0	0.00000000	0	23	28.5	12	2.134765383	0.718333333	0.588	0.130333333	0.278777778	1.004	0.455444444	14.58333333	5.395285623	4.507364832	3.880745266	0.919460307	1.466337069	1.010156868	0.491594262	2.898276937	2.76261855	1.429019306	2.233592222	2.640190474	5.206358707	6.401364252
2	B	T	NH	H	TNHH	24	3	6,666666667	20	0.79545455	0	20	35.3	4	2.239958638	0.675666667	0.578	0.097666667	0.19725	0.899416667	0.378166667	12.81	4.924835304	1.74435723	4.240926992	0.567520967	5.696907041	2.810907587	4.424846632	1.252762968	3.18036597	3.366816788	2.768238998	4.339829273	5.429406543	6.88538185
1	A	L	H	B	LHB	25	0	NA	0	0.00000000	0	29	20.9	2	1.578903567	0.76565	0.51474	0.25091	0.215018889	0.806715833	0.35935	11.48	NA	NA	NA	NA	NA	NA	NA	NA	NA	NA	NA	NA	NA	NA
1	A	L	H	H	LHH	25	1	6	6	0.55159475	0	25	14.7	4	0.515768207	0.554876667	0.485143333	0.11082	0.192556944	0.839734444	0.41822	12.13	6.07253237	2.233592222	1.694595721	1.170071253	1.586965057	1.376991968	0.908855753	1.961658506	2.712976319	1.170071253	1.466337069	1.908169821	2.675424974	6.218821432
1	A	L	NH	B	LNHB	25	0	NA	0	0.00000000	0	26	24	6	1.752912607	0.711986667	0.603026667	0.10896	0.32393125	0.793375278	0.280203611	10.86333333	6.580253796	4.621972675	3.990012324	2.262919837	2.90264185	2.746201967	3.743604354	4.280132327	5.369474561	2.482589152	2.549879105	4.117681242	6.028010747	7.460618159
1	A	L	NH	H	LNHH	25	4	11,75	47	2.40899582	0	27	26.1	5	1.896089486	0.735443333	0.670406667	0.065036667	0.373646667	0.921498889	0.326646667	10.97	6.633537707	6.508976103	4.803793332	2.527948401	3.706773944	4.054679306	2.470920408	3.515682805	5.884250463	3.34010969	2.672231103	4.640912635	6.870428327	8.060443561
1	A	T	H	B	THB	25	0	NA	0	0.00000000	0	29	8.8	6	NA	NA	NA	NA	NA	NA	NA	NA	NA	NA	NA	NA	NA	NA	NA	NA	NA	NA	NA	NA	NA	NA
1	A	T	H	H	THH	25	2	10	20	1.23893805	0	27	18.5	4	1.983493928	0.714066667	0.54659	0.167476667	0.388854583	0.842296944	0.418002222	12.63666667	NA	NA	NA	NA	NA	NA	NA	NA	NA	NA	NA	NA	NA	NA
1	A	T	NH	B	TNHB	25	0	NA	0	0.00000000	0	22	22.8	0	1.786545155	0.72113	0.600843333	0.238053333	0.394877708	0.916135	0.440343333	12.99666667	NA	NA	NA	NA	NA	NA	NA	NA	NA	NA	NA	NA	NA	NA
1	A	T	NH	H	TNHH	25	4	15	60	3.26304107	0	22	37.7	8	2.111662634	0.505753333	0.62508	0.119326667	0.1880425	0.896376667	0.3984175	13.13666667	5.617040422	4.185437106	3.451749661	1.198401759	1.659990192	3.191847152	0.980829253	3.391271742	4.678179671	0.831297519	1.694595721	2.129113151	4.78733741	6.506282192
1	B	L	H	B	LHB	25	0	NA	0	0.00000000	0	25	19.1	2	1.240805167	0.631763333	0.47795	0.153813333	0.164668889	0.805855	0.376665	10.10333333	NA	NA	NA	NA	NA	NA	NA	NA	NA	NA	NA	NA	NA	NA
1	B	L	H	H	LHH	25	0	NA	0	0.00000000	0	23	15.3	0	1.835464727	0.915203333	0.66707	0.248133333	0.273676667	1.041076667	0.386359167	12.67	5.607842467	6.727564783	2.685577345	0.938269639	1.810108608	0.693147181	0.84729786	3.62877553	3.781661188	1.358123484	1.773067336	5.731181449	5.271288694	7.44872206
1	B	L	NH	B	LNHB	25	0	NA	0	0.00000000	0	21	29.1	6	1.807087671	0.732463333	0.651786667	0.080676667	0.234788611	0.938839167	0.4158625	12.82666667	6.028178114	3.856921299	4.55781649	3.436224842	7.464048092	2.819227102	5.22761172	2.560666696	6.391172373	4.367512084	3.462693084	3.61016688	5.168509193	8.148128316
1	B	L	NH	H	LNHH	25	0	NA	0	0.00000000	0	22	20.2	1	1.64421127	0.671206667	0.62623	0.07601	0.157526944	0.8037725	0.341936667	10.92333333	6.040320847	3.632456064	4.457572065	2.054835731	5.321789723	3.330218412	3.7759487	3.225520368	3.723683376	3.186123038	3.477815428	1.814643763	4.707024562	6.962506477
1	B	T	H	B	THB	25	7	7	49	9.37890625	5	26	16.1	7	1.380571973	0.90161	0.74077	0.238363333	0.278904167	0.979049167	0.461713333	13.83333333	5.945711433	3.34010969	3.836660686	2.012430831	6.06309591	3.816490579	3.836660686	3.774887241	4.361918405	3.879652848	3.129032158	5.132962175	5.179909135	7.322608281
1	B	T	H	H	THH	25	2	1,5	3	0.12716263	0	27	13.2	0	1.904803365	0.915493333	0.698373333	0.316846667	0.276585556	1.035409167	0.400683333	14.96	NA	NA	NA	NA	NA	NA	NA	NA	NA	NA	NA	NA	NA	NA
1	B	T	NH	B	TNHB	25	6	1,666666667	10	1.10609481	1	23	21.3	6	1.998649238	0.842683333	0.642246667	0.273416667	0.22438	0.988786667	0.402098333	13.14666667	NA	NA	NA	NA	NA	NA	NA	NA	NA	NA	NA	NA	NA	NA
1	B	T	NH	H	TNHH	25	0	NA	0	0.00000000	0	23	12.6	3	2.032081268	0.927723333	0.749876667	0.27528	0.254191111	1.023153333	0.4367875	14.31666667	NA	NA	NA	NA	NA	NA	NA	NA	NA	NA	NA	NA	NA	NA
2	A	L	H	B	LHB	25	0	NA	0	0.00000000	0	31	9	2	2.161504511	0.689333333	0.645666667	0.043666667	0.1673425	0.918201667	0.327289167	13.35666667	NA	NA	NA	NA	NA	NA	NA	NA	NA	NA	NA	NA	NA	NA
2	A	L	H	H	LHH	25	0	NA	0	0.00000000	0	28	2.2	0	1.217446449	0.586	0.577666667	0.008333333	0.141472222	0.80675	0.31475	11.65333333	NA	NA	NA	NA	NA	NA	NA	NA	NA	NA	NA	NA	NA	NA
2	A	L	NH	B	LNHB	25	1	5	5	1.05150215	1	26	14.7	3	1.077010544	0.47	0.562	0.092	0.135777778	0.762888889	0.315111111	11.63666667	5.935481912	2.470920408	3.236497426	1.497885427	5.52821583	2.385188622	3.929098606	3.010894521	3.750157457	2.75507514	3.089779029	4.990243604	3.926364123	6.92717657
2	A	L	NH	H	LNHH	25	1	7	7	0.51812689	0	37	11.9	4	NA	NA	NA	NA	NA	NA	NA	NA	6.169785055	4.451112094	2.218599437	2.662587827	4.926851028	2.887280565	2.691243083	3.114749116	5.970836579	1.66875449	1.52846885	4.69440132	5.242775293	7.29218589
2	A	T	H	B	THB	25	0	NA	0	0.00000000	0	22	18.2	7	1.871516388	0.706666667	0.585333333	0.121333333	0.272944444	0.941055556	0.494305556	13.47	6.398594935	3.816490579	2.494123305	0.747214402	4.745576043	4.070608282	2.233592222	2.060749409	3.514305584	2.737249356	3.112691925	4.456498297	5.925146666	7.223700817
2	A	T	H	H	THH	25	0	NA	0	0.00000000	0	23	24.5	8	1.400702768	0.836613333	0.652046667	0.184566667	0.300916667	1.067222222	0.547055556	12.80666667	5.563100356	4.450031364	1.466337069	1.659990192	4.968268898	0.554310736	1.466337069	2.431010882	4.6651846	3.562728169	2.553487914	3.593754442	5.428695645	6.828271057
2	A	T	NH	B	TNHB	25	0	NA	0	0.00000000	1	22	22.9	3	2.10781853	0.767836667	0.586123333	0.181713333	0.262611111	0.942527778	0.465416667	13.70666667	5.816118604	5.436628982	3.779126332	0.980829253	1.897119985	2.547707551	0.980829253	2.133508763	2.799987696	1.491654877	3.666406598	1.170071253	5.57636989	6.86449977
2	A	T	NH	H	TNHH	25	0	NA	0	0.00000000	0	22	37.2	7	2.18281119	0.73493	0.619033333	0.115896667	0.249333333	0.943	0.437583333	14.48666667	6.334068738	2.133508763	4.064267107	0	0	2.007468042	0	3.666406598	3.672072336	1.913649287	3.426792929	2.346070205	5.41511226	6.887325789
2	B	L	H	B	LHB	25	0	NA	0	0.00000000	0	NA	1.7	0	NA	NA	NA	NA	NA	NA	NA	NA	NA	NA	NA	NA	NA	NA	NA	NA	NA	NA	NA	NA	NA	NA
2	B	L	H	H	LHH	25	2	3	6	0.63090129	0	32	4.4	0	1.710712697	0.541666667	0.562333333	0.054666667	0.106916667	0.788638889	0.251333333	11.15333333	NA	NA	NA	NA	NA	NA	NA	NA	NA	NA	NA	NA	NA	NA
2	B	L	NH	B	LNHB	25	0	NA	0	0.00000000	0	29	6.4	4	1.508193886	0.795333333	0.526333333	0.269	0.096583333	0.713861111	0.252833333	9.61	NA	NA	NA	NA	NA	NA	NA	NA	NA	NA	NA	NA	NA	NA
2	B	L	NH	H	LNHH	25	0	NA	0	0.00000000	0	28	7.4	0	1.805541519	0.565333333	0.547666667	0.081666667	0.1625	0.797694444	0.355222222	12.04333333	5.9553575	2.346070205	1.880312867	0.655406853	5.081404365	1.047968556	1.694595721	1.466337069	2.431010882	2.431010882	1.728043655	3.530708358	4.175526222	6.542418592
2	B	T	H	B	THB	25	0	NA	0	0.00000000	0	27	19.3	4	2.091291095	0.651	0.586	0.083	0.212875	0.757916667	0.344125	12.75333333	5.005353882	4.698345653	2.431010882	0	2.297634588	2.380916936	0.589157467	1.671658935	1.952940055	0.747214402	2.129113151	1.728043655	4.597237571	6.015283547
2	B	T	H	H	THH	25	0	NA	0	0.00000000	0	22	24.5	2	1.388736603	0.671	0.587666667	0.083333333	0.279083333	0.9765	0.475583333	13.33333333	6.152890287	4.493410639	2.24346397	0.702363836	6.332028929	2.346070205	3.346649935	2.213551471	2.871679625	2.57487148	2.538973871	4.294762701	5.780629197	7.383977956
2	B	T	NH	B	TNHB	25	9	4,666666667	42	2.37644342	3	22	36.6	18	2.119250248	0.711	0.531333333	0.179666667	0.221	0.846583333	0.4265	13.14	5.3192994	4.218690378	1.851657611	0	3.326899458	0.790139447	0.499652323	1.278874112	2.725186483	2.337165427	0.554310736	3.409802229	3.793823216	6.003612681
2	B	T	NH	H	TNHH	25	4	10,5	42	1.67045455	0	20	31.3	7	2.208666402	0.59	0.581333333	0.079333333	0.204888889	0.888833333	0.394583333	12.16	5.091323567	3.056211642	3.923317012	1.889685006	6.289074031	2.414590151	4.417798864	2.441810123	4.508142483	4.549448648	2.961830722	5.476308573	6.023088816	7.45574109
1	A	L	H	B	LHB	26	0	NA	0	0.00000000	0	30	8.2	0	2.091291095	0.69894	0.645703333	0.11233	0.216652222	0.950849722	0.369190833	13.25333333	6.499062746	3.593754442	2.380916936	2.414590151	1.694595721	1.422662005	1.278874112	3.258096538	4.508822431	2.806721729	3.286188273	3.98829794	5.907680281	7.17472431
1	A	L	H	H	LHH	26	0	NA	0	0.00000000	0	31	20.2	1	1.752912607	0.344706667	0.627683333	0.282976667	0.169471111	0.9171225	0.310355	12.18333333	NA	NA	NA	NA	NA	NA	NA	NA	NA	NA	NA	NA	NA	NA
1	A	L	NH	B	LNHB	26	0	NA	0	0.00000000	0	27	21.4	0	2.033916107	0.862663333	0.602983333	0.25968	0.189542778	0.944293611	0.344994167	12.98	NA	NA	NA	NA	NA	NA	NA	NA	NA	NA	NA	NA	NA	NA
1	A	L	NH	H	LNHH	26	3	19	57	2.92154812	0	29	19.5	5	2.129655011	0.6379325	0.481675	0.043026667	0.211245556	0.976451111	0.432135556	13.38666667	NA	NA	NA	NA	NA	NA	NA	NA	NA	NA	NA	NA	NA	NA
1	A	T	H	B	THB	26	3	12,66666667	38	3.92000000	2	27	14.4	5	NA	NA	NA	NA	NA	NA	NA	NA	NA	NA	NA	NA	NA	NA	NA	NA	NA	NA	NA	NA	NA	NA
1	A	T	H	H	THH	26	0	NA	0	0.00000000	0	30	11.4	0	NA	NA	NA	NA	NA	NA	NA	NA	NA	NA	NA	NA	NA	NA	NA	NA	NA	NA	NA	NA	NA	NA
1	A	T	NH	B	TNHB	26	0	NA	0	0.00000000	0	26	25.5	8	2.22782813	0.717813333	0.698686667	0.037793333	0.223194167	0.942144167	0.380993333	13.35	NA	NA	NA	NA	NA	NA	NA	NA	NA	NA	NA	NA	NA	NA
1	A	T	NH	H	TNHH	26	0	NA	0	0.00000000	0	25	39.4	14	2.100812215	0.945246667	0.812956667	0.13229	0.234184722	0.997282778	0.395449444	13.92333333	NA	NA	NA	NA	NA	NA	NA	NA	NA	NA	NA	NA	NA	NA
1	B	L	H	B	LHB	26	0	NA	0	0.00000000	1	27	14.2	2	1.304173721	0.714796667	0.5332	0.223616667	0.170031667	0.804022778	0.332040833	11.44666667	5.938903393	4.396732782	2.036881927	1.880312867	4.562417316	1.170071253	1.880312867	3.229192792	4.572034624	2.060749409	2.649583743	5.426254436	5.194396144	7.0211501
1	B	L	H	H	LHH	26	3	5	15	0.84677419	0	21	13.7	1	2.159452359	0.615713333	0.5645	0.07352	0.198025556	0.817568333	0.3009725	10.28	6.528986195	7.025274905	4.051462835	2.129113151	5.459112589	2.609524982	2.636408321	3.359603484	3.588649786	2.19310086	3.757748861	2.712976319	2.213551471	7.726098282
1	B	L	NH	B	LNHB	26	6	3,833333333	23	3.34421365	1	21	32.2	11	1.876806478	0.72382	0.542563333	0.181256667	0.154605833	0.804845833	0.328458056	10.77333333	5.6776096	5.10358579	4.174814529	0.980829253	2.815075996	1.71978597	1.466337069	4.444610121	2.789800851	2.262919837	3.157000421	3.279238975	6.13940551	7.059665355
1	B	L	NH	H	LNHH	26	4	8,75	35	3.40277778	0	26	19.5	7	1.632834953	0.611626667	0.519433333	0.097913333	0.144126667	0.739258333	0.331945	10.12666667	6.761958497	3.603886241	3.01771118	2.172223275	5.569474767	2.233592222	3.618894027	3.129032158	4.061081376	3.044522438	4.354807685	3.250948545	5.04509636	7.370253965
1	B	T	H	B	THB	26	0	NA	0	0.00000000	0	26	9.1	0	1.479629852	0.51907	0.44714	0.10923	0.157516389	0.734406944	0.341594444	9.733333333	NA	NA	NA	NA	NA	NA	NA	NA	NA	NA	NA	NA	NA	NA
1	B	T	H	H	THH	26	4	13,25	53	2.24653979	0	26	9.3	0	1.53499461	0.66648	0.450513333	0.215966667	0.172848889	0.744955	0.344313333	10.3	NA	NA	NA	NA	NA	NA	NA	NA	NA	NA	NA	NA	NA	NA
1	B	T	NH	B	TNHB	26	0	NA	0	0.00000000	0	23	20.3	5	1.682862173	0.537623333	0.461713333	0.113476667	0.345277778	0.638877778	0.256912222	10.62333333	6.318267167	3.174575566	2.560666696	1.497885427	6.181625664	1.837016061	2.737249356	2.089804329	2.332683124	2.233592222	4.10630973	3.494822641	5.239098007	7.243751212
1	B	T	NH	H	TNHH	26	0	NA	0	0.00000000	0	22	12.8	4	1.625863318	0.650936667	0.550953333	0.099983333	0.15575	0.782446667	0.32389	9.04	6.414187289	5.059072662	3.763780762	2.007468042	4.780989165	2.007468042	2.920769235	3.182672776	3.652100203	2.48490665	3.503218996	3.62877553	4.69845812	7.095893221
2	A	L	H	B	LHB	26	0	NA	0	0.00000000	0	30	5.4	1	NA	NA	NA	NA	NA	NA	NA	NA	NA	NA	NA	NA	NA	NA	NA	NA	NA	NA	NA	NA	NA	NA
2	A	L	H	H	LHH	26	2	3	6	0.40551724	0	30	6.4	3	NA	NA	NA	NA	NA	NA	NA	NA	NA	NA	NA	NA	NA	NA	NA	NA	NA	NA	NA	NA	NA	NA
2	A	L	NH	B	LNHB	26	0	NA	0	0.00000000	1	31	10.1	2	1.927610153	0.675666667	0.547	0.128666667	0.2064625	0.673821667	0.3214025	14.07	6.586401513	3.225520368	3.108564804	1.466337069	4.282052819	3.004031076	0.980829253	2.470920408	3.34010969	1.079920156	2.233592222	4.676456721	4.366630949	7.00195373
2	A	L	NH	H	LNHH	26	0	NA	0	0.00000000	0	38	4.7	0	NA	NA	NA	NA	NA	NA	NA	NA	NA	NA	NA	NA	NA	NA	NA	NA	NA	NA	NA	NA	NA	NA
2	A	T	H	B	THB	26	4	9,5	38	1.88652482	2	19	24.5	6	2.14124872	0.835333333	0.631333333	0.204	0.2550275	1.025066667	0.403105	16.17666667	6.705265028	5.080541329	3.990012324	2.123591326	6.132192207	1.981001469	2.879510518	2.291411792	5.020952261	4.025351691	2.798297079	5.412513731	5.871413316	7.752024749
2	A	T	H	H	THH	26	2	14	28	1.15294118	0	23	22.8	11	1.927610153	0.629666667	0.635333333	0.023666667	0.186444444	0.925055556	0.281083333	13.52333333	5.448810572	4.797319832	3.137103227	1.278874112	5.282827648	1.961658506	3.557462227	1.791759469	3.403663474	3.946245493	2.291411792	3.229192792	5.320658526	6.840427687
2	A	T	NH	B	TNHB	26	0	NA	0	0.00000000	0	21	24.1	4	1.731407378	0.846666667	0.646666667	0.2	0.275	0.999166667	0.47325	14.33666667	6.60248738	5.427068835	3.695340021	3.34010969	4.747184019	2.084060488	1.466337069	4.389866195	5.603484568	3.044522438	2.882107248	3.953378191	3.026728374	7.385299848
2	A	T	NH	H	TNHH	26	1	NA	0	0.00000000	0	24	37.9	14	1.697010647	0.602696667	0.708373333	0.105676667	0.223583333	0.8895	0.4365	12.20666667	5.890927769	3.333526387	3.397486802	1.278874112	6.20433327	1.422662005	2.817845314	3.120895417	3.191847152	3.286188273	4.471427131	3.168751438	5.942313207	7.308443564
2	B	L	H	B	LHB	26	0	NA	0	0.00000000	0	29	9.3	1	1.684911823	0.715333333	0.549	0.166333333	0.157222222	0.813888889	0.348888889	11.19	NA	NA	NA	NA	NA	NA	NA	NA	NA	NA	NA	NA	NA	NA
2	B	L	H	H	LHH	26	2	16,5	33	3.46995708	0	31	6.7	1	1.720241783	0.534	0.568333333	0.034333333	0.150444444	0.775416667	0.346416667	11.35333333	NA	NA	NA	NA	NA	NA	NA	NA	NA	NA	NA	NA	NA	NA
2	B	L	NH	B	LNHB	26	0	NA	0	0.00000000	0	22	10.4	0	NA	NA	NA	NA	NA	NA	NA	NA	NA	NA	NA	NA	NA	NA	NA	NA	NA	NA	NA	NA	NA	NA
2	B	L	NH	H	LNHH	26	3	10,33333333	31	1.90112641	0	30	13.4	3	2.239958638	0.871	0.768	0.129	0.297166667	1.0925	0.47575	15.89666667	6.413580383	3.353147684	2.90264185	0.831297519	3.836660686	3.439943148	0	2.712976319	3.191847152	1.880312867	1.694595721	3.879652848	4.394449155	6.809652314
2	B	T	H	B	THB	26	0	NA	0	0.00000000	0	18	9.9	0	1.91455259	0.455333333	0.535	0.079666667	0.159333333	0.768055556	0.371527778	11.51	6.553300092	3.01771118	3.214421475	2.036881927	7.350944254	4.218690378	4.620605994	4.185437106	4.128924896	4.987404575	3.083437854	5.56664671	4.492374692	8.044572808
2	B	T	H	H	THH	26	0	NA	0	0.00000000	0	22	22.8	14	1.852476518	0.491666667	0.584	0.092333333	0.241222222	0.861444444	0.350916667	12.71	4.777254334	1.921812597	1.707270162	0.643314807	3.330218412	0.396162715	0	1.497885427	1.614978093	1.031601578	1.450181629	2.027782683	4.397017869	5.548427366
2	B	T	NH	B	TNHB	26	2	1,5	3	0.16974596	2	22	31	13	2.233068461	0.663333333	0.552666667	0.110666667	0.242166667	0.90625	0.444888889	14.08	5.110871592	3.580943609	1.677442642	2.012430831	6.304482657	1.487479505	0.831297519	3.214421475	4.863108717	4.035223439	0.380463806	5.213727298	5.194909675	7.195006703
2	B	T	NH	H	TNHH	26	0	NA	0	0.00000000	0	23	27.3	10	2.019962044	0.555	0.611333333	0.094333333	0.19425	0.8915	0.362305556	11.67333333	5.147602137	4.184027265	3.310137416	1.694595721	5.433964575	2.24346397	2.291411792	2.725186483	4.017050132	2.976096299	2.823361048	4.287156173	5.467747543	6.828471542
1	A	L	H	B	LHB	27	0	NA	0	0.00000000	0	29	21.1	2	NA	NA	NA	NA	NA	NA	NA	NA	NA	NA	NA	NA	NA	NA	NA	NA	NA	NA	NA	NA	NA	NA
1	A	L	H	H	LHH	27	4	10,5	42	3.86116323	0	20	21	10	1.388736603	0.495836667	0.508103333	0.041546667	0.159596667	0.737674167	0.359301667	10.08	5.200796411	0	0	1.365240952	0	1.031601578	0	1.466337069	4.124442593	0.927340568	0	0.870828358	2.947358689	5.603143306
1	A	L	NH	B	LNHB	27	0	NA	0	0.00000000	0	22	16.5	0	1.778378031	0.652983333	0.696386667	0.13737	0.3151675	0.822206111	0.333845556	11.55666667	6.250136104	1.400087683	1.031601578	1.466337069	5.068379956	2.397895273	0	2.516800014	4.915713928	2.855831433	0	4.552706616	3.62877553	6.895626466
1	A	L	NH	H	LNHH	27	4	5,25	21	1.07635983	0	23	27.9	6	1.529180189	0.502225	0.63513	0.132905	0.307649375	0.814233889	0.282433889	9.973333333	6.825309223	5.183810209	2.538973871	3.320228319	3.284455471	2.156273974	1.212271607	2.319114395	4.917748102	3.208825489	1.170071253	4.887839717	6.163957872	7.575100204
1	A	T	H	B	THB	27	0	NA	0	0.00000000	0	23	22.1	2	1.489361439	0.529606667	0.466076667	0.06353	0.4272075	0.882364167	0.497484167	13.6	6.315006322	4.673866717	0.927340568	1.642227735	4.124442593	1.642227735	0.679160939	1.981001469	2.847812143	2.172223275	1.170071253	4.359553779	5.22872908	6.933287647
1	A	T	H	H	THH	27	0	NA	0	0.00000000	0	26	25.5	8	1.723995634	0.72075	0.526643333	0.194106667	0.33028	0.913479444	0.3530875	11.16666667	6.646246204	5.059307873	4.594745669	2.213551471	3.070633582	2.581898916	3.079187954	4.092490994	3.824607506	2.581898916	2.712976319	4.562417316	6.549862663	7.605373929
1	A	T	NH	B	TNHB	27	3	11,33333333	34	3.37246964	1	20	42.9	12	1.791372711	0.63147	0.694703333	0.069453333	0.248530556	0.921703333	0.463865	13.7	5.294049011	2.560666696	2.463064908	0.945489887	4.484048249	1.329135947	3.400579907	2.961830722	3.883471103	2.282004385	1.487479505	3.527993178	5.846973849	6.683546346
1	A	T	NH	H	TNHH	27	1	11	11	0.59822420	0	20	25.7	5	1.935719652	0.80633	0.676006667	0.130323333	0.240032222	0.937338889	0.450833056	13.78333333	7.842060548	3.492008116	2.971363683	2.795473016	6.183155653	3.970990482	0.831297519	4.997462493	5.878565399	4.0862875	2.036881927	5.427882571	5.525452939	8.341224744
1	B	L	H	B	LHB	27	0	NA	0	0.00000000	0	31	12	0	1.901090234	0.723946667	0.56971	0.154236667	0.199360556	0.846190833	0.367800833	11.64333333	6.561711455	4.211853212	3.053302125	2.106840516	4.184027265	2.346070205	1.908169821	2.213551471	4.659938916	2.636408321	2.524246064	1.728043655	4.270474149	6.997223512
1	B	L	H	H	LHH	27	0	NA	0	0.00000000	0	30	15.7	0	NA	NA	NA	NA	NA	NA	NA	NA	NA	NA	NA	NA	NA	NA	NA	NA	NA	NA	NA	NA	NA	NA
1	B	L	NH	B	LNHB	27	0	NA	0	0.00000000	0	26	28.6	5	1.874169488	0.491566667	0.51111	0.04715	0.142941389	0.796876944	0.298898056	10.92333333	5.84039938	1.791759469	3.997690888	1.400087683	5.646722095	3.560098664	3.819542153	2.643017731	2.623056988	3.460513959	3.004031076	6.092503237	5.593884933	7.347102803
1	B	L	NH	H	LNHH	27	0	NA	0	0.00000000	0	19	25.8	9	NA	NA	NA	NA	NA	NA	NA	NA	5.871804751	2.749168448	3.306751026	1.694595721	6.866817537	3.672072336	5.020952261	2.47871468	3.735904393	3.804190301	3.359603484	1.508184179	4.804931377	7.493420353
1	B	T	H	B	THB	27	4	5	20	3.82812500	4	20	20.7	7	1.915755997	0.8463	0.6123	0.234	0.229531667	0.8807	0.431336667	13.13666667	6.350950352	5.593195706	3.514305584	1.586965057	6.393652687	3.546846416	3.313512377	5.980010308	3.956925552	3.096080247	3.552168409	3.191847152	3.844616177	7.651665984
1	B	T	H	H	THH	27	4	12	48	2.03460208	0	26	16.5	2	2.160821537	0.780683333	0.651226667	0.135663333	0.258919444	0.997259167	0.39811	14.73	6.149733718	3.293089612	3.306751026	1.62414406	5.009894279	4.057885464	2.942487759	2.084060488	4.110873864	3.137103227	3.214421475	6.353209948	5.682823624	7.45452703
1	B	T	NH	B	TNHB	27	0	NA	0	0.00000000	0	21	22.3	1	1.761568057	0.738536667	0.560936667	0.1776	0.188081667	0.859926667	0.363786667	12.28666667	6.354901301	2.961830722	3.969243146	1.466337069	5.786897381	3.29480753	4.312289439	1.74435723	2.737249356	2.516800014	4.200121658	3.01771118	4.189654742	7.134248769
1	B	T	NH	H	TNHH	27	2	4,5	9	0.55125000	0	24	28.3	3	1.981432665	0.783376667	0.592876667	0.1905	0.250536389	0.972555	0.423615833	14.45	7.21658711	4.5275089	5.488248784	2.75507514	6.685167129	4.10630973	4.680329193	3.197538687	4.810602255	4.153224744	4.718250825	2.823361048	4.1640779	8.030391483
2	A	L	H	B	LHB	27	0	NA	0	0.00000000	0	30	7	0	1.916956079	0.587	0.623	0.036	0.150594444	0.820365556	0.314266667	11.26	NA	NA	NA	NA	NA	NA	NA	NA	NA	NA	NA	NA	NA	NA
2	A	L	H	H	LHH	27	2	7,5	15	1.01379310	0	28	10.4	2	1.723995634	0.632333333	0.567	0.065333333	0.277944444	0.960777778	0.493	14.53333333	NA	NA	NA	NA	NA	NA	NA	NA	NA	NA	NA	NA	NA	NA
2	A	L	NH	B	LNHB	27	0	NA	0	0.00000000	0	31	7.5	0	2.013293467	0.663666667	0.637333333	0.026333333	0.197598889	0.88442	0.409766667	13.26666667	NA	NA	NA	NA	NA	NA	NA	NA	NA	NA	NA	NA	NA	NA
2	A	L	NH	H	LNHH	27	0	NA	0	0.00000000	0	31	11.2	0	2.218951233	0.709	0.630333333	0.078666667	0.301527778	0.98975	0.474083333	14.9	6.267411363	2.925250199	1.466337069	0	5.179909135	2.156273974	2.054835731	3.289644896	6.169785055	1.981001469	2.447166322	5.147332965	2.581898916	7.273863368
2	A	T	H	B	THB	27	0	NA	0	0.00000000	0	19	19.6	7	2.252313535	0.932666667	0.677666667	0.255	0.263992778	1.004375833	0.4389225	15.70333333	6.587294906	3.16093279	3.984860329	1.422662005	6.357392843	0	2.850492392	2.060749409	4.073763855	3.552168409	1.908169821	5.600751206	5.95439707	7.675408501
2	A	T	H	H	THH	27	4	3,25	13	0.53529412	0	26	29.3	7	1.996658827	0.903	0.577	0.326	0.177777778	0.950916667	0.313333333	14.16666667	5.902633333	3.745574798	3.266607228	2.973259418	6.995460859	1.386294361	3.737669618	3.519803124	6.004435613	3.245193133	3.666406598	6.115646817	5.113993807	7.90203533
2	A	T	NH	B	TNHB	27	0	NA	0	0.00000000	1	19	36.8	6	2.200633837	0.728333333	0.658333333	0.07	0.31525	1.01975	0.514083333	15.95666667	6.195500785	2.966608562	2.19310086	1.487479505	5.077370475	3.137103227	0.908855753	3.236497426	3.349904087	2.072472872	2.509298103	5.036110497	2.553487914	6.843888137
2	A	T	NH	H	TNHH	27	4	19,75	79	3.35151515	0	19	19.2	2	2.193084939	0.629666667	0.697333333	0.067666667	0.297625833	1.023501667	0.4934975	15.52333333	NA	NA	NA	NA	NA	NA	NA	NA	NA	NA	NA	NA	NA	NA
2	B	L	H	B	LHB	27	2	7	14	3.43000000	2	30	16.8	4	NA	NA	NA	NA	NA	NA	NA	NA	4.592872658	1.961658506	0.908855753	0	3.035664984	1.586965057	1.225951711	1.466337069	1.659990192	1.466337069	2.012430831	2.32818064	2.675424974	5.151362954
2	B	L	H	H	LHH	27	2	10	20	2.10300429	0	25	3.6	0	NA	NA	NA	NA	NA	NA	NA	NA	NA	NA	NA	NA	NA	NA	NA	NA	NA	NA	NA	NA	NA	NA
2	B	L	NH	B	LNHB	27	1	4	4	1.17365269	1	22	6.8	4	NA	NA	NA	NA	NA	NA	NA	NA	6.241250029	2.871679625	1.170071253	0.810930216	5.089138356	3.139110856	1.212271607	2.172223275	2.359280437	2.187922185	2.789800851	4.50165981	2.459113895	6.756641649
2	B	L	NH	H	LNHH	27	1	12	12	0.73591990	0	28	14.1	2	2.027924313	0.6555	0.591	0.1075	0.200125	0.835875	0.403	12.715	4.030299746	0	3.168751438	0	1.921812597	0	0	1.586965057	1.99997737	0	0	0	0	4.55562974
2	B	T	H	B	THB	27	0	NA	0	0.00000000	0	26	20.1	7	1.813217818	0.855	0.569666667	0.285333333	0.286194444	1.051583333	0.473222222	16.90333333	4.658184221	5.715198544	1.563975538	0.635988767	1.134979933	0.200670695	0	2.184802057	1.694595721	0.893817876	1.098612289	1.268511325	3.809128582	6.168215059
2	B	T	H	H	THH	27	4	10,25	41	1.65759076	0	21	29.3	7	1.78816031	0.757666667	0.609	0.148666667	0.324861111	1.012777778	0.51975	15.66	4.770998448	4.146655857	2.182716551	1.694595721	6.85507701	0.831297519	2.213551471	2.871679625	3.554818821	3.879652848	2.223622049	5.19644869	5.632737234	7.446617511
2	B	T	NH	B	TNHB	27	0	NA	0	0.00000000	0	22	26.1	11	1.8675061	0.834	0.622333333	0.211666667	0.22475	0.971666667	0.3845	14.11666667	6.041048047	3.291713149	3.914242762	3.652100203	6.690842277	1.652923024	3.055048851	2.184802057	6.731680835	3.980719537	2.722756348	5.231108617	5.666811082	7.918507346
2	B	T	NH	H	TNHH	27	0	NA	0	0.00000000	0	23	28.6	8	1.396750567	0.326	0.571333333	0.245333333	0.202083333	0.885583333	0.382666667	12.21	4.758368031	1.673976434	3.674893212	0.635988767	5.678654582	4.296529263	4.056604234	2.387742901	2.581898916	2.397895273	3.592735594	3.482948032	5.858250564	6.93645071
1	A	L	H	B	LHB	28	3	4,666666667	14	1.60280374	3	29	10.3	3	1.936865888	0.678	0.62838	0.099653333	0.222437778	0.898608333	0.410935	12.30333333	6.315759769	5.046288397	2.233592222	1.760408939	4.32339655	1.987366863	1.62414406	3.887274836	2.623056988	1.935271751	1.961658506	3.787550982	3.258096538	6.852634004
1	A	L	H	H	LHH	28	0	NA	0	0.00000000	0	21	23.4	1	1.844053913	0.67565	0.65218	0.07283	0.2230375	0.889990278	0.406180556	11.84	6.659151459	5.327876169	2.120263536	1.84582669	6.34991569	3.115981402	2.291411792	2.245426679	3.012261576	2.397895273	2.051270665	4.783781163	5.107291369	7.563604341
1	A	L	NH	B	LNHB	28	0	NA	0	0.00000000	0	22	28.9	3	2.109360257	0.732913333	0.593943333	0.13897	0.142041111	0.805948889	0.325696944	12.44333333	6.610247312	3.080890082	3.433987204	2.197224577	7.009408933	2.573460047	1.897119985	4.994204753	5.797407734	3.316204169	2.606796467	5.715930609	4.899496801	7.963885245
1	A	L	NH	H	LNHH	28	0	NA	0	0.00000000	0	22	28.4	0	1.811693374	0.408606667	0.586266667	0.17766	0.139223611	0.759426667	0.286179167	10.97	6.656476564	1.880312867	2.581898916	1.031601578	8.011778826	4.314149212	2.70990034	3.931825633	3.69992929	3.61016688	2.072472872	6.580446485	4.559998467	8.486166813
1	A	T	H	B	THB	28	0	NA	0	0.00000000	0	22	22.6	4	2.006520895	0.538646667	0.60729	0.104756667	0.2519725	0.916851944	0.440748611	14.8	NA	NA	NA	NA	NA	NA	NA	NA	NA	NA	NA	NA	NA	NA
1	A	T	H	H	THH	28	0	NA	0	0.00000000	0	22	22.7	5	1.441956838	0.49508	0.536143333	0.051603333	0.139753056	0.716330833	0.344957222	11.18	3.549510953	2.282004385	0.499652323	0.702363836	2.501739488	1.140914668	0.315081047	0.554310736	1.487479505	1.140914668	1.170071253	2.812298988	1.567844015	4.46505633
1	A	T	NH	B	TNHB	28	2	1	2	0.19838057	2	22	39.5	7	1.829642754	0.525173333	0.688073333	0.1629	0.248451111	1.005322222	0.499159722	13.77666667	6.141200735	2.633087163	1.252762968	3.636123102	5.843222304	2.746201967	0.747214402	2.968988949	5.559184785	2.823361048	0	4.967302434	5.374635197	7.331042114
1	A	T	NH	H	TNHH	28	0	NA	0	0.00000000	0	21	35.5	7	2.200633837	0.68583	0.635563333	0.094326667	0.232736667	0.897995833	0.462918056	13.55	5.962531475	0.908855753	2.19310086	2.272507638	1.822156946	3.403663474	0	2.47871468	4.783471326	1.62414406	3.279238975	1.728043655	0	6.404738592
2	A	L	H	B	LHB	28	0	NA	0	0.00000000	0	29	13.8	1	2.267546103	0.653666667	0.675333333	0.021666667	0.226881389	0.923315	0.429260833	14.85333333	7.576097341	3.639776741	2.482589152	2.772588722	5.863946782	2.549879105	1.814643763	3.406737562	5.855628914	3.606403232	2.072472872	5.471453346	4.606835465	8.051411747
2	A	L	H	H	LHH	28	0	NA	0	0.00000000	0	30	6.8	0	1.73506635	0.601666667	0.537666667	0.064	0.144166667	0.777083333	0.315416667	11.47666667	NA	NA	NA	NA	NA	NA	NA	NA	NA	NA	NA	NA	NA	NA
2	A	L	NH	B	LNHB	28	0	NA	0	0.00000000	0	31	9.7	0	1.929942645	0.579666667	0.621333333	0.041666667	0.175863056	0.823694167	0.374794722	12.9	NA	NA	NA	NA	NA	NA	NA	NA	NA	NA	NA	NA	NA	NA
2	A	L	NH	H	LNHH	28	1	7	7	0.51812689	0	26	14.1	5	1.145862818	0.507666667	0.526333333	0.018666667	0.155	0.691416667	0.366	11.00666667	5.738004962	2.20949467	1.977162693	0.84729786	2.826655944	0.84729786	0.200670695	1.386294361	1.961658506	1.386294361	1.170071253	4.116323469	3.619886583	6.119320141
2	A	T	H	B	THB	28	4	NA	0	0.00000000	1	23	14.8	8	1.704893243	0.599333333	0.582666667	0.097333333	0.209666667	0.9	0.376916667	13.16	6.688285527	2.847812143	2.737249356	0	4.148850284	3.825617505	2.422834221	0	2.571339156	1.466337069	0.980829253	3.330218412	4.816241156	7.018998458
2	A	T	H	H	THH	28	4	12,75	51	2.10000000	0	26	23.4	6	1.904803365	0.697666667	0.577	0.120666667	0.20525	0.974333333	0.338416667	13.97	6.053134374	3.457601053	3.749068251	2.828846525	7.769034311	1.508184179	2.675424974	2.253239219	6.302279751	3.868109818	4.566275346	5.847508637	5.210699745	8.323311742
2	A	T	NH	B	TNHB	28	0	NA	0	0.00000000	0	21	27.4	7	1.938009108	0.771666667	0.624333333	0.147333333	0.262333333	1.013416667	0.432333333	13.23333333	6.432448725	4.928862696	3.037886713	1.329135947	6.343489809	1.497885427	1.921812597	3.515682805	2.798297079	2.910234901	4.285882774	4.963427211	5.780057409	7.580997327
2	A	T	NH	H	TNHH	28	0	NA	0	0.00000000	0	22	32.2	8	1.676654535	0.861176667	0.615336667	0.24584	0.309277778	0.998583333	0.535416667	14.77333333	5.602460433	3.421967829	3.21813481	2.700615223	4.798846783	3.258096538	3.013171908	2.994805919	5.686598638	2.952206009	3.729256905	4.542900694	5.456349393	7.091064003
2	B	L	H	B	LHB	28	0	NA	0	0.00000000	0	25	9.3	3	0.089170154	0.368	0.491333333	0.123333333	0.110527778	0.70175	0.270222222	9.783333333	6.193800522	3.104420579	1.908169821	0.655406853	1.880312867	2.581898916	0	1.508184179	2.553487914	0.747214402	1.908169821	2.56779431	2.272507638	6.360278477
2	B	L	H	H	LHH	28	4	4,5	18	1.89270386	0	31	5.4	1	1.738694751	0.468333333	0.591333333	0.123	0.119777778	0.77125	0.276333333	10.92666667	NA	NA	NA	NA	NA	NA	NA	NA	NA	NA	NA	NA	NA	NA
2	B	L	NH	B	LNHB	28	0	NA	0	0.00000000	0	28	5.9	1	1.786545155	0.498333333	0.491	0.086	0.12475	0.681875	0.2975	10.45666667	NA	NA	NA	NA	NA	NA	NA	NA	NA	NA	NA	NA	NA	NA
2	B	L	NH	H	LNHH	28	4	11	44	2.69837297	0	24	25.1	6	1.702935967	0.849333333	0.51	0.339333333	0.214611111	0.960916667	0.442277778	13.13666667	5.089423654	1.62414406	2.932674138	0.655406853	5.422172465	2.233592222	3.34010969	1.961658506	2.649583743	3.008611936	2.272507638	3.970990482	4.044998688	6.399211002
2	B	T	H	B	THB	28	0	NA	0	0.00000000	0	22	15.1	10	1.999641033	0.583333333	0.53	0.075333333	0.159416667	0.79425	0.347083333	12.20333333	3.429087636	1.666371834	0.619815907	0.049271049	0.563935449	0.473784352	0	1.223478299	1.008842289	0.245122458	1.170071253	0.549463416	2.166452919	3.961101728
2	B	T	H	H	THH	28	4	19,75	79	3.19389439	0	19	23.4	17	1.919346341	0.680666667	0.636	0.052666667	0.246333333	0.894166667	0.49125	13.67333333	4.477868305	2.096114635	2.063228954	0.839750655	4.33073334	1.990034954	1.815833814	1.512488964	2.666659494	1.37452952	1.777031663	3.010534459	3.101355912	5.541859629
2	B	T	NH	B	TNHB	28	7	4,142857143	29	1.64087760	2	22	36.2	15	2.129655011	0.676	0.621333333	0.094	0.265833333	1.027166667	0.444083333	14.85666667	5.094139647	3.454261594	2.513591798	1.37029402	6.91428944	3.276245857	1.241360336	2.242059673	2.924185122	3.993676137	2.397895273	5.141199325	4.958283238	7.403689624
2	B	T	NH	H	TNHH	28	0	NA	0	0.00000000	0	19	31.8	0	2.394965258	0.832333333	0.613666667	0.218666667	0.310416667	0.99675	0.555583333	13.41333333	5.410032648	3.114749116	4.795790546	3.062005401	7.641448861	3.127004171	5.354268777	2.177483677	5.515442846	4.990873407	3.813429664	5.831067548	5.289855742	8.211304403
1	A	L	H	B	LHB	29	8	7,75	62	7.09813084	3	26	11.2	9	1.606705884	0.763296667	0.613183333	0.150113333	0.308457917	0.798002778	0.351756667	10.98	7.038686071	2.595807346	2.86114212	1.987366863	2.291411792	4.886442873	0.908855753	2.036881927	5.041511698	1.694595721	2.3099652	2.538973871	4.342842958	7.364171648
1	A	L	H	H	LHH	29	2	1,5	3	0.27579737	0	25	17.2	4	1.657480799	0.595773333	0.63288	0.060853333	0.204327778	0.931946667	0.369628056	10.53333333	5.500804593	3.708137271	2.093234864	1.203972804	4.936869144	3.287572356	3.724353842	2.564949357	4.320446696	2.995732274	1.992430165	3.205452805	4.665533336	6.605448263
1	A	L	NH	B	LNHB	29	0	NA	0	0.00000000	0	24	26.1	5	1.659653498	0.518406667	0.585806667	0.0674	0.215442222	0.859584444	0.417758889	13.20333333	5.821071561	2.397895273	1.358123484	0.798507696	1.586965057	2.093234864	0.441832752	1.329135947	3.458767233	1.440361582	1.563975538	1.694595721	3.898599985	6.123223537
1	A	L	NH	H	LNHH	29	0	NA	0	0.00000000	0	22	22.6	3	2.054477737	0.597723333	0.60087	0.11084	0.201344167	0.901320278	0.353028333	14.52333333	6.696897064	3.168751438	3.945350318	1.329135947	2.662587827	4.468777561	2.700615223	4.327071674	3.330218412	2.482589152	2.961830722	2.262919837	5.539191684	7.238975653
1	A	T	H	B	THB	29	0	NA	0	0.00000000	0	24	25.3	7	0.515768207	0.36816	0.53533	0.16717	0.128468611	0.700775833	0.280733056	11.81666667	NA	NA	NA	NA	NA	NA	NA	NA	NA	NA	NA	NA	NA	NA
1	A	T	H	H	THH	29	0	NA	0	0.00000000	0	27	21.1	6	1.469675192	0.57465	0.626816667	0.06466	0.164595	0.782724167	0.307604167	14.96333333	NA	NA	NA	NA	NA	NA	NA	NA	NA	NA	NA	NA	NA	NA
1	A	T	NH	B	TNHB	29	5	4,8	24	2.38056680	1	20	32.7	9	1.596800655	0.62379	0.620803333	0.083433333	0.226435278	0.8984225	0.424329722	13.13666667	6.312490724	3.515682805	4.540927917	1.450181629	3.759907291	4.482217561	3.933186362	2.96541624	4.656866177	2.887280565	2.986663498	3.312669704	5.444819826	7.150723244
1	A	T	NH	H	TNHH	29	4	12	48	2.61043285	0	26	29.1	10	2.209278181	0.904326667	0.790226667	0.1141	0.254696389	1.014608611	0.389620833	12.58333333	NA	NA	NA	NA	NA	NA	NA	NA	NA	NA	NA	NA	NA	NA
1	B	L	H	B	LHB	29	2	7,5	15	1.64429530	1	19	11.7	2	1.780023789	0.777786667	0.514723333	0.263063333	0.181264444	0.849483056	0.359144167	11.28666667	NA	NA	NA	NA	NA	NA	NA	NA	NA	NA	NA	NA	NA	NA
1	B	L	H	H	LHH	29	0	NA	0	0.00000000	0	29	8.5	3	NA	NA	NA	NA	NA	NA	NA	NA	NA	NA	NA	NA	NA	NA	NA	NA	NA	NA	NA	NA	NA	NA
1	B	L	NH	B	LNHB	29	0	NA	0	0.00000000	0	22	21.6	0	1.618777941	0.922033333	0.62983	0.292203333	0.184440556	0.910991667	0.384915278	11.61666667	6.679250158	2.910234901	4.027828779	1.837016061	5.585061499	4.052267923	1.981001469	3.96134213	4.470368145	1.642227735	4.181201606	4.91876364	5.562389573	7.4974845
1	B	L	NH	H	LNHH	29	0	NA	0	0.00000000	0	26	24.3	7	1.61398931	0.617483333	0.505296667	0.112186667	0.102418333	0.656231389	0.241091667	8.323333333	5.786215486	4.222770351	3.266607228	0	1.961658506	3.125785402	0.893817876	3.205452805	1.652923024	1.203972804	2.920769235	2.106840516	5.650147259	6.66681542
1	B	T	H	B	THB	29	0	NA	0	0.00000000	0	27	7.6	0	1.684911823	0.809986667	0.536706667	0.27328	0.175931667	0.870263333	0.3260725	11.47666667	NA	NA	NA	NA	NA	NA	NA	NA	NA	NA	NA	NA	NA	NA
1	B	T	H	H	THH	29	0	NA	0	0.00000000	0	30	10.2	0	NA	NA	NA	NA	NA	NA	NA	NA	NA	NA	NA	NA	NA	NA	NA	NA	NA	NA	NA	NA	NA	NA
1	B	T	NH	B	TNHB	29	0	NA	0	0.00000000	0	21	11.1	1	NA	NA	NA	NA	NA	NA	NA	NA	NA	NA	NA	NA	NA	NA	NA	NA	NA	NA	NA	NA	NA	NA
1	B	T	NH	H	TNHH	29	0	NA	0	0.00000000	0	24	29.5	8	1.997655173	0.592386667	0.64377	0.051383333	0.275842222	1.02425	0.387115833	15.10666667	8.017417404	3.607910392	4.194692536	4.921601672	5.354487638	3.299943648	1.203972804	2.614959778	7.099568682	3.065465612	2.623056988	4.715518243	4.433458808	8.50916102
2	A	L	H	B	LHB	29	0	NA	0	0.00000000	0	29	9.4	0	1.85386454	0.383333333	0.602	0.218666667	0.160663333	0.770715833	0.344338333	12.23666667	7.087898539	3.299943648	2.789800851	1.814643763	5.079677547	1.329135947	1.768339195	3.456141411	4.796937729	3.378724526	2.346070205	5.332584592	4.512384595	7.547501683
2	A	L	H	H	LHH	29	0	NA	0	0.00000000	0	29	5.9	0	1.459486994	0.791666667	0.557333333	0.234333333	0.157333333	0.842861111	0.323083333	11.63	NA	NA	NA	NA	NA	NA	NA	NA	NA	NA	NA	NA	NA	NA
2	A	L	NH	B	LNHB	29	1	5	5	1.05150215	2	24	9.1	4	NA	NA	NA	NA	NA	NA	NA	NA	6.51399913	3.184207696	4.057885464	1.822156946	6.324425335	2.712976319	3.995137912	2.3099652	5.029469164	3.191847152	3.191847152	5.450402422	3.935450138	7.535711874
2	A	L	NH	H	LNHH	29	0	NA	0	0.00000000	0	27	4.3	0	1.845469073	0.568666667	0.648	0.079333333	0.238083333	0.876	0.460416667	13.4	NA	NA	NA	NA	NA	NA	NA	NA	NA	NA	NA	NA	NA	NA
2	A	T	H	B	THB	29	5	13,4	67	3.32624113	1	22	14.1	6	1.954805806	0.733333333	0.576	0.167333333	0.206583333	0.845416667	0.376833333	13	6.301855559	5.09681299	3.756667897	0	4.857009168	1.212271607	2.871679625	0	2.815075996	3.247355296	2.823361048	4.849422701	6.027005957	7.308505586
2	A	T	H	H	THH	29	4	19,5	78	3.21176471	0	20	24.1	10	1.179869185	0.584666667	0.485333333	0.099333333	0.150333333	0.804916667	0.291666667	11.46666667	5.407545394	4.539445777	3.330218412	1.52846885	5.206902368	1.291678385	3.214421475	2.789800851	4.250873364	3.120895417	2.781231818	4.827424453	5.176777282	6.883035583
2	A	T	NH	B	TNHB	29	10	9,9	99	8.20812183	1	20	26.4	14	2.092092543	0.687	0.598333333	0.088666667	0.25925	0.973083333	0.420666667	13.47666667	4.959861683	4.564348191	2.70681487	1.278874112	1.079920156	2.662587827	0.790139447	3.313512377	3.549510953	2.24346397	2.422834221	4.253509107	3.953378191	6.152890287
2	A	T	NH	H	TNHH	29	0	NA	0	0.00000000	0	20	30	7	1.878118993	0.731666667	0.611	0.120666667	0.268	0.927583333	0.407583333	12.07666667	4.284607752	0.702363836	1.974595297	0.790139447	3.995137912	1.487479505	2.749168448	2.012430831	2.380916936	2.839728025	1.376991968	3.359603484	3.681444476	5.538281616
2	B	L	H	B	LHB	29	0	NA	0	0.00000000	0	NA	4.5	0	NA	NA	NA	NA	NA	NA	NA	NA	NA	NA	NA	NA	NA	NA	NA	NA	NA	NA	NA	NA	NA	NA
2	B	L	H	H	LHH	29	0	NA	0	0.00000000	0	NA	2.7	0	0.089170154	0.773333333	0.441666667	0.331666667	0.150944444	0.871833333	0.329194444	10.09	NA	NA	NA	NA	NA	NA	NA	NA	NA	NA	NA	NA	NA	NA
2	B	L	NH	B	LNHB	29	4	6,75	27	7.92215569	3	26	14.7	6	1.980915816	0.606	0.546	0.083	0.172333333	0.794	0.368833333	11.48333333	5.234667339	1.694595721	2.036881927	0	4.529008825	1.079920156	1.74435723	2.072472872	3.349904087	2.623056988	1.329135947	3.225520368	4.940848457	6.23473747
2	B	L	NH	H	LNHH	29	0	NA	0	0.00000000	0	NA	NA	NA	NA	NA	NA	NA	NA	NA	NA	NA	NA	NA	NA	NA	NA	NA	NA	NA	NA	NA	NA	NA	NA	NA
2	B	T	H	B	THB	29	4	12,25	49	5.91379310	2	29	11.4	4	NA	NA	NA	NA	NA	NA	NA	NA	NA	NA	NA	NA	NA	NA	NA	NA	NA	NA	NA	NA	NA	NA
2	B	T	H	H	THH	29	4	12	48	1.94059406	0	28	24.1	10	2.19371905	0.751	0.647666667	0.103333333	0.198277778	0.960555556	0.349166667	14.40333333	NA	NA	NA	NA	NA	NA	NA	NA	NA	NA	NA	NA	NA	NA
2	B	T	NH	B	TNHB	29	5	10,8	54	3.05542725	1	24	25.1	16	1.855248141	0.650333333	0.603666667	0.058	0.291805556	0.975111111	0.511277778	14.66333333	5.918445725	1.252762968	2.359280437	2.187922185	7.927314339	2.633087163	1.768339195	1.99997737	5.371412922	4.529008825	0.980829253	5.796226598	5.694573536	8.323311742
2	B	T	NH	H	TNHH	29	0	NA	0	0.00000000	0	20	26.6	0	2.224889278	0.783333333	0.671666667	0.111666667	0.313583333	1.063333333	0.48525	15.47666667	4.885976825	2.36364535	3.073493178	2.334179458	7.731584117	2.825192885	4.175526222	2.618566635	6.225804444	5.396485412	2.618566635	6.062952246	6.251951457	8.349128046
1	A	L	H	B	LHB	30	0	NA	0	0.00000000	0	24	21.6	5	1.404619327	0.480976667	0.43498	0.045996667	0.12078	0.70106	0.252945833	10.86	3.588649786	0	2.106840516	0	1.170071253	2.253239219	0	1.047968556	2.3099652	1.760408939	1.62414406	1.935271751	3.672072336	4.772566093
1	A	L	H	H	LHH	30	0	NA	0	0.00000000	0	22	12.4	1	0	0.498453333	0.493596667	0.02781	0.126326667	0.635695556	0.305267222	10.17333333	NA	NA	NA	NA	NA	NA	NA	NA	NA	NA	NA	NA	NA	NA
1	A	L	NH	B	LNHB	30	0	NA	0	0.00000000	0	24	26.7	5	1.988604687	0.50299	0.570263333	0.070906667	0.314409583	0.772926667	0.3235	10.78	NA	NA	NA	NA	NA	NA	NA	NA	NA	NA	NA	NA	NA	NA
1	A	L	NH	H	LNHH	30	0	NA	0	0.00000000	0	24	26.3	9	1.858002187	0.568046667	0.594273333	0.026226667	0.207861944	0.812838611	0.442314444	12.41333333	7.831308464	4.86988212	6.011131	2.410442489	5.56664671	3.69992929	3.3834482	4.718250825	5.699235114	3.241941098	4.447866392	4.314149212	6.110851234	8.397101242
1	A	T	H	B	THB	30	0	NA	0	0.00000000	0	29	7.2	0	NA	NA	NA	NA	NA	NA	NA	NA	7.310302554	7.338864068	5.287518528	2.538973871	5.023393073	4.486136368	4.366630949	2.91275316	4.080045282	4.987404575	3.824607506	5.237623298	7.205305171	8.586214704
1	A	T	H	H	THH	30	3	15,33333333	46	2.84955752	0	27	20.3	6	0.515768207	0.663986667	0.49819	0.165796667	0.153427778	0.704839444	0.359085	11.28	4.879429238	2.606796467	1.098612289	0.510825624	1.863218433	2.022283128	1.098612289	0.575364145	1.880312867	1.268511325	0.510825624	1.358123484	2.590267165	5.223354328
1	A	T	NH	B	TNHB	30	0	NA	0	0.00000000	2	22	24.3	11	1.173277603	0.677805	0.70478	0.08656	0.145776111	0.72994625	0.472364167	10.92	6.795954315	3.586600605	3.423176288	1.84582669	6.642052113	3.54577861	3.209947194	3.320228319	4.243721963	4.534986129	3.472656346	5.755038731	5.923958665	7.898741112
1	A	T	NH	H	TNHH	30	0	NA	0	0.00000000	0	21	41	10	1.922907246	0.655713333	0.57332	0.082393333	0.240194444	0.929677778	0.409405	14.16	NA	NA	NA	NA	NA	NA	NA	NA	NA	NA	NA	NA	NA	NA
1	B	L	H	B	LHB	30	0	NA	0	0.00000000	0	25	16.3	3	1.646451205	0.719276667	0.54524	0.174036667	0.175900556	0.871245833	0.336191389	12.14666667	6.03335264	4.061878761	1.837016061	1.558144618	5.411894037	2.700615223	3.151072722	2.806721729	2.925250199	3.310137416	1.74435723	6.505244137	5.728565417	7.484930283
1	B	L	H	H	LHH	30	3	10,66666667	32	1.80645161	0	21	10.8	5	1.152880453	0.56343	0.544033333	0.02953	0.14715	0.80255	0.2904825	11.41666667	5.824797593	4.301057572	3.137103227	1.694595721	5.964911409	1.422662005	3.633679905	3.391271742	3.397486802	3.457601053	1.760408939	5.509838078	5.016052692	7.211884683
1	B	L	NH	B	LNHB	30	0	NA	0	0.00000000	0	21	24.5	3	1.682862173	0.81165	0.697053333	0.114596667	0.204045	0.961785	0.377356667	12.84333333	5.987010197	4.504735789	1.74435723	2.527948401	7.658856853	4.037676224	1.329135947	2.746201967	4.543885624	4.793492222	0.810930216	4.705769385	5.405675885	8.083508634
1	B	L	NH	H	LNHH	30	4	9	36	3.50000000	0	24	19.4	7	0.762402807	0.56931	0.599503333	0.030193333	0.118499444	0.789215833	0.2681125	10.84666667	6.477086317	5.011745788	3.967492751	2.3099652	6.560270777	4.095578369	4.450031364	6.20377182	3.552168409	3.9934323	3.645836631	6.568233954	6.361238508	8.193251745
1	B	T	H	B	THB	30	0	NA	0	0.00000000	0	20	12.5	0	1.005043556	0.608043333	0.413346667	0.194696667	0.142635	0.692451667	0.325563333	9.736666667	NA	NA	NA	NA	NA	NA	NA	NA	NA	NA	NA	NA	NA	NA
1	B	T	H	H	THH	30	0	NA	0	0.00000000	0	33	8	0	NA	NA	NA	NA	NA	NA	NA	NA	NA	NA	NA	NA	NA	NA	NA	NA	NA	NA	NA	NA	NA	NA
1	B	T	NH	B	TNHB	30	0	NA	0	0.00000000	0	19	25	0	2.066532979	0.710633333	0.66855	0.075516667	0.2692025	0.981105	0.4557375	13.65333333	5.322128832	3.349904087	2.566017163	2.527948401	4.345247383	0.396162715	1.126011263	1.825892476	4.751792599	2.459113895	0.810930216	2.089804329	3.868593448	6.254683147
1	B	T	NH	H	TNHH	30	4	3,5	14	0.85750000	0	21	25.5	1	0	0.615946667	0.657036667	0.057676667	0.1671075	0.885352778	0.321186111	11.67333333	5.950546097	3.631230724	1.822156946	1.014962259	2.595807346	2.817845314	0.380463806	1.376991968	2.47871468	0.702363836	1.014962259	4.870947423	4.557573753	6.546413377
2	A	L	H	B	LHB	30	0	NA	0	0.00000000	0	27	13.9	2	1.793766513	0.724045	0.528805	0.19524	0.210625	0.931791667	0.402541667	12.755	6.204894406	3.984860329	2.772588722	0	3.289644896	3.804190301	1.694595721	1.791759469	2.976096299	1.642227735	2.871679625	4.044998688	5.252273428	6.832672473
2	A	L	H	H	LHH	30	0	NA	0	0.00000000	0	28	9.4	1	1.45255961	0.600666667	0.525333333	0.075333333	0.193833333	0.904416667	0.37125	13.17666667	4.076124016	1.031601578	0	0	0.980829253	0	0	0	1.66875449	0	0	0	0.679160939	4.21459369
2	A	L	NH	B	LNHB	30	0	NA	0	0.00000000	0	23	14.7	0	1.876806478	0.795666667	0.678666667	0.117	0.208813889	0.938679444	0.366584444	13.86	NA	NA	NA	NA	NA	NA	NA	NA	NA	NA	NA	NA	NA	NA
2	A	L	NH	H	LNHH	30	0	NA	0	0.00000000	0	NA	4.6	0	NA	NA	NA	NA	NA	NA	NA	NA	NA	NA	NA	NA	NA	NA	NA	NA	NA	NA	NA	NA	NA	NA
2	A	T	H	B	THB	30	6	7	42	2.08510638	1	24	24.5	10	1.323396086	0.648666667	0.551333333	0.097333333	0.134333333	0.741944444	0.302888889	11.8	6.503789047	2.30535902	3.953378191	0.527354926	4.729352456	4.986456438	3.335176281	1.079920156	2.571339156	3.420455198	2.887280565	4.339829273	5.481333127	7.23607933
2	A	T	H	H	THH	30	0	NA	0	0.00000000	0	26	22.8	6	1.456037114	0.594143333	0.584083333	0.058793333	0.225	0.81775	0.450666667	11.92	5.872847831	5.125285857	3.613916416	2.380916936	4.490299572	2.3099652	3.096080247	5.690359454	3.433987204	3.385017813	4.233569592	5.205633365	5.560254189	7.344982203
2	A	T	NH	B	TNHB	30	0	NA	0	0.00000000	0	21	41.3	13	2.112427389	0.667333333	0.621	0.046333333	0.294083333	0.9815	0.488833333	14.72666667	5.576510113	3.44290787	3.749068251	2.91275316	4.442433368	2.806721729	2.262919837	2.917770732	5.852574909	1.304320778	3.38187612	3.580943609	5.342157026	7.003132797
2	A	T	NH	H	TNHH	30	4	15,25	61	2.58787879	0	22	34.2	14	2.387729446	0.928563333	0.699343333	0.22922	0.3265	1.068	0.536333333	15.92333333	5.349221696	4.843812063	0.980829253	1.329135947	4.266027721	0.584253092	0	1.939084184	3.744073859	2.880624228	0.887303195	3.392161976	5.786653901	6.722629795
2	B	L	H	B	LHB	30	5	7	35	8.57500000	1	30	13.8	5	1.859372689	0.809333333	0.561	0.248333333	0.160944444	0.865527778	0.335833333	13.07666667	5.733071553	2.997120199	2.332683124	0.810930216	5.42176335	2.672231103	1.981001469	1.497885427	3.373978432	2.612925189	3.813429664	4.605447925	4.117681242	6.72329811
2	B	L	H	H	LHH	30	0	NA	0	0.00000000	0	NA	NA	NA	NA	NA	NA	NA	NA	NA	NA	NA	NA	NA	NA	NA	NA	NA	NA	NA	NA	NA	NA	NA	NA	NA
2	B	L	NH	B	LNHB	30	3	4,666666667	14	4.10778443	2	30	9.4	4	2.060547186	0.852666667	0.638666667	0.214	0.18225	0.910083333	0.360416667	14.11333333	6.079763675	3.070633582	3.928187942	1.225951711	2.47871468	1.987366863	1.54835022	1.376991968	2.784096329	1.329135947	1.880312867	3.618894027	4.189654742	6.4898239
2	B	L	NH	H	LNHH	30	1	11	11	0.67459324	0	27	21.2	9	1.902331475	0.584333333	0.569666667	0.042	0.168083333	0.824333333	0.364583333	12.22	5.670455471	2.291411792	1.901277995	0.606135804	3.241941098	2.172223275	1.031601578	1.329135947	1.558144618	0.927340568	2.054835731	2.410442489	4.230880695	6.06964655
2	B	T	H	B	THB	30	0	NA	0	0.00000000	0	20	17.3	7	1.752912607	0.586333333	0.612333333	0.042	0.164583333	0.821333333	0.350666667	12.4	5.930327641	4.391013906	1.99997737	1.031601578	4.3104262	1.66875449	0.527354926	2.806721729	3.010894521	1.497885427	3.236497426	3.320228319	3.397486802	6.49375384
2	B	T	H	H	THH	30	4	12,5	50	2.02145215	0	23	22.8	20	1.74229309	0.589333333	0.703	0.113666667	0.294916667	1.012833333	0.509416667	14.35	4.724433607	4.552706616	2.24346397	0.908855753	5.357982923	2.024731109	2.688099415	0.870828358	2.118038841	2.74322666	2.922763254	4.580611824	5.00183122	6.597322534
2	B	T	NH	B	TNHB	30	0	NA	0	0.00000000	0	27	35.3	3	2.170955056	0.493666667	0.605333333	0.111666667	0.221416667	0.858333333	0.428333333	12.99666667	NA	NA	NA	NA	NA	NA	NA	NA	NA	NA	NA	NA	NA	NA
2	B	T	NH	H	TNHH	30	4	3,5	14	0.55681818	0	23	9.4	16	0.089170154	0.630666667	0.378666667	0.252	0.147166667	0.739833333	0.351916667	10.48333333	6.477442338	3.077056211	3.241941098	1.66875449	5.625420453	3.723683376	1.791759469	1.558144618	4.745173645	3.887274836	2.894990704	4.933874233	4.847244525	7.292091325
1	A	L	H	B	LHB	31	0	NA	0	0.00000000	0	20	18.3	2	1.712635314	0.686256667	0.588346667	0.122323333	0.162954444	0.770988333	0.335205	12.55666667	6.191907944	4.406380436	3.966616404	2.961830722	6.565108463	2.855831433	5.329223696	2.397895273	4.817365131	4.276280242	4.108594401	4.855928904	5.666138296	7.718389155
1	A	L	H	H	LHH	31	3	8,666666667	26	2.39024390	0	29	21.2	5	0.515768207	0.6025	0.001866667	0.093083333	0.1329825	0.673598333	0.285476667	10.57333333	6.784834065	6.530270057	3.305053521	2.447166322	1.768339195	3.335176281	1.694595721	4.047427642	3.168751438	2.435074276	2.815075996	2.772588722	4.51390736	7.524306352
1	A	L	NH	B	LNHB	31	0	NA	0	0.00000000	0	26	26.9	6	1.912135724	0.53904	0.579023333	0.083803333	0.262998125	0.830746667	0.380816389	12.54666667	7.108940993	2.524246064	4.203586425	2.253239219	4.863823871	4.149580691	4.025351691	2.871679625	4.894794815	3.991723774	3.070633582	4.882240598	6.397053104	7.827107985
1	A	L	NH	H	LNHH	31	0	NA	0	0.00000000	0	22	22.1	0	2.149745307	1.070536667	0.5588	0.511736667	0.196858889	0.904830556	0.361165278	14.86333333	6.134301467	5.137594209	3.852508878	1.614978093	2.990161229	2.277267285	1.880312867	2.248363539	3.723683376	3.070633582	2.018599882	4.364866347	5.132689033	6.943256476
1	A	T	H	B	THB	31	7	9,857142857	69	7.11789474	2	22	22.3	7	0.515768207	0.632533333	0.536996667	0.095536667	0.239244583	0.758985278	0.359271111	11.33333333	5.805947414	5.808094822	2.144723834	1.093307236	1.927603002	2.047180679	1.723333331	1.119555463	2.801916337	1.218157439	1.723333331	2.20775099	5.402105218	6.850647284
1	A	T	H	H	THH	31	2	16	32	1.98230088	0	22	28.4	11	0.515768207	0.725983333	0.663673333	0.147276667	0.245223611	0.946262778	0.439394722	13.89	6.692083743	5.646885465	4.057885464	2.609524982	1.791759469	2.892427257	2.172223275	3.035664984	4.986140193	2.932674138	3.623846984	3.681444476	5.690359454	7.462108567
1	A	T	NH	B	TNHB	31	0	NA	0	0.00000000	0	20	33.1	6	1.32807162	0.612563333	0.650316667	0.05724	0.192435	0.811629167	0.411058333	13.06	7.072327654	4.295015258	4.591747166	4.77818935	8.18596938	4.388947078	5.527222068	3.622858353	7.438448887	5.483874424	4.019381524	6.856929711	6.233102681	9.09085589
1	A	T	NH	H	TNHH	31	2	10	20	1.08768036	0	20	33.8	8	2.088877839	0.88644	0.649056667	0.237383333	0.199711667	0.862948889	0.444463056	12.69666667	7.33751545	5.229919556	4.767855768	3.065465612	7.324196961	2.920769235	5.452944124	2.995732274	5.503975604	5.04843049	3.070633582	5.872743572	6.506780076	8.534487228
1	B	L	H	B	LHB	31	0	NA	0	0.00000000	0	23	12.5	1	1.53499461	0.799186667	0.444453333	0.354733333	0.2084575	0.955349167	0.356139167	14.30666667	5.876490064	4.527008424	0	1.225951711	4.974688229	2.784096329	1.329135947	3.503218996	2.806721729	3.191847152	2.060749409	3.546846416	5.298687668	6.827468714
1	B	L	H	H	LHH	31	4	13	52	2.93548387	0	21	19.4	5	1.898597058	0.697133333	0.448786667	0.248346667	0.259603333	0.997147778	0.452721389	14.26333333	6.290951665	4.878584287	2.598565968	0	0	2.503255788	1.060871961	3.236497426	4.044998688	0	1.694595721	3.577326968	5.584748657	6.985436226
1	B	L	NH	B	LNHB	31	0	NA	0	0.00000000	0	21	25.6	0	1.832563496	0.768373333	0.599086667	0.169286667	0.18142	0.9415925	0.338076944	11.8	5.967082402	3.185302627	5.28175235	1.751268108	5.762001466	3.723204197	4.852526173	2.163140561	3.476589487	3.951854033	3.742194513	5.731850466	5.901982588	7.550677934
1	B	L	NH	H	LNHH	31	0	NA	0	0.00000000	0	20	22.5	1	1.89483025	0.663546667	0.503816667	0.15973	0.113878889	0.799323611	0.252893333	10.86333333	6.156743553	2.956067017	3.905334017	2.521274294	6.476117297	3.149882953	4.254824377	2.456735773	4.807657412	4.00531094	3.125785402	5.740150119	5.251691525	7.600013175
1	B	T	H	B	THB	31	0	NA	0	0.00000000	0	19	15.4	1	1.537872888	0.724016667	0.55512	0.168896667	0.225423333	0.961075833	0.40998	13.85333333	6.140602685	4.492374692	2.942487759	1.54835022	4.222770351	2.828846525	2.839728025	3.439943148	3.508777654	2.772588722	3.920872621	6.992811041	6.277895838	7.791553428
1	B	T	H	H	THH	31	0	NA	0	0.00000000	0	34	9	0	NA	NA	NA	NA	NA	NA	NA	NA	NA	NA	NA	NA	NA	NA	NA	NA	NA	NA	NA	NA	NA	NA
1	B	T	NH	B	TNHB	31	0	NA	0	0.00000000	0	19	17.2	3	1.910922229	0.89972	0.54801	0.35171	0.248987222	0.934179167	0.417724167	13	4.824082576	3.070633582	4.475124774	1.642227735	4.935871837	2.681782274	4.258759841	1.941934001	3.519803124	3.956039891	2.763870271	3.682609841	5.3485615	6.697582794
1	B	T	NH	H	TNHH	31	0	NA	0	0.00000000	0	19	14.8	2	1.928777965	0.935976667	0.574243333	0.361733333	0.18834	0.979485833	0.368812778	14.47333333	5.675706831	3.460513959	2.291411792	1.586965057	4.115417261	2.218599437	2.652850652	2.516800014	3.157000421	3.503218996	2.233592222	3.157000421	4.663439094	6.427970638
2	A	L	H	B	LHB	31	0	NA	0	0.00000000	0	31	19.7	3	1.573651661	0.884333333	0.64	0.244333333	0.242425	0.988725	0.415679167	13.87	5.753982579	5.745581769	2.385188622	0.747214402	2.516800014	2.672231103	1.586965057	1.814643763	2.737249356	1.400087683	1.586965057	2.961830722	4.851596142	6.731945806
2	A	L	H	H	LHH	31	3	8,666666667	26	1.75724138	0	30	8.3	4	NA	NA	NA	NA	NA	NA	NA	NA	5.970836579	3.064169435	1.71978597	0.245122458	2.602689685	2.847812143	0.927340568	4.868815681	2.910234901	0.679160939	1.079920156	3.456141411	4.146655857	6.536329213
2	A	L	NH	B	LNHB	31	0	NA	0	0.00000000	0	24	11.1	4	1.720241783	0.802333333	0.592333333	0.21	0.122881944	0.797275	0.2883675	11.88666667	6.536933114	2.863786924	2.203378443	0.870828358	3.252740339	3.429496851	1.52846885	2.940043368	2.422834221	1.921812597	1.71978597	3.579653452	4.529008825	6.845466078
2	A	L	NH	H	LNHH	31	1	8	8	0.59214502	0	33	8.1	2	1.786545155	0.459333333	0.579	0.119666667	0.125777778	0.740027778	0.295416667	10.92	6.90708839	3.575772966	3.898599985	2.516800014	4.558544345	3.62877553	2.581898916	3.544174761	3.785451464	1.466337069	3.18036597	4.912654886	4.543885624	7.357697914
2	A	T	H	B	THB	31	0	NA	0	0.00000000	0	21	15.2	5	1.974140211	0.584806667	0.571673333	0.08066	0.215666667	0.825	0.455	12.05333333	5.932245187	5.791657676	2.614959778	0.798507696	2.871679625	1.329135947	1.791759469	0	2.581898916	1.329135947	2.346070205	2.63108916	4.262679877	6.744320898
2	A	T	H	H	THH	31	0	NA	0	0.00000000	0	24	29.7	12	1.666107129	0.45	0.609	0.159	0.136	0.779333333	0.288166667	12.71333333	5.160969175	2.036881927	1.466337069	0	0	0.510825624	0.200670695	1.203972804	1.754019141	1.203972804	1.694595721	0.510825624	3.209947194	5.409659954
2	A	T	NH	B	TNHB	31	7	7,285714286	51	4.22842640	3	26	33.3	11	2.566059589	0.804333333	0.722	0.082333333	0.273173889	1.036756944	0.441277778	15.70666667	6.616771465	2.422834221	3.354765546	4.126686256	5.463831805	3.397486802	1.694595721	1.558144618	6.688977185	2.70990034	2.447166322	4.451112094	5.338605885	7.713126865
2	A	T	NH	H	TNHH	31	0	NA	0	0.00000000	0	25	30.6	9	2.311729718	0.747333333	0.732666667	0.014666667	0.240930833	0.999456667	0.383930833	15.15	3.64631984	0.510825624	0	0	1.268511325	0	0	0.36772478	1.880312867	0	0	0.36772478	0	3.871201011
2	B	L	H	B	LHB	31	0	NA	0	0.00000000	0	31	4.9	0	1.731407378	0.646666667	0.583	0.063666667	0.213638889	0.988	0.385527778	13.65666667	NA	NA	NA	NA	NA	NA	NA	NA	NA	NA	NA	NA	NA	NA
2	B	L	H	H	LHH	31	3	3	9	0.94635193	0	24	6.3	1	1.984520902	0.5595	0.6115	0.052	0.165305556	0.862333333	0.350472222	11.82666667	NA	NA	NA	NA	NA	NA	NA	NA	NA	NA	NA	NA	NA	NA
2	B	L	NH	B	LNHB	31	0	NA	0	0.00000000	0	29	8.3	2	NA	NA	NA	NA	NA	NA	NA	NA	5.431941347	2.971363683	2.129113151	0.908855753	1.225951711	0.980829253	0	2.609524982	2.291411792	0.908855753	0.980829253	1.110882381	1.110882381	5.665657457
2	B	L	NH	H	LNHH	31	3	11,33333333	34	2.08510638	0	30	15.5	5	1.959177339	0.594333333	0.547	0.048666667	0.188888889	0.806194444	0.403694444	11.99333333	5.885409346	2.172223275	4.000237362	0	1.837016061	1.170071253	0	2.072472872	2.359280437	0.679160939	0	2.592348332	4.338016694	6.28049987
2	B	T	H	B	THB	31	0	NA	0	0.00000000	0	21	22.8	8	1.803989842	0.535666667	0.575333333	0.043	0.176666667	0.813916667	0.35575	11	5.085340216	2.623056988	2.853546762	0.389464767	5.372703078	2.936891774	1.066351426	2.742374944	2.190144902	2.20775099	3.968493352	2.737249356	4.186040716	6.375214088
2	B	T	H	H	THH	31	0	NA	0	0.00000000	0	24	29.7	7	1.780023789	0.540333333	0.569	0.062666667	0.176333333	0.832305556	0.373194444	12.09666667	4.697300713	5.849873552	1.447852254	0.708895538	3.264182984	1.73739826	0.919460307	1.55395876	1.983734458	1.694595721	2.480930501	2.440274496	4.553542667	6.43184216
2	B	T	NH	B	TNHB	31	0	NA	0	0.00000000	0	27	25.1	5	2.091291095	0.716	0.621333333	0.094666667	0.28075	0.977	0.5125	14.14333333	NA	NA	NA	NA	NA	NA	NA	NA	NA	NA	NA	NA	NA	NA
2	B	T	NH	H	TNHH	31	0	NA	0	0.00000000	0	24	26.3	10	2.006520895	0.426666667	0.653333333	0.226666667	0.263861111	0.902555556	0.506444444	13.56666667	6.185636901	3.064169435	2.036881927	0	4.952692259	3.67559719	0	1.814643763	6.576005209	3.84955641	1.694595721	4.359553779	4.584400425	7.401366922
1	A	L	H	B	LHB	32	3	14,33333333	43	4.92289720	2	21	11.7	4	2.143388502	0.85731	0.603506667	0.253803333	0.243516111	1.026470833	0.404452222	13.73333333	5.690359454	1.586965057	1.901277995	0	0.810930216	1.079920156	0.441832752	3.507390884	3.822584443	1.079920156	0.810930216	0.747214402	0.245122458	5.96870756
1	A	L	H	H	LHH	32	0	NA	0	0.00000000	0	20	17.3	5	NA	NA	NA	NA	NA	NA	NA	NA	NA	NA	NA	NA	NA	NA	NA	NA	NA	NA	NA	NA	NA	NA
1	A	L	NH	B	LNHB	32	0	NA	0	0.00000000	0	20	29.7	11	2.075775647	0.667413333	0.550213333	0.1172	0.272557778	0.971021944	0.447185	13.78333333	6.836110084	3.004031076	3.740311628	2.172223275	8.2144802	4.639571613	4.493928211	2.494123305	5.789025313	5.8931011	4.423181907	7.817424135	5.960504069	9.051689768
1	A	L	NH	H	LNHH	32	0	NA	0	0.00000000	0	20	27.1	2	1.124102751	0.843166667	0.584206667	0.25896	0.245468889	0.988591111	0.507725	13.63	6.084415043	3.391271742	3.525270606	1.728043655	5.497775206	3.762061071	2.675424974	3.286188273	4.048235985	4.073763855	1.961658506	4.500632377	5.164150852	7.100729768
1	A	T	H	B	THB	32	0	NA	0	0.00000000	0	22	23.7	6	1.752912607	0.513746667	0.590423333	0.104663333	0.147327222	0.7881	0.301636667	12.22666667	5.207939448	3.830834861	3.189769446	0.881343702	3.616634547	2.233592222	2.794444104	4.615620442	3.489442565	2.023619133	0.922333046	3.331121673	3.172990528	6.218922012
1	A	T	H	H	THH	32	0	NA	0	0.00000000	0	19	26.3	0	1.246453688	0.601393333	0.497636667	0.103756667	0.200985556	0.801512222	0.388911667	12.29333333	5.777308267	3.295836866	3.039217385	1.134979933	4.906919516	2.877949238	3.149882953	4.204692619	2.956067017	3.444682494	0.798507696	4.144896841	4.798541579	6.736307719
1	A	T	NH	B	TNHB	32	0	NA	0	0.00000000	0	22	38.1	9	1.783296713	0.658496667	0.532463333	0.126033333	0.296992778	0.902641389	0.503869444	14.17666667	7.497125052	3.469202111	5.629085535	3.01771118	8.68985092	4.518966563	5.126386088	4.904451394	6.86739614	5.546623158	4.025351691	7.422727848	6.22543813	9.385217622
1	A	T	NH	H	TNHH	32	4	12,25	49	2.66481687	0	20	38.7	8	2.056220538	0.696066667	0.685506667	0.103713333	0.308545833	0.96029	0.519425833	14.53666667	4.07847862	2.871679625	1.422662005	2.917770732	5.98979649	3.583518938	3.926364123	0.980829253	4.548795778	4.776474485	1.567844015	5.368396068	3.72703122	6.956704161
1	B	L	H	B	LHB	32	0	NA	0	0.00000000	0	23	19.9	1	1.778378031	0.681443333	0.5513	0.130143333	0.269802222	0.990635833	0.4901375	12.81	6.119136795	4.808337762	2.054835731	1.252762968	5.153773174	3.392829132	1.71978597	2.847812143	3.01771118	3.411331047	2.036881927	2.871679625	6.189347269	7.219336967
1	B	L	H	H	LHH	32	4	10,5	42	2.37096774	0	23	16.3	6	1.870183736	0.559453333	0.521496667	0.06307	0.221729167	0.7998775	0.431505	12.40333333	6.277374216	4.578712127	3.133075835	1.99997737	6.990895748	3.438457485	4.568679077	3.127004171	4.489260395	5.077081716	4.537961436	6.951399953	5.163356381	8.14537238
1	B	L	NH	B	LNHB	32	5	3	15	2.18100890	1	24	25.5	11	1.942552127	0.529403333	0.552876667	0.03326	0.177852222	0.873446389	0.339486944	12.05666667	6.539907034	4.278208139	3.472656346	5.155857343	6.200509174	3.742946675	4.262679877	2.367123614	7.23417718	4.848552	4.22439769	4.077537444	5.725761381	8.166910472
1	B	L	NH	H	LNHH	32	0	NA	0	0.00000000	0	24	23.2	5	1.684911823	0.550193333	0.636443333	0.16274	0.1461425	0.763221667	0.328073056	9.7	6.659008979	2.793208009	3.993090829	1.897119985	5.094431632	4.369447852	2.744417845	2.051270665	3.823798772	3.688879454	3.065465612	5.023149259	4.994204753	7.324563221
1	B	T	H	B	THB	32	8	9	72	13.78125000	4	27	13.3	8	1.953706012	0.714203333	0.681113333	0.12163	0.263043889	1.029795833	0.449866667	14.06	NA	NA	NA	NA	NA	NA	NA	NA	NA	NA	NA	NA	NA	NA
1	B	T	H	H	THH	32	0	NA	0	0.00000000	0	32	6.1	0	NA	NA	NA	NA	NA	NA	NA	NA	NA	NA	NA	NA	NA	NA	NA	NA	NA	NA	NA	NA	NA	NA
1	B	T	NH	B	TNHB	32	0	NA	0	0.00000000	0	22	19.5	1	1.53499461	0.554943333	0.612356667	0.058366667	0.198323333	0.896243889	0.368863889	11.87333333	6.677036814	4.594745669	3.19942869	2.494123305	6.64600564	4.552706616	2.291411792	3.079187954	3.439943148	4.997462493	3.868109818	5.636375646	5.842147844	7.888265037
1	B	T	NH	H	TNHH	32	3	3,666666667	11	0.67375000	0	21	29.5	4	2.27810842	0.617513333	0.677796667	0.060283333	0.261976667	1.053568889	0.452341667	15.02	5.978885765	3.055048851	1.491654877	2.973259418	2.606796467	2.397895273	0.287682072	2.806721729	5.472737418	2.871679625	1.880312867	0.747214402	0	6.601381074
2	A	L	H	B	LHB	32	0	NA	0	0.00000000	0	31	17.7	2	1.913345838	0.756	0.648666667	0.107333333	0.206369444	0.934518056	0.395055278	12.66	6.170656211	4.977882508	3.191847152	0	2.823361048	3.070633582	0.606135804	4.258759841	2.737249356	1.99997737	2.319114395	4.000237362	5.753982579	7.048386409
2	A	L	H	H	LHH	32	0	NA	0	0.00000000	0	NA	5.6	0	NA	NA	NA	NA	NA	NA	NA	NA	NA	NA	NA	NA	NA	NA	NA	NA	NA	NA	NA	NA	NA	NA
2	A	L	NH	B	LNHB	32	0	NA	0	0.00000000	0	27	6.9	0	1.469675192	0.508	0.626	0.118	0.094166667	0.74775	0.265083333	9.67	6.727298649	3.34010969	4.385262136	1.329135947	4.396732782	3.942659975	3.372391382	2.36364535	2.700615223	2.213551471	3.469202111	5.003697704	4.454347296	7.243354118
2	A	L	NH	H	LNHH	32	0	NA	0	0.00000000	0	NA	4	4	NA	NA	NA	NA	NA	NA	NA	NA	NA	NA	NA	NA	NA	NA	NA	NA	NA	NA	NA	NA	NA	NA
2	A	T	H	B	THB	32	0	NA	0	0.00000000	0	27	26.8	7	1.868846981	0.838	0.667333333	0.170666667	0.344777778	1.105	0.536277778	15.97333333	5.192956851	1.268511325	2.877949238	1.961658506	4.891184201	2.793208009	4.08504217	0	4.094344562	3.299943648	1.609437912	4.011365449	4.314520752	6.44324763
2	A	T	H	H	THH	32	4	11,75	47	1.93529412	0	26	25.1	10	1.727717317	0.573333333	0.617666667	0.044333333	0.139416667	0.787166667	0.317083333	11.60666667	5.768841694	3.900475103	1.866087876	1.225951711	2.91275316	1.74435723	0.499652323	4.143722443	2.337165427	1.278874112	2.337165427	2.817845314	3.026728374	6.249867986
2	A	T	NH	B	TNHB	32	0	NA	0	0.00000000	0	21	25.3	5	2.062265847	0.698333333	0.543	0.155333333	0.201583333	0.932333333	0.333083333	14.06666667	5.871282804	3.562728169	3.254528928	0	3.603886241	3.870042933	0.380463806	1.079920156	4.810979173	4.280772901	3.378724526	4.452191658	5.402760795	6.933693728
2	A	T	NH	H	TNHH	32	4	15,5	62	2.63030303	0	26	32.2	11	2.429070998	0.558666667	0.675333333	0.116666667	0.242416667	1.01025	0.427916667	15.23333333	NA	NA	NA	NA	NA	NA	NA	NA	NA	NA	NA	NA	NA	NA
2	B	L	H	B	LHB	32	0	NA	0	0.00000000	0	NA	1.9	0	NA	NA	NA	NA	NA	NA	NA	NA	NA	NA	NA	NA	NA	NA	NA	NA	NA	NA	NA	NA	NA	NA
2	B	L	H	H	LHH	32	0	NA	0	0.00000000	0	30	6	0	NA	NA	NA	NA	NA	NA	NA	NA	NA	NA	NA	NA	NA	NA	NA	NA	NA	NA	NA	NA	NA	NA
2	B	L	NH	B	LNHB	32	6	7,333333333	44	12.91017964	5	29	5.6	6	2.061407367	0.667666667	0.649	0.078666667	0.144722222	0.869194444	0.322277778	12.86333333	5.266712027	4.113905088	0.980829253	0	1.961658506	1.225951711	0	1.791759469	2.233592222	0	0.908855753	1.822156946	3.403663474	5.746912914
2	B	L	NH	H	LNHH	32	3	7	21	1.28785982	0	29	5.1	1	NA	NA	NA	NA	NA	NA	NA	NA	NA	NA	NA	NA	NA	NA	NA	NA	NA	NA	NA	NA	NA	NA
2	B	T	H	B	THB	32	2	3	6	0.72413793	3	20	24.8	14	1.862100785	0.409333333	0.633	0.223666667	0.203083333	0.893944444	0.405416667	13.59666667	5.165420693	4.87349953	0.798507696	2.530163241	4.631487494	2.197224577	0.635988767	4.433458808	5.274707501	2.172223275	3.125785402	3.140313502	4.243721963	6.716729282
2	B	T	H	H	THH	32	3	5,333333333	16	0.64686469	0	17	25.1	8	1.89483025	0.726333333	0.577666667	0.148666667	0.225916667	0.937166667	0.426	13.10666667	NA	NA	NA	NA	NA	NA	NA	NA	NA	NA	NA	NA	NA	NA
2	B	T	NH	B	TNHB	32	0	NA	0	0.00000000	0	19	32.8	2	1.851084045	0.796	0.627	0.169	0.219666667	0.855666667	0.429027778	13.07333333	5.528512917	4.797554899	6.683457215	3.032237271	0.964673813	1.156719919	2.417134035	3.172339529	5.399515385	3.228064251	2.712030872	3.676408856	5.046563281	7.425515775
2	B	T	NH	H	TNHH	32	3	11	33	1.31250000	0	22	44	7	1.778378031	0.547	0.696666667	0.149666667	0.307583333	1.021666667	0.449833333	15.50333333	5.289949117	1.84582669	1.673976434	0	3.961870811	1.609437912	1.586965057	1.652923024	1.586965057	2.036881927	2.120263536	3.154633556	4.871798849	6.090303846
1	A	L	H	B	LHB	33	0	NA	0	0.00000000	0	24	21	7	2.079912703	0.612266667	0.76448	0.152213333	0.269099167	0.999265833	0.405806667	13.36	6.414338958	2.876907028	4.537961436	1.140914668	4.781144481	3.868109818	3.885374778	2.106840516	3.436969611	2.629754937	2.725186483	5.416840869	5.326976807	7.264120916
1	A	L	H	H	LHH	33	0	NA	0	0.00000000	0	28	26.7	7	NA	NA	NA	NA	NA	NA	NA	NA	5.503636333	4.991188159	3.494822641	1.126011263	4.712029578	2.612925189	4.293498957	2.385188622	3.157000421	3.490597878	2.372318431	4.148850284	5.821647811	6.997265845
1	A	L	NH	B	LNHB	33	0	NA	0	0.00000000	0	27	10.5	0	1.520309939	0.658086667	0.79238	0.201026667	0.299921389	1.058288056	0.446690278	14.91	NA	NA	NA	NA	NA	NA	NA	NA	NA	NA	NA	NA	NA	NA
1	A	L	NH	H	LNHH	33	0	NA	0	0.00000000	0	29	16.7	4	2.137658822	0.780223333	0.77795	0.0218	0.281481667	1.116329167	0.427713056	15.26666667	NA	NA	NA	NA	NA	NA	NA	NA	NA	NA	NA	NA	NA	NA
1	A	T	H	B	THB	33	3	7	21	2.16631579	2	22	22.5	8	0.515768207	0.73654	0.623753333	0.112786667	0.293516944	0.96263	0.456435833	14.35666667	5.489970251	5.273141999	2.482589152	1.170071253	4.428167791	2.983153491	1.126011263	3.632456064	3.62877553	1.433760898	2.798297079	4.619237443	4.444610121	6.721124451
1	A	T	H	H	THH	33	4	6	24	1.48672566	0	23	21.4	6	0.515768207	0.68328	0.60174	0.08154	0.212106111	0.877473333	0.393111389	12.51333333	7.301847316	3.333526387	2.817845314	2.431010882	6.65558334	4.273058797	4.378316055	2.892427257	5.33593423	3.676769385	3.153052528	6.396126864	5.447216184	8.182000136
1	A	T	NH	B	TNHB	33	10	9,6	96	9.52226721	2	22	38.3	13	2.365269268	0.814946667	0.645943333	0.169003333	0.264411667	1.011157222	0.446263056	14.51	7.75690856	6.070395526	5.564520407	5.153505659	5.029469164	5.637035756	3.820557278	5.273379353	7.375835764	6.050955629	4.572034624	6.264596839	7.1735893	8.963809721
1	A	T	NH	H	TNHH	33	0	NA	0	0.00000000	0	20	31	4	2.112427389	0.672756667	0.69011	0.056673333	0.217159167	0.980559167	0.388578611	15.29333333	NA	NA	NA	NA	NA	NA	NA	NA	NA	NA	NA	NA	NA	NA
1	B	L	H	B	LHB	33	0	NA	0	0.00000000	0	26	14	2	1.659653498	0.816436667	0.515503333	0.300933333	0.172123333	0.801804444	0.347498333	12.07	NA	NA	NA	NA	NA	NA	NA	NA	NA	NA	NA	NA	NA	NA
1	B	L	H	H	LHH	33	0	NA	0	0.00000000	0	NA	15.2	0	NA	NA	NA	NA	NA	NA	NA	NA	5.88192866	3.507390884	1.170071253	1.71978597	5.441214486	1.400087683	1.586965057	3.139110856	3.499029631	3.120895417	2.156273974	6.449724137	6.746085662	7.695783254
1	B	L	NH	B	LNHB	33	6	6,5	39	5.67062315	1	26	26.5	9	1.794561524	0.725683333	0.581576667	0.144106667	0.133873889	0.777003056	0.283439167	10.61333333	5.160969175	5.124459888	2.397895273	1.329135947	4.157580152	2.054835731	1.614978093	2.30535902	3.69992929	2.623056988	2.233592222	5.425439374	6.495223595	7.233174593
1	B	L	NH	H	LNHH	33	0	NA	0	0.00000000	0	26	24.2	8	1.376431367	0.651613333	0.566173333	0.08544	0.188046667	0.820721667	0.357303333	11.23333333	6.14815169	3.718078609	2.839728025	3.104420579	6.129776163	1.659990192	4.290966669	3.72703122	6.057477675	4.280772901	4.192456649	2.463064908	5.669497708	7.592384806
1	B	T	H	B	THB	33	0	NA	0	0.00000000	0	23	13.8	0	1.557503774	0.592106667	0.587036667	0.06101	0.191487778	0.7823975	0.402069167	10.82	6.318100203	4.991188159	3.72703122	1.961658506	6.619925047	2.961830722	3.145109675	3.583518938	3.026728374	3.648250342	3.279238975	1.935271751	5.242530561	7.522079686
1	B	T	H	H	THH	33	4	11,75	47	1.99221453	0	23	15.7	2	2.176264448	0.78597	0.613173333	0.172796667	0.303664167	1.010120556	0.462141667	13.89	NA	NA	NA	NA	NA	NA	NA	NA	NA	NA	NA	NA	NA	NA
1	B	T	NH	B	TNHB	33	0	NA	0	0.00000000	0	21	39.4	9	2.136214512	0.713763333	0.598436667	0.146386667	0.236269444	0.951995	0.41444	14.77	5.228999767	3.37007844	1.703829397	0.049271049	6.810932845	2.255006316	2.056452023	1.617486246	3.787169579	4.085721633	2.023619133	2.977383135	4.356320251	7.207216193
1	B	T	NH	H	TNHH	33	4	10	40	2.45000000	0	20	15.7	7	1.997655173	0.691286667	0.66267	0.117703333	0.196415	0.838844167	0.378986667	13.23333333	NA	NA	NA	NA	NA	NA	NA	NA	NA	NA	NA	NA	NA	NA
2	A	L	H	B	LHB	33	2	6,5	13	1.61675127	1	28	13.7	4	1.674565447	0.6	0.566333333	0.033666667	0.1795	0.832833333	0.398083333	13.02666667	6.037782522	3.713572067	3.035664984	0.908855753	5.3456956	1.466337069	2.553487914	1.961658506	2.700615223	2.56779431	2.172223275	4.278208139	3.935450138	6.763029184
2	A	L	H	H	LHH	33	4	5,5	22	1.48689655	0	30	13.6	4	2.100812215	0.530666667	0.635	0.104333333	0.174777778	0.822333333	0.285777778	12.27666667	6.443336028	2.961830722	3.469202111	0.747214402	4.402986	2.719100037	2.054835731	3.214421475	3.247355296	1.031601578	2.571339156	4.507802335	4.080827694	6.898854675
2	A	L	NH	B	LNHB	33	2	4,5	9	1.89270386	1	30	9.3	2	1.754657552	0.541333333	0.624333333	0.083	0.114548333	0.792208889	0.247040833	12.37666667	NA	NA	NA	NA	NA	NA	NA	NA	NA	NA	NA	NA	NA	NA
2	A	L	NH	H	LNHH	33	4	6,25	25	1.85045317	0	35	9.3	2	NA	NA	NA	NA	NA	NA	NA	NA	6.55646265	2.56779431	3.104420579	1.376991968	6.407185526	3.613916416	3.463418405	3.299943648	3.306751026	2.47871468	2.553487914	5.688480814	5.960623442	7.681919052
2	A	T	H	B	THB	33	0	NA	0	0.00000000	0	25	19.4	7	1.808628339	0.61604	0.51222	0.10382	0.195166667	0.861916667	0.3835	11.02	6.607250607	4.155404819	3.924536971	2.380916936	6.319101572	3.898599985	3.960460374	0	4.083171262	3.497629267	4.919440093	6.555672947	6.514273637	8.045196466
2	A	T	H	H	THH	33	3	13,33333333	40	1.64705882	0	25	18.3	3	1.823741672	0.757033333	0.644876667	0.112156667	0.22525	0.989861111	0.418472222	13.08666667	6.600223171	2.850492392	2.463064908	1.047968556	4.525004014	2.253239219	2.19310086	2.397895273	3.236497426	2.463064908	2.272507638	4.522995578	4.706187952	7.026920076
2	A	T	NH	B	TNHB	33	0	NA	0	0.00000000	0	22	19.4	0	1.876806478	0.624	0.528	0.096	0.204083333	0.913666667	0.391833333	12.71333333	5.784850298	4.548011772	3.5361167	1.631416819	2.20949467	3.721669277	0.441832752	1.586965057	4.350994525	2.833213344	3.312163759	3.393762403	5.680172609	6.855291709
2	A	T	NH	H	TNHH	33	4	16,75	67	2.84242424	0	22	31.4	6	1.962427352	0.66685	0.61283	0.05402	0.227611111	0.937611111	0.416833333	12.55333333	6.143470071	3.336164911	4.414816457	2.377486401	7.739068927	4.395819957	5.319752647	4.715518243	4.970584607	5.236441963	3.589672804	6.777899662	5.750453994	8.482509725
2	B	L	H	B	LHB	33	3	3,666666667	11	2.69500000	2	28	10.3	4	1.668237202	0.538	0.621666667	0.083666667	0.15175	0.748416667	0.335833333	11.32333333	5.120872787	1.170071253	0.831297519	0	4.260068228	1.659990192	0	1.278874112	2.636408321	1.278874112	0.908855753	2.932674138	3.104420579	5.71629644
2	B	L	H	H	LHH	33	0	NA	0	0.00000000	0	25	NA	NA	NA	NA	NA	NA	NA	NA	NA	NA	NA	NA	NA	NA	NA	NA	NA	NA	NA	NA	NA	NA	NA	NA
2	B	L	NH	B	LNHB	33	0	NA	0	0.00000000	1	30	13.6	1	1.984520902	0.672	0.553333333	0.118666667	0.147666667	0.819166667	0.3165	12.47333333	NA	NA	NA	NA	NA	NA	NA	NA	NA	NA	NA	NA	NA	NA
2	B	L	NH	H	LNHH	33	0	NA	0	0.00000000	0	28	4.2	0	1.761568057	0.552333333	0.533666667	0.105333333	0.151	0.730166667	0.366583333	11.43666667	NA	NA	NA	NA	NA	NA	NA	NA	NA	NA	NA	NA	NA	NA
2	B	T	H	B	THB	33	11	4,818181818	53	6.39655172	3	25	19.8	12	2.130388756	0.574666667	0.616	0.056	0.193888889	0.9055	0.372666667	13.81666667	5.343042844	3.514305584	3.286188273	0.380463806	1.304320778	1.278874112	0.441832752	3.738110438	2.272507638	1.140914668	3.066328797	1.642227735	5.12748511	6.249689201
2	B	T	H	H	THH	33	0	NA	0	0.00000000	0	25	18.3	2	NA	NA	NA	NA	NA	NA	NA	NA	NA	NA	NA	NA	NA	NA	NA	NA	NA	NA	NA	NA	NA	NA
2	B	T	NH	B	TNHB	33	0	NA	0	0.00000000	0	23	39.2	11	1.817759303	0.884	0.634333333	0.249666667	0.348333333	1.159333333	0.525416667	17.05	6.506904508	2.947358689	2.516800014	2.936365541	6.370709256	3.513616262	1.951844885	1.890850372	6.603774434	3.037886713	2.378774231	3.83014992	4.958561968	7.739679618
2	B	T	NH	H	TNHH	33	4	8	32	1.27272727	0	21	37.9	10	2.291466255	0.752	0.720666667	0.052	0.378277778	1.167722222	0.537611111	16.45333333	6.412568052	4.120942415	2.945737681	4.797319832	5.783483244	3.497629267	1.694595721	1.908169821	7.119086124	3.378724526	3.179082108	4.96482833	4.938197342	7.916033055
1	A	L	H	B	LHB	34	0	NA	0	0.00000000	0	24	18	4	1.416161439	0.679143333	0.74059	0.061446667	0.200917708	0.842030556	0.341605833	11.49333333	5.612316747	3.299943648	1.110882381	1.974595297	1.014962259	0.908855753	0.606135804	2.662587827	4.839949482	1.866087876	1.252762968	1.974595297	4.118434765	6.264596839
1	A	L	H	H	LHH	34	2	5	10	0.91932458	0	26	15.7	1	1.252029684	0.679046667	0.608296667	0.096576667	0.178108889	0.805986944	0.3242525	10.86333333	6.579289792	5.374635197	2.879510518	1.329135947	4.975967165	2.70990034	1.814643763	2.30535902	4.159750762	1.433760898	1.981001469	4.723200105	3.632456064	7.205923842
1	A	L	NH	B	LNHB	34	0	NA	0	0.00000000	0	27	28.5	6	1.868846981	0.652236667	0.71122	0.058983333	0.219425556	0.940396667	0.333695	13.40333333	NA	NA	NA	NA	NA	NA	NA	NA	NA	NA	NA	NA	NA	NA
1	A	L	NH	H	LNHH	34	2	14	28	1.43514644	0	29	39.9	8	1.932262678	0.61028	0.69822	0.08794	0.19377	0.940659722	0.321008056	12.31666667	6.385256854	3.203198012	2.354896388	2.161618722	3.445863829	2.072472872	1.851657611	2.414590151	5.454766989	3.299943648	3.116802083	5.192853965	5.025827941	7.168251703
1	A	T	H	B	THB	34	2	11	22	2.26947368	2	23	23.7	5	1.935719652	0.687056667	0.60884	0.078216667	0.255095	0.987978333	0.453471667	13.23666667	6.185350917	5.052523387	2.737249356	0.980829253	6.082092063	4.000237362	4.146655857	3.672072336	3.305053521	3.825617505	2.571339156	5.618385955	4.905480519	7.461576533
1	A	T	H	H	THH	34	2	8,5	17	1.05309735	0	24	25.3	9	0.515768207	0.645263333	0.59465	0.050613333	0.215518056	0.884052222	0.398729722	11.78666667	5.395141551	4.756459634	2.93857386	1.134979933	4.36239066	1.929909808	3.106080331	2.799987696	2.313634929	2.367123614	2.268683541	4.293498957	2.944438979	6.385943603
1	A	T	NH	B	TNHB	34	3	7	21	2.08299595	1	22	31	9	1.868846981	0.657826667	0.656416667	0.030683333	0.229389167	1.013770833	0.427993333	12.82	5.93437966	3.16289319	3.335176281	1.614978093	5.590261178	2.470920408	4.097118489	1.768339195	3.139110856	3.682609841	3.057663231	5.341935448	4.767855768	7.072351217
1	A	T	NH	H	TNHH	34	2	4	8	0.43507214	0	22	37.4	18	1.984520902	0.642666667	0.658946667	0.056046667	0.250741111	0.995756667	0.407743056	12.92666667	NA	NA	NA	NA	NA	NA	NA	NA	NA	NA	NA	NA	NA	NA
1	B	L	H	B	LHB	34	0	NA	0	0.00000000	1	31	19.1	2	1.586664229	0.77659	0.469856667	0.306733333	0.239244444	0.921838333	0.4152575	13.77666667	NA	NA	NA	NA	NA	NA	NA	NA	NA	NA	NA	NA	NA	NA
1	B	L	H	H	LHH	34	4	9,75	39	2.20161290	0	28	6	8	2.110896531	0.78349	0.65979	0.126466667	0.190833333	0.955651667	0.341599167	12.15666667	NA	NA	NA	NA	NA	NA	NA	NA	NA	NA	NA	NA	NA	NA
1	B	L	NH	B	LNHB	34	2	NA	0	0.00000000	1	24	26	5	0.515768207	0.68715	0.540426667	0.146723333	0.153648333	0.822829167	0.32578	11.66666667	6.229003979	3.840646343	2.592348332	2.560666696	3.29480753	2.410442489	1.170071253	4.859166201	5.529318852	2.505525937	3.225520368	2.70990034	5.842416567	7.235178762
1	B	L	NH	H	LNHH	34	4	5,75	23	2.23611111	0	24	31.8	6	1.591762014	0.568273333	0.534436667	0.057496667	0.115278333	0.749596667	0.260814167	9.61	6.381110749	4.384107801	3.852508878	2.248363539	5.201561698	3.503218996	3.710178782	3.460513959	3.460513959	0.980829253	3.870042933	4.894101478	5.657932429	7.316751184
1	B	T	H	B	THB	34	4	3	12	2.29687500	1	19	11.9	4	1.966723212	0.705193333	0.530286667	0.174906667	0.221500556	0.876596667	0.368466667	12.62333333	5.934011972	3.20695318	2.871679625	1.987366863	6.144582948	2.56779431	3.942659975	2.817845314	3.008611936	2.91275316	4.340432737	4.833338131	5.556685051	7.288143133
1	B	T	H	H	THH	34	4	4	16	0.67820069	0	27	11.9	0	1.32807162	1.060693333	0.512973333	0.54772	0.196611667	0.878986667	0.3541975	12.35	NA	NA	NA	NA	NA	NA	NA	NA	NA	NA	NA	NA	NA	NA
1	B	T	NH	B	TNHB	34	4	5,5	22	2.43340858	1	21	22.4	7	2.031160932	0.866356667	0.591433333	0.274923333	0.247526667	0.988411667	0.380280833	13.69	NA	NA	NA	NA	NA	NA	NA	NA	NA	NA	NA	NA	NA	NA
1	B	T	NH	H	TNHH	34	4	12	48	2.94000000	0	20	25.7	7	2.114713606	0.995926667	0.641913333	0.354013333	0.24196	0.980295556	0.331386667	12.66	NA	NA	NA	NA	NA	NA	NA	NA	NA	NA	NA	NA	NA	NA
2	A	L	H	B	LHB	34	2	4	8	0.99492386	2	27	11.7	3	1.586664229	0.6535	0.533	0.1205	0.217666667	0.862083333	0.430166667	13.475	6.034018374	2.90264185	3.108564804	1.400087683	6.782947628	2.719100037	4.312289439	2.789800851	4.701994371	3.64341708	2.072472872	4.972125439	5.123633237	7.553490512
2	A	L	H	H	LHH	34	3	4	12	0.81103448	0	30	11.7	3	1.318669667	0.857666667	0.626666667	0.231	0.252555556	1.062666667	0.414888889	15.16333333	6.982295697	5.118658927	3.18036597	1.642227735	5.390592643	4.612366453	1.791759469	3.852508878	2.990161229	1.170071253	2.538973871	4.451112094	4.274348621	7.51109931
2	A	L	NH	B	LNHB	34	0	NA	0	0.00000000	0	24	11.1	4	NA	NA	NA	NA	NA	NA	NA	NA	7.170318954	3.385017813	5.219755044	2.772588722	5.48709949	4.125938928	4.225481114	3.087669769	4.812485424	4.668666498	3.153052528	5.786897381	5.679666856	7.931763746
2	A	L	NH	H	LNHH	34	3	10	30	2.22054381	0	32	16.9	0	NA	NA	NA	NA	NA	NA	NA	NA	6.808119089	3.560098664	3.892953443	2.291411792	2.106840516	3.044522438	0.747214402	3.460513959	3.621373572	0.870828358	2.397895273	3.031206662	4.681616691	7.11467911
2	A	T	H	B	THB	34	3	10	30	1.48936170	2	23	14.3	8	1.359462509	0.841676667	0.56295	0.278726667	0.207638889	0.915611111	0.388888889	12.67666667	5.784622585	3.433987204	2.675424974	0.908855753	3.718078609	2.084060488	2.712976319	2.060749409	3.053302125	2.012430831	2.509298103	2.084060488	5.29032253	6.523290338
2	A	T	H	H	THH	34	4	4,75	19	0.78235294	0	22	16.8	10	1.731407378	0.601666667	0.526	0.122333333	0.19175	0.925	0.37975	14.50666667	5.595124347	4.037186148	2.051270665	1.098612289	1.863218433	1.299282984	0.747214402	2.564949357	2.387742901	2.367123614	2.291411792	1.386294361	4.94875989	6.265723599
2	A	T	NH	B	TNHB	34	0	NA	0	0.00000000	0	22	21.2	1	1.680802804	0.862333333	0.626333333	0.236	0.253777778	1.055444444	0.440666667	14.48333333	6.439350371	6.137807044	3.096080247	1.376991968	1.791759469	3.774887241	0	0.980829253	3.153052528	1.659990192	3.026728374	3.112691925	5.516560039	7.29771813
2	A	T	NH	H	TNHH	34	0	NA	0	0.00000000	0	21	34.9	4	1.729566267	0.806	0.594333333	0.211666667	0.223583333	0.865333333	0.446666667	13.27333333	5.313127784	3.585721097	1.194403353	0.854077547	6.400310178	0.747214402	0.887303195	3.694024924	3.707747938	3.703846256	0.980829253	3.454261594	5.83629483	7.198682082
2	B	L	H	B	LHB	34	0	NA	0	0.00000000	0	29	7.1	0	1.832563496	0.785333333	0.562	0.223333333	0.127722222	0.811555556	0.244111111	11.85666667	NA	NA	NA	NA	NA	NA	NA	NA	NA	NA	NA	NA	NA	NA
2	B	L	H	H	LHH	34	0	NA	0	0.00000000	0	35	2.6	0	NA	NA	NA	NA	NA	NA	NA	NA	NA	NA	NA	NA	NA	NA	NA	NA	NA	NA	NA	NA	NA	NA
2	B	L	NH	B	LNHB	34	0	NA	0	0.00000000	0	NA	11.2	0	NA	NA	NA	NA	NA	NA	NA	NA	NA	NA	NA	NA	NA	NA	NA	NA	NA	NA	NA	NA	NA	NA
2	B	L	NH	H	LNHH	34	0	NA	0	0.00000000	0	30	8.4	0	2.032081268	0.704666667	0.611	0.093666667	0.239777778	0.986722222	0.416361111	14.35666667	6.729790883	5.064000515	1.74435723	1.433760898	5.043604312	3.548179572	1.614978093	0	3.966616404	3.024481687	2.719100037	4.835179006	4.497028027	7.308598612
2	B	T	H	B	THB	34	2	4,5	9	1.08620690	1	18	15.8	7	2.244492098	0.711666667	0.588333333	0.123333333	0.211333333	0.912027778	0.402055556	13.84	NA	NA	NA	NA	NA	NA	NA	NA	NA	NA	NA	NA	NA	NA
2	B	T	H	H	THH	34	3	19,66666667	59	2.38531353	0	21	16.8	7	2.203740892	0.613666667	0.575666667	0.094	0.252833333	0.952583333	0.423833333	14.39666667	5.618385955	5.110871592	3.519803124	0.655406853	1.62414406	1.047968556	0	5.296834787	2.380916936	1.659990192	1.908169821	2.32818064	4.228184549	6.653197501
2	B	T	NH	B	TNHB	34	9	8,888888889	80	4.52655889	1	22	29.8	9	1.489361439	0.691666667	0.656	0.046333333	0.28425	1.091666667	0.433166667	13.57	5.05239653	3.314474563	2.928438638	2.426346694	6.69090143	2.593832232	2.507144322	3.479039868	5.434484172	3.928708423	3.459266609	4.79971828	5.482158932	7.460892074
2	B	T	NH	H	TNHH	34	0	NA	0	0.00000000	0	25	31.9	10	1.979361571	0.528666667	0.682	0.153333333	0.249166667	0.938583333	0.453083333	13.8	NA	NA	NA	NA	NA	NA	NA	NA	NA	NA	NA	NA	NA	NA
1	A	L	H	B	LHB	35	0	NA	0	0.00000000	1	24	15.9	2	1.985545454	0.73435	0.58705	0.1473	0.215160278	0.883263611	0.3647075	11.93333333	6.314755047	4.298544377	2.172223275	1.659990192	4.10172467	3.593754442	1.508184179	2.760947147	4.273058797	2.150900506	2.060749409	4.382952132	4.815491137	6.944194349
1	A	L	H	H	LHH	35	2	11	22	2.02251407	0	24	19.7	5	1.53499461	0.505463333	0.61151	0.106046667	0.273471875	0.954202222	0.423996389	13.75666667	6.503997047	2.70990034	2.319114395	0.980829253	2.839728025	2.887280565	1.497885427	3.299943648	3.878696001	1.433760898	1.814643763	3.756667897	3.772760938	6.797165063
1	A	L	NH	B	LNHB	35	2	6	12	2.27027027	2	24	28.3	8	1.697010647	0.567396667	0.659063333	0.091666667	0.219645	0.995413333	0.3702925	12.88	7.486696352	2.882107248	3.129032158	3.409802229	3.299943648	3.864232342	2.712976319	3.463418405	2.91275316	2.32818064	2.952206009	5.782913086	4.577760924	7.797580346
1	A	L	NH	H	LNHH	35	0	NA	0	0.00000000	0	24	26.3	6	0.515768207	0.68592	0.680433333	0.10744	0.231429167	0.9315325	0.393160833	13.11333333	7.466990042	3.716953876	3.552168409	2.592348332	5.465008137	4.690583064	3.621373572	3.010894521	5.22499968	2.806721729	3.503218996	6.096575032	4.807203589	8.016968585
1	A	T	H	B	THB	35	0	NA	0	0.00000000	0	26	34.5	11	2.006520895	0.687553333	0.693083333	0.021743333	0.233392778	0.940058333	0.412015833	13.30333333	6.361158541	4.912654886	2.172223275	4.552706616	4.830755199	2.505525937	1.586965057	2.623056988	7.478907441	4.532001943	3.956039891	5.570356897	6.507940842	8.245719787
1	A	T	H	H	THH	35	4	17	68	4.21238938	0	23	23.9	5	0.515768207	0.81184	0.66957	0.225023333	0.189501875	0.820471111	0.317285833	9.6	4.962605525	3.780102037	1.306251653	1.156719919	2.68906775	1.170071253	0.228258652	5.610285465	1.777412021	0.914579867	2.479908424	2.742768134	3.25645153	6.283974689
1	A	T	NH	B	TNHB	35	0	NA	0	0.00000000	0	24	37.6	7	1.776726012	0.68856	0.805726667	0.117166667	0.225906667	1.036879167	0.394419722	15.07	6.548802611	5.84161018	3.403663474	2.999429135	5.317030075	3.795905249	1.851657611	3.346649935	4.704512629	3.5361167	3.920872621	5.853903884	5.090564035	7.635429124
1	A	T	NH	H	TNHH	35	3	18	54	2.93673696	0	24	33.3	11	2.071598802	0.750276667	0.723673333	0.03433	0.205015833	1.006143333	0.356213333	13.53333333	NA	NA	NA	NA	NA	NA	NA	NA	NA	NA	NA	NA	NA	NA
1	B	L	H	B	LHB	35	4	6	24	2.63087248	1	29	25.4	9	0.515768207	0.486233333	0.512726667	0.08488	0.130708889	0.769555	0.278915833	11.02333333	NA	NA	NA	NA	NA	NA	NA	NA	NA	NA	NA	NA	NA	NA
1	B	L	H	H	LHH	35	0	NA	0	0.00000000	0	31	18.8	0	0.918735089	0.820846667	0.552876667	0.26797	0.1810525	0.85462	0.326733333	9.5	6.104545186	3.393762403	2.606796467	1.236762627	3.900849705	2.670309873	2.233592222	2.737249356	2.280112237	2.093234864	3.79173684	4.652901589	5.159055299	6.816127201
1	B	L	NH	B	LNHB	35	0	NA	0	0.00000000	0	23	18	4	1.108965711	0.814046667	0.574896667	0.23915	0.139327778	0.778305833	0.301602222	10.75666667	5.718123592	2.440274496	2.79223572	1.066351426	4.763123152	1.390254762	2.454010975	2.668109652	2.368610603	2.551427332	3.995137912	4.542619107	5.007774062	6.674000067
1	B	L	NH	H	LNHH	35	4	9,25	37	3.59722222	0	24	26.9	2	1.396750567	0.769616667	0.582086667	0.18753	0.145253889	0.791626389	0.346810833	11.19	6.458831602	4.044998688	3.538809941	2.262919837	6.539345079	4.234911334	3.650658241	2.681782274	3.690729593	3.497629267	4.913335482	4.049850711	5.214231	7.596857252
1	B	T	H	B	THB	35	5	5,4	27	5.16796875	3	24	18.4	5	1.73688434	0.82805	0.560906667	0.267143333	0.185824444	0.847739167	0.32886	11.70666667	5.259037392	2.990161229	0	0.747214402	1.659990192	0.980829253	0	1.329135947	2.414590151	1.047968556	0	4.225481114	4.909927859	6.075516302
1	B	T	H	H	THH	35	0	NA	0	0.00000000	0	24	8.7	1	1.571001698	0.561623333	0.47224	0.089383333	0.179405	0.8320575	0.340531667	11.49666667	5.640987289	2.233592222	2.581898916	1.508184179	4.089394057	1.466337069	2.036881927	1.760408939	4.311047665	2.150900506	1.170071253	4.10172467	5.672686689	6.699409112
1	B	T	NH	B	TNHB	35	0	NA	0	0.00000000	0	23	22.4	11	1.441956838	0.621586667	0.57389	0.047696667	0.126418889	0.782711667	0.2759225	10.61666667	5.458436594	3.811237546	2.593832232	1.329135947	5.276899149	3.325949159	1.723333331	1.502312171	3.081618679	2.623056988	3.077970372	3.449231402	4.840054073	6.598530654
1	B	T	NH	H	TNHH	35	0	NA	0	0.00000000	0	24	19	8	1.41234805	0.565413333	0.580123333	0.01877	0.145375556	0.75316	0.325395	9.203333333	NA	NA	NA	NA	NA	NA	NA	NA	NA	NA	NA	NA	NA	NA
2	A	L	H	B	LHB	35	8	9,75	78	9.70050761	3	29	14.8	8	2.103940095	0.779	0.621666667	0.157333333	0.19404	0.942513333	0.366203333	13.74666667	5.780629197	2.749168448	2.553487914	1.62414406	5.526927431	1.851657611	4.394449155	4.897563366	3.648250342	2.990161229	3.676769385	4.604058457	5.625086596	7.16489223
2	A	L	H	H	LHH	35	0	NA	0	0.00000000	0	NA	3.8	0	NA	NA	NA	NA	NA	NA	NA	NA	NA	NA	NA	NA	NA	NA	NA	NA	NA	NA	NA	NA	NA	NA
2	A	L	NH	B	LNHB	35	2	1,5	3	0.63090129	1	21	8.8	2	NA	NA	NA	NA	NA	NA	NA	NA	NA	NA	NA	NA	NA	NA	NA	NA	NA	NA	NA	NA	NA	NA
2	A	L	NH	H	LNHH	35	0	NA	0	0.00000000	0	28	3.8	0	1.562953389	0.361333333	0.676333333	0.315	0.177305556	0.806777778	0.379444444	12.59666667	NA	NA	NA	NA	NA	NA	NA	NA	NA	NA	NA	NA	NA	NA
2	A	T	H	B	THB	35	0	NA	0	0.00000000	0	23	17.8	4	0.744950153	0.656	0.439	0.217	0.228361111	0.855222222	0.424111111	11.14666667	5.513764711	4.439705746	3.571877363	0.870828358	5.550048375	1.941934001	4.248891989	4.852681094	4.064267107	3.819542153	2.789800851	4.357776632	5.149752907	7.083131476
2	A	T	H	H	THH	35	0	NA	0	0.00000000	0	24	23.5	6	1.704893243	0.581	0.585	0.038666667	0.167	0.741	0.320333333	10.93333333	5.852441915	2.887280565	1.66875449	1.291678385	4.942832191	3.523906536	0.810930216	1.466337069	2.681782274	3.089779029	0.870828358	4.155404819	5.09681299	6.696897064
2	A	T	NH	B	TNHB	35	2	1,5	3	0.24873096	1	20	21.3	2	2.325044108	0.846333333	0.725	0.121333333	0.176777778	0.905222222	0.365888889	12.24666667	NA	NA	NA	NA	NA	NA	NA	NA	NA	NA	NA	NA	NA	NA
2	A	T	NH	H	TNHH	35	4	20	80	3.39393939	0	21	38.6	6	2.1015963	0.740506667	0.594166667	0.14634	0.31175	0.988083333	0.533916667	15.2	6.089800448	5.199110716	3.11104312	1.466337069	3.555348061	2.799987696	0.693147181	1.673976434	3.905334017	2.257122719	3.359603484	3.697178257	5.229324495	6.918695219
2	B	L	H	B	LHB	35	0	NA	0	0.00000000	0	24	3.8	0	NA	NA	NA	NA	NA	NA	NA	NA	6.024657514	2.90264185	1.252762968	0.870828358	1.642227735	0	0	2.947358689	2.233592222	0	0	1.400087683	3.247355296	6.200396479
2	B	L	H	H	LHH	35	0	NA	0	0.00000000	0	30	4	3	NA	NA	NA	NA	NA	NA	NA	NA	NA	NA	NA	NA	NA	NA	NA	NA	NA	NA	NA	NA	NA	NA
2	B	L	NH	B	LNHB	35	0	NA	0	0.00000000	0	30	3.8	0	0.906632753	0.410666667	0.459	0.048333333	0.117333333	0.668805556	0.234	9.686666667	NA	NA	NA	NA	NA	NA	NA	NA	NA	NA	NA	NA	NA	NA
2	B	L	NH	H	LNHH	35	0	NA	0	0.00000000	0	NA	4.7	0	NA	NA	NA	NA	NA	NA	NA	NA	NA	NA	NA	NA	NA	NA	NA	NA	NA	NA	NA	NA	NA	NA
2	B	T	H	B	THB	35	0	NA	0	0.00000000	0	26	22.6	8	2.346514575	0.729333333	0.655	0.074333333	0.148611111	0.799916667	0.320111111	10.97666667	5.52027503	2.036881927	1.278874112	0.655406853	5.750453994	3.24374909	0	1.791759469	2.494123305	3.153052528	1.62414406	5.56664671	5.081404365	6.966967139
2	B	T	H	H	THH	35	0	NA	0	0.00000000	0	27	23.5	0	NA	NA	NA	NA	NA	NA	NA	NA	NA	NA	NA	NA	NA	NA	NA	NA	NA	NA	NA	NA	NA	NA
2	B	T	NH	B	TNHB	35	0	NA	0	0.00000000	0	23	27.4	15	2.243363162	0.804666667	0.668333333	0.136333333	0.240583333	0.992583333	0.424166667	14.82	6.308873962	1.605727333	3.236497426	2.24346397	6.86449977	3.343385159	2.253239219	2.389442137	6.1725894	3.356380794	2.602689685	4.888537407	5.221756245	7.79289164
2	B	T	NH	H	TNHH	35	4	18,5	74	2.94318182	0	23	34.8	12	1.926439192	0.547	0.660666667	0.113666667	0.238166667	0.967666667	0.41125	14.01	NA	NA	NA	NA	NA	NA	NA	NA	NA	NA	NA	NA	NA	NA
1	A	L	H	B	LHB	36	9	4	36	4.12149533	4	26	22.6	9	0.515768207	0.547083333	0.529656667	0.027	0.207997917	0.732203333	0.28067	9.586666667	6.887297437	3.617651945	2.332683124	1.981001469	3.679109663	2.30535902	1.66875449	4.960510907	3.934545243	1.497885427	2.319114395	3.456141411	4.714522723	7.264866239
1	A	L	H	H	LHH	36	2	11	22	2.02251407	0	26	14.1	4	1.852476518	0.583153333	0.665143333	0.08199	0.377765625	0.877829167	0.344668611	11.68333333	NA	NA	NA	NA	NA	NA	NA	NA	NA	NA	NA	NA	NA	NA
1	A	L	NH	B	LNHB	36	0	NA	0	0.00000000	0	24	28.3	7	2.062265847	0.705743333	0.696916667	0.018993333	0.214650833	0.965361667	0.353053333	13.09333333	6.86999572	3.254528928	4.00531094	1.422662005	2.629754937	2.839728025	0.499652323	1.677442642	3.21813481	1.508184179	3.296522502	4.311047665	5.20258117	7.23464471
1	A	L	NH	H	LNHH	36	0	NA	0	0.00000000	0	20	25.8	0	1.702935967	0.637733333	0.648133333	0.08808	0.175259722	0.843211667	0.380523056	11.44	6.209372193	2.359280437	4.404684659	2.494123305	4.992131823	2.106840516	3.828641396	2.691243083	5.949339621	4.212539036	2.623056988	5.419305138	5.778340081	7.506530728
1	A	T	H	B	THB	36	0	NA	0	0.00000000	0	26	8.7	1	0.515768207	0.6203175	0.47601	0.23461	0.189838611	0.737937222	0.385540556	11.27	NA	NA	NA	NA	NA	NA	NA	NA	NA	NA	NA	NA	NA	NA
1	A	T	H	H	THH	36	4	8,5	34	2.10619469	0	24	21.9	1	1.829642754	0.736953333	0.525796667	0.219183333	0.157491389	0.691516389	0.341935556	10.42333333	NA	NA	NA	NA	NA	NA	NA	NA	NA	NA	NA	NA	NA	NA
1	A	T	NH	B	TNHB	36	0	NA	0	0.00000000	0	25	32.2	9	2.035743228	0.71169	0.66676	0.04493	0.294040278	0.930819167	0.459961667	14.18333333	NA	NA	NA	NA	NA	NA	NA	NA	NA	NA	NA	NA	NA	NA
1	A	T	NH	H	TNHH	36	4	13,75	55	2.99112098	0	22	31.9	13	1.893567352	0.880663333	0.669006667	0.211656667	0.335049167	0.889704444	0.499531667	12.83666667	8.160486501	4.578712127	5.627920829	0	6.289045381	4.913675606	3.424986244	2.527948401	4.047427642	3.258096538	4.87413654	4.89306057	6.112390786	8.59068113
1	B	L	H	B	LHB	36	0	NA	0	0.00000000	0	23	23.8	3	1.901090234	0.737366667	0.53935	0.198016667	0.238038889	0.970625	0.4153525	13.66	6.233466198	3.618894027	2.509298103	1.935271751	7.057674798	3.415903529	4.306065094	2.447166322	2.806721729	3.120895417	2.91275316	3.949818202	5.846438775	7.735206702
1	B	L	H	H	LHH	36	0	NA	0	0.00000000	0	24	14.3	0	1.868846981	0.830776667	0.535166667	0.29561	0.22566	0.893397778	0.436522778	12.88	6.312742569	4.642251861	2.649583743	2.431010882	3.427995575	3.991723774	1.659990192	3.598833173	5.694729272	2.233592222	2.524246064	1.508184179	4.189654742	7.077716814
1	B	L	NH	B	LNHB	36	3	6,333333333	19	2.76261128	1	25	25.4	9	2.098451432	0.63262	0.565366667	0.067253333	0.142355	0.767780278	0.321920833	10.85333333	6.147280506	3.382505249	3.44822232	1.386294361	6.206575927	4.090633983	3.607910392	2.079441542	3.771482983	3.412247218	2.799987696	5.848043139	5.622813412	7.51449696
1	B	L	NH	H	LNHH	36	2	0,5	1	0.09722222	0	28	27.3	6	1.720241783	0.403843333	0.583223333	0.17938	0.133356667	0.778453889	0.29042	9.913333333	6.404432304	2.524246064	2.990161229	1.225951711	3.920872621	2.675424974	1.422662005	2.649583743	5.583496309	2.839728025	2.688099415	4.092490994	5.532071097	7.186844987
1	B	T	H	B	THB	36	0	NA	0	0.00000000	0	26	20.5	3	1.024183838	0.608193333	0.621836667	0.045343333	0.221250278	0.9106025	0.412871667	12.06	6.368885754	4.0862875	1.110882381	2.129113151	1.728043655	2.129113151	0	3.20695318	2.980806623	2.36364535	0	4.10172467	5.537917357	6.935406474
1	B	T	H	H	THH	36	4	14,75	59	2.50086505	0	27	12	3	NA	NA	NA	NA	NA	NA	NA	NA	6.295129324	4.366630949	3.079187954	1.54835022	5.067505601	3.120895417	3.19942869	2.595807346	4.658184221	2.213551471	2.36364535	5.571590573	6.670014971	7.616283562
1	B	T	NH	B	TNHB	36	0	NA	0	0.00000000	0	23	22.1	6	1.704893243	0.536126667	0.590963333	0.054836667	0.162003333	0.819883611	0.307455278	10.24333333	7.655618593	3.525270606	4.647590902	2.346070205	7.884994763	5.416429566	5.336825575	3.258096538	4.479858884	4.236251278	3.894839168	5.265755913	5.753982579	8.712893982
1	B	T	NH	H	TNHH	36	0	NA	0	0.00000000	0	22	28.2	3	1.786545155	0.609606667	0.646933333	0.058313333	0.199160556	0.911584167	0.378915556	12.25333333	5.919938708	2.847812143	2.203378443	1.252762968	4.900324273	2.681782274	2.397895273	1.586965057	3.037886713	1.694595721	2.940043368	4.957586073	5.33593423	6.856637408
2	A	L	H	B	LHB	36	3	4,333333333	13	1.61675127	3	30	7.8	4	2.21293087	0.701666667	0.577333333	0.124333333	0.161711667	0.788476944	0.326049722	12.13	6.260006273	6.673532056	3.787550982	1.935271751	6.053569554	2.346070205	4.668666498	4.516945953	4.00867908	4.1640779	3.372391382	5.819313319	3.62877553	7.828288849
2	A	L	H	H	LHH	36	0	NA	0	0.00000000	0	29	12.3	2	NA	NA	NA	NA	NA	NA	NA	NA	5.904907612	2.997120199	3.36441813	1.365240952	2.75507514	1.252762968	1.212271607	2.612925189	2.855831433	0.870828358	1.614978093	2.839728025	3.650658241	6.262127614
2	A	L	NH	B	LNHB	36	0	NA	0	0.00000000	0	NA	NA	NA	NA	NA	NA	NA	NA	NA	NA	NA	NA	NA	NA	NA	NA	NA	NA	NA	NA	NA	NA	NA	NA	NA
2	A	L	NH	H	LNHH	36	0	NA	0	0.00000000	0	31	7	0	2.10627131	0.689333333	0.703333333	0.014	0.29975	1.02125	0.539166667	16.23333333	NA	NA	NA	NA	NA	NA	NA	NA	NA	NA	NA	NA	NA	NA
2	A	T	H	B	THB	36	0	NA	0	0.00000000	0	17	13.5	6	1.912135724	0.606666667	0.635	0.089	0.20125	0.861166667	0.406833333	13.03	NA	NA	NA	NA	NA	NA	NA	NA	NA	NA	NA	NA	NA	NA
2	A	T	H	H	THH	36	0	NA	0	0.00000000	0	23	27.4	9	2.228998125	0.619666667	0.687	0.078	0.263166667	1.06225	0.433083333	15.21666667	6.287583154	3.026728374	1.987366863	0	5.736811218	1.586965057	3.749068251	4.067442721	3.191847152	3.087669769	2.47871468	4.609604783	3.026728374	7.047420598
2	A	T	NH	B	TNHB	36	0	NA	0	0.00000000	0	22	23.3	1	1.729566267	0.606	0.492	0.114	0.141111111	0.801777778	0.301666667	12.78333333	5.09794498	5.087710641	1.880312867	0.655406853	1.252762968	0.499652323	0	1.252762968	2.812298988	0.831297519	2.70681487	1.422662005	3.770630104	6.024209566
2	A	T	NH	H	TNHH	36	0	NA	0	0.00000000	0	21	41.3	7	2.014252413	0.795	0.550666667	0.244333333	0.247555556	0.942222222	0.421333333	15.06666667	5.357633944	3.01771118	2.961830722	4.208003881	7.470730497	3.768922162	5.242334732	2.268683541	6.801777289	5.363897012	3.191847152	6.006079449	5.536896726	8.319311197
2	B	L	H	B	LHB	36	3	7	21	5.14500000	4	23	8.4	3	1.678733622	0.391	0.507666667	0.116666667	0.079638889	0.652666667	0.22575	9.43	NA	NA	NA	NA	NA	NA	NA	NA	NA	NA	NA	NA	NA	NA
2	B	L	H	H	LHH	36	4	9	36	3.78540773	0	24	9.8	0	1.578903567	0.664666667	0.601666667	0.065666667	0.13575	0.802416667	0.28675	11.93333333	NA	NA	NA	NA	NA	NA	NA	NA	NA	NA	NA	NA	NA	NA
2	B	L	NH	B	LNHB	36	1	11	11	3.22754491	1	27	12.3	4	1.983493928	0.729	0.562333333	0.166666667	0.164638889	0.821638889	0.327	12.11666667	6.417140696	3.912578407	1.961658506	1.961658506	4.10172467	2.482589152	0.679160939	1.433760898	5.048965297	2.372318431	2.123591326	4.914695286	4.861318591	7.076231429
2	B	L	NH	H	LNHH	36	4	7,5	30	1.83979975	0	29	19.2	5	1.999641033	0.984333333	0.555333333	0.429	0.252333333	1.024833333	0.403583333	14.68666667	6.467353601	2.90264185	3.762061071	1.791759469	6.648408679	2.233592222	3.469202111	1.987366863	4.707860473	2.675424974	3.633679905	5.458323883	5.378701896	7.665736076
2	B	T	H	B	THB	36	0	NA	0	0.00000000	0	24	23.4	4	1.942552127	0.682	0.621666667	0.077	0.22275	0.846194444	0.436527778	13.65666667	5.642301004	4.333167024	2.595807346	1.225951711	6.445543437	3.5361167	3.844616177	2.961830722	3.096080247	4.095578369	3.804190301	4.886442873	5.681562112	7.406328368
2	B	T	H	H	THH	36	4	14,5	58	2.34488449	0	21	27.4	6	1.838346705	0.749333333	0.653	0.175666667	0.213444444	0.932138889	0.419638889	12.89333333	NA	NA	NA	NA	NA	NA	NA	NA	NA	NA	NA	NA	NA	NA
2	B	T	NH	B	TNHB	36	0	NA	0	0.00000000	0	23	46.2	5	1.731407378	0.848333333	0.634666667	0.216333333	0.311583333	1.07575	0.477416667	15.1	5.137104773	2.387742901	2.564949357	3.927458814	7.733148304	3.80666249	3.444682494	3.214421475	8.054593199	5.131212776	2.871679625	5.956700555	5.876490064	8.809099662
2	B	T	NH	H	TNHH	36	4	17,5	70	2.78409091	0	21	32.3	11	1.776726012	0.659666667	0.621	0.085333333	0.284083333	1.050416667	0.466333333	14.52333333	5.606975805	1.951844885	1.66875449	0.954442498	3.540153847	0.643314807	0.567520967	1.858898772	4.122193885	1.103231235	1.170071253	3.436224842	5.530971108	6.509079571
1	A	L	H	B	LHB	37	0	NA	0	0.00000000	0	NA	10.5	0	NA	NA	NA	NA	NA	NA	NA	NA	NA	NA	NA	NA	NA	NA	NA	NA	NA	NA	NA	NA	NA	NA
1	A	L	H	H	LHH	37	4	11,25	45	4.13696060	0	24	15.7	5	1.653102517	0.660925	0.514096667	0.165246667	0.2295275	0.900106111	0.400917778	12.36666667	4.643589296	0	0	0.606135804	0.441832752	0.527354926	0	1.921812597	2.75507514	0.747214402	0	1.329135947	0	4.870947423
1	A	L	NH	B	LNHB	37	0	NA	0	0.00000000	1	20	34	5	1.192759598	0.857456667	0.573103333	0.284353333	0.229085833	0.940365833	0.402616667	13.97	6.176560031	2.313634929	3.997180814	0.980829253	2.896525623	3.972386155	2.908720897	3.11104312	2.765620053	2.466214517	2.313634929	4.056604234	5.516113312	6.90050685
1	A	L	NH	H	LNHH	37	0	NA	0	0.00000000	0	28	22.5	5	2.056220538	0.7802	0.611883333	0.168316667	0.240320278	0.868036667	0.440762778	12.73333333	NA	NA	NA	NA	NA	NA	NA	NA	NA	NA	NA	NA	NA	NA
1	A	T	H	B	THB	37	0	NA	0	0.00000000	0	22	19.9	4	0.515768207	0.724786667	0.51711	0.207676667	0.2675875	0.8729525	0.353171667	12.36666667	6.08820468	5.592506003	2.072472872	1.642227735	1.170071253	2.036881927	1.140914668	2.70681487	2.272507638	1.140914668	1.52846885	1.140914668	3.588649786	6.679482857
1	A	T	H	H	THH	37	2	4	8	0.49557522	0	19	25.5	8	1.304173721	0.71542	0.599	0.11642	0.270195278	0.972025556	0.472370833	13.80666667	5.505008862	3.963982744	3.198349126	0.950615474	1.764948212	2.33075597	0.441832752	2.015960662	2.742374944	1.286210903	3.609630082	3.34010969	3.738425191	6.142481069
1	A	T	NH	B	TNHB	37	0	NA	0	0.00000000	0	22	39.4	18	1.623514347	0.83952	0.648276667	0.191243333	0.242625278	0.929546667	0.378373333	13.20333333	7.75981559	5.088281971	4.748789414	3.354765546	6.942049346	4.26072178	3.766354766	3.737008024	4.984557463	3.540153847	3.693037464	5.846438775	4.772566093	8.415074329
1	A	T	NH	H	TNHH	37	3	12,66666667	38	2.06659267	0	22	33.9	10	1.879427554	0.707196667	0.773416667	0.102893333	0.227693056	1.007011111	0.425718889	13.09333333	6.841417609	3.409802229	3.359603484	1.822156946	4.473541744	2.725186483	1.880312867	2.272507638	4.889234612	1.508184179	2.882107248	4.122944017	5.106394307	7.306705383
1	B	L	H	B	LHB	37	0	NA	0	0.00000000	0	NA	15.4	6	NA	NA	NA	NA	NA	NA	NA	NA	NA	NA	NA	NA	NA	NA	NA	NA	NA	NA	NA	NA	NA	NA
1	B	L	H	H	LHH	37	0	NA	0	0.00000000	0	29	16	0	0.515768207	0.700676667	0.388953333	0.311723333	0.111621389	0.650904167	0.252444444	9.68	6.858876222	4.445696723	2.892427257	2.213551471	6.579868306	3.795905249	2.129113151	3.286188273	4.821475596	4.195250728	3.403663474	5.959190024	6.59441346	8.068321734
1	B	L	NH	B	LNHB	37	0	NA	0	0.00000000	0	21	28.6	5	1.953706012	0.72914	0.610146667	0.118993333	0.206076111	0.954199722	0.372435	12.69333333	6.184301609	5.0604831	4.727715526	3.120895417	7.457951177	4.0769095	5.723585102	1.908169821	5.237623298	4.772566093	3.906079452	3.894839168	4.903077579	8.134977921
1	B	L	NH	H	LNHH	37	4	10,25	41	3.98611111	0	21	28	1	2.091291095	0.85752	0.639686667	0.217833333	0.233791667	1.042989722	0.414033333	14.53333333	6.384444633	5.472270674	3.66924348	2.950269899	3.34010969	3.236497426	1.268511325	2.896525623	7.62819332	3.044522438	2.677972746	6.776126837	6.750581516	8.471009627
1	B	T	H	B	THB	37	3	2,666666667	8	1.53125000	2	19	12.4	5	1.973088363	0.75003	0.730316667	0.115116667	0.248619444	0.977448333	0.418124167	13.25666667	6.682850919	3.735904393	3.804190301	2.86114212	3.808307227	3.112691925	0.908855753	5.922670069	4.556602219	3.026728374	2.91275316	5.937927021	5.442417711	7.639535393
1	B	T	H	H	THH	37	3	7	21	0.89013841	0	27	16.2	3	0.515768207	0.68789	0.382633333	0.305256667	0.114882222	0.680050833	0.357447292	13.4	6.03290857	3.087669769	3.258096538	1.694595721	1.822156946	2.509298103	0.747214402	2.32818064	3.800056355	1.422662005	2.581898916	5.381261843	6.337612049	7.195909462
1	B	T	NH	B	TNHB	37	0	NA	0	0.00000000	0	20	20.8	2	1.462909685	0.806003333	0.589833333	0.21617	0.214577778	1.009105	0.359698333	12.91666667	7.279912529	4.208417018	4.810602255	2.925250199	5.331913316	4.327071674	4.61649471	3.157000421	4.454347296	3.102342009	4.040123008	6.73343496	6.989744808	8.329731782
1	B	T	NH	H	TNHH	37	0	NA	0	0.00000000	0	20	11.7	5	1.61398931	0.531843333	0.51012	0.136903333	0.152965	0.797142778	0.334212222	10.82666667	5.70155778	2.611469373	3.168751438	1.751268108	3.201584328	2.419309367	2.067465351	1.915988469	3.261144392	2.454010975	2.015960662	3.880745266	5.083866086	6.455323343
2	A	L	H	B	LHB	37	0	NA	0	0.00000000	0	20	11.9	6	NA	NA	NA	NA	NA	NA	NA	NA	5.487865833	3.662611527	1.908169821	0	3.258096538	0	1.586965057	6.550392268	2.084060488	1.54835022	1.791759469	2.688099415	3.713572067	6.986840263
2	A	L	H	H	LHH	37	3	11,66666667	35	2.36551724	0	30	9.2	3	NA	NA	NA	NA	NA	NA	NA	NA	NA	NA	NA	NA	NA	NA	NA	NA	NA	NA	NA	NA	NA	NA
2	A	L	NH	B	LNHB	37	0	NA	0	0.00000000	0	24	14	1	1.498879734	0.530666667	0.569	0.038333333	0.115472222	0.640527778	0.229416667	10.95666667	6.089464708	2.431010882	2.91275316	0	4.293498957	1.278874112	1.880312867	1.935271751	3.221834407	2.397895273	3.313512377	3.541495949	4.788108836	6.644320071
2	A	L	NH	H	LNHH	37	2	6	12	0.88821752	0	28	15	2	1.576285553	0.587333333	0.502666667	0.084666667	0.1345	0.662583333	0.294166667	11.02666667	5.716905862	2.084060488	3.415903529	0.747214402	0	0	0	1.659990192	2.553487914	1.170071253	1.987366863	2.581898916	3.672072336	6.032464304
2	A	T	H	B	THB	37	6	12,16666667	73	3.62411348	2	26	33.8	14	2.128920024	0.598333333	0.572666667	0.043	0.123277778	0.722638889	0.3235	11.36	6.149470221	5.305452346	3.250948545	0	3.635309366	2.55827949	1.561388215	2.420093743	3.769207021	2.233592222	2.55827949	2.832486864	5.039514653	6.896219865
2	A	T	H	H	THH	37	0	NA	0	0.00000000	0	27	24.2	8	1.674565447	0.55881	0.603183333	0.044373333	0.195583333	0.846083333	0.42625	12.61666667	7.177591558	3.139110856	2.633087163	2.072472872	6.714069392	3.639776741	1.961658506	2.319114395	4.759558933	3.606403232	2.602689685	5.492832794	3.958694525	7.895187683
2	A	T	NH	B	TNHB	37	4	3,5	14	1.16074450	2	20	30.8	8	1.902331475	0.867333333	0.59	0.277333333	0.262083333	1.079833333	0.3875	13.07666667	6.147755791	3.680861283	3.843625195	2.647946277	5.055626364	2.063693185	1.825892476	1.291678385	5.052523387	3.366816788	3.842136878	5.428492439	5.705956037	7.3073886
2	A	T	NH	H	TNHH	37	4	17	68	2.88484848	0	24	38.7	9	1.920536556	0.619333333	0.667	0.047666667	0.120277778	0.626194444	0.277055556	13.56333333	7.19504144	2.789800851	3.956039891	3.392829132	5.09681299	2.494123305	1.031601578	2.233592222	6.587167328	3.639776741	3.948033443	4.655546393	5.287284506	7.910386793
2	B	L	H	B	LHB	37	0	NA	0	0.00000000	0	27	3.2	1	NA	NA	NA	NA	NA	NA	NA	NA	NA	NA	NA	NA	NA	NA	NA	NA	NA	NA	NA	NA	NA	NA
2	B	L	H	H	LHH	37	0	NA	0	0.00000000	0	28	6.8	3	1.246453688	0.93	0.72	0.21	0.138375	0.8345	0.311375	10.8	6.437870161	5.316120902	0	0.655406853	2.233592222	1.659990192	0.655406853	2.397895273	2.737249356	1.110882381	0.655406853	2.971363683	4.290966669	6.867010442
2	B	L	NH	B	LNHB	37	0	NA	0	0.00000000	0	25	9.2	0	2.0026029	0.787666667	0.517	0.270666667	0.16825	0.859625	0.335625	12.81666667	4.825940553	1.586965057	3.01771118	0	2.253239219	1.376991968	0	1.760408939	2.649583743	1.225951711	1.851657611	2.129113151	3.79173684	5.463831805
2	B	L	NH	H	LNHH	37	0	NA	0	0.00000000	0	25	11.5	0	1.695017439	0.7475	0.64	0.1075	0.18675	0.961125	0.326625	13.4	6.420537669	1.837016061	3.664985134	1.079920156	6.24664495	4.21459369	3.720324287	3.203198012	4.142252503	3.746886273	3.451749661	5.492832794	4.642251861	7.486644454
2	B	T	H	B	THB	37	0	NA	0	0.00000000	0	27	19.9	11	1.697010647	0.629666667	0.580666667	0.049	0.219	0.718666667	0.3455	14.61	5.682823624	3.203198012	2.623056988	1.52846885	4.684186726	1.079920156	3.424986244	1.74435723	3.168751438	2.976096299	4.798083599	3.359603484	6.268464771	7.084645446
2	B	T	H	H	THH	37	4	12,5	50	2.02145215	0	21	24.2	9	2.010403858	0.574	0.5455	0.0285	0.283555556	1.031694444	0.452555556	14.36333333	5.79594517	3.72703122	4.833338131	1.110882381	5.933030811	3.385017813	4.714522723	4.044998688	3.618894027	2.952206009	4.061081376	3.953378191	5.81711116	7.35580675
2	B	T	NH	B	TNHB	37	4	11,25	45	2.54618938	1	22	48.6	6	2.186692382	0.731666667	0.632666667	0.118333333	0.333416667	1.110583333	0.504083333	15.84666667	6.72095705	2.867741061	4.246906679	2.560666696	6.745432409	2.954620885	3.366816788	1.52846885	5.796648593	3.482094425	3.01771118	5.045394503	4.305752857	7.796714781
2	B	T	NH	H	TNHH	37	4	15,5	62	2.46590909	0	21	32.7	11	2.040277679	0.756666667	0.643666667	0.113	0.252583333	0.975166667	0.4585	14.09333333	6.733836416	1.519825754	2.716480177	1.927603002	6.771644599	3.044522438	2.487548659	1.570598079	6.28605721	3.855872487	2.383360133	4.908561552	4.967716747	7.878462043
1	A	L	H	B	LHB	38	5	4,4	22	2.51869159	1	24	31.9	8	2.312212328	0.854103333	0.726363333	0.12774	0.275234792	0.981076667	0.354730833	14.41333333	NA	NA	NA	NA	NA	NA	NA	NA	NA	NA	NA	NA	NA	NA
1	A	L	H	H	LHH	38	0	NA	0	0.00000000	0	30	19.7	7	2.018067162	0.80552	0.705883333	0.099636667	0.241031458	0.937948889	0.369564167	13.03666667	NA	NA	NA	NA	NA	NA	NA	NA	NA	NA	NA	NA	NA	NA
1	A	L	NH	B	LNHB	38	2	16	32	6.05405405	2	22	26.9	3	1.929942645	0.747616667	0.64794	0.11543	0.248365833	0.905627222	0.324885556	14.49	6.579096879	4.125938928	1.659990192	0	1.225951711	1.110882381	0.315081047	2.172223275	4.479858884	0.831297519	1.791759469	2.463064908	1.422662005	6.80801679
1	A	L	NH	H	LNHH	38	4	15,25	61	3.12656904	0	26	24.9	9	2.000630568	0.776196667	0.663963333	0.112233333	0.212275833	0.951684722	0.410224722	13.62333333	7.381732485	5.344812129	3.149088987	2.749168448	6.319768594	2.789800851	2.463064908	3.116802083	4.825940553	4.345247383	4.428167791	5.418894848	6.016111992	8.122690004
1	A	T	H	B	THB	38	4	8	32	3.30105263	3	27	25.1	5	2.003585718	0.809286667	0.69694	0.15546	0.34214375	1.022349167	0.4911225	14.17666667	NA	NA	NA	NA	NA	NA	NA	NA	NA	NA	NA	NA	NA	NA
1	A	T	H	H	THH	38	4	6,5	26	1.61061947	0	24	16.3	9	1.576285553	0.765336667	0.60164	0.163696667	0.279358611	1.049100556	0.402181111	13.89333333	5.663731788	3.651688426	2.811504138	1.286210903	1.791759469	1.093307236	0.747214402	2.880624228	2.323009998	2.106840516	2.190144902	3.362357548	4.179988161	6.185228328
1	A	T	NH	B	TNHB	38	0	NA	0	0.00000000	1	19	43.7	4	2.26914692	0.826346667	0.759096667	0.11817	0.327785	1.040875	0.424248611	16.5	6.895626466	5.563988124	5.986661364	3.279238975	7.745495708	3.72703122	5.703412036	5.915453055	5.093409311	6.195312009	4.996836828	7.911507287	6.84782833	9.122210188
1	A	T	NH	H	TNHH	38	0	NA	0	0.00000000	0	20	32.1	11	2.164225717	0.811166667	0.710076667	0.10109	0.313981111	1.073376111	0.480559444	15.67333333	NA	NA	NA	NA	NA	NA	NA	NA	NA	NA	NA	NA	NA	NA
2	A	L	H	B	LHB	38	2	8,5	17	2.11421320	1	27	12.6	3	1.899845435	0.64731	0.45447	0.19284	0.191305556	0.808388889	0.383388889	11.56666667	5.495497127	3.372391382	1.961658506	0.747214402	2.524246064	1.422662005	0.908855753	4.0769095	2.012430831	1.694595721	1.586965057	2.233592222	3.366017875	6.001781514
2	A	L	H	H	LHH	38	4	13	52	3.51448276	0	28	14.2	6	1.159786494	0.524666667	0.438	0.086666667	0.137833333	0.768166667	0.326333333	11.60666667	5.523237117	3.79173684	1.694595721	0.441832752	5.370121099	2.054835731	0.927340568	3.415903529	2.879510518	3.602625366	2.940043368	5.175207669	5.008967237	6.851655129
2	A	L	NH	B	LNHB	38	0	NA	0	0.00000000	0	26	12.1	1	1.45255961	0.592	0.577666667	0.014333333	0.08375	0.6265	0.226416667	10.00266667	5.84161018	2.036881927	4.241593171	1.329135947	4.471427131	2.447166322	4.098656241	1.62414406	2.688099415	2.942487759	3.573177585	3.762061071	4.529008825	6.662706892
2	A	L	NH	H	LNHH	38	0	NA	0	0.00000000	0	28	15.9	3	1.101194633	0.440333333	0.529333333	0.089	0.096833333	0.651333333	0.228055556	10.58	6.708942938	2.213551471	0	1.329135947	3.83265908	2.414590151	0.908855753	1.851657611	2.737249356	1.466337069	0	3.648250342	4.035223439	6.911341434
2	A	T	H	B	THB	38	4	11,25	45	2.23404255	1	22	23.1	11	NA	NA	NA	NA	NA	NA	NA	NA	6.05051931	3.085979151	3.03388404	0	2.961830722	1.714798428	2.387742901	0.575364145	2.547707551	2.146580845	2.494123305	3.613916416	5.259807512	6.628775968
2	A	T	H	H	THH	38	0	NA	0	0.00000000	0	23	18.3	10	1.752912607	0.624333333	0.522	0.102333333	0.17	0.812	0.32425	12.64	6.102558595	4.505963536	1.694595721	1.098612289	2.291411792	3.182672776	0.287682072	2.908720897	2.521274294	2.051270665	1.170071253	3.433987204	4.9752	6.668087055
2	A	T	NH	B	TNHB	38	0	NA	0	0.00000000	0	20	23.3	1	2.095283626	0.933333333	0.611333333	0.322	0.172666667	0.949	0.285916667	14.74	6.156508065	4.849422701	3.149882953	1.563975538	5.551235447	3.592735594	2.184802057	1.828127113	3.900849705	2.233592222	3.291713149	4.288936212	5.282639554	7.154615357
2	A	T	NH	H	TNHH	38	0	NA	0	0.00000000	0	23	37.2	22	2.263248184	0.664126667	0.71767	0.053543333	0.317166667	1.023416667	0.53775	10.58	NA	NA	NA	NA	NA	NA	NA	NA	NA	NA	NA	NA	NA	NA
2	B	L	H	B	LHB	38	0	NA	0	0.00000000	1	30	12.8	3	1.966723212	0.479666667	0.525666667	0.11	0.159166667	0.805416667	0.370916667	11.34	6.650326961	3.079187954	2.524246064	1.047968556	7.021976423	3.546846416	3.474952558	2.649583743	2.942487759	3.800056355	3.451749661	4.633289621	4.590996133	7.739326954
2	B	L	H	H	LHH	38	2	1	2	0.21030043	0	32	5.8	2	NA	NA	NA	NA	NA	NA	NA	NA	NA	NA	NA	NA	NA	NA	NA	NA	NA	NA	NA	NA	NA	NA
2	B	L	NH	B	LNHB	38	0	NA	0	0.00000000	0	27	14.2	2	1.676654535	0.546	0.569	0.038333333	0.163916667	0.814416667	0.365277778	12	6.472518013	3.133075835	3.415903529	1.329135947	1.558144618	2.346070205	0.527354926	2.30535902	2.75507514	1.252762968	2.248363539	3.004031076	4.55562974	6.760672158
2	B	L	NH	H	LNHH	38	4	11,5	46	2.82102628	0	28	12.2	3	NA	NA	NA	NA	NA	NA	NA	NA	6.421215681	2.968988949	3.6250814	0.927340568	1.768339195	2.879510518	0.747214402	1.981001469	1.768339195	1.252762968	1.466337069	3.225520368	5.388056501	6.859556607
2	B	T	H	B	THB	38	5	8,8	44	5.31034483	1	27	16.4	7	1.834016534	0.888333333	0.581666667	0.306666667	0.193611111	0.965916667	0.327388889	15.91666667	5.227537184	3.336164911	1.563975538	0.36772478	4.203032868	0.693147181	1.236762627	4.887839717	1.880312867	1.516347489	2.700615223	3.430396536	5.126605989	6.459904454
2	B	T	H	H	THH	38	0	NA	0	0.00000000	0	23	18.3	5	NA	NA	NA	NA	NA	NA	NA	NA	NA	NA	NA	NA	NA	NA	NA	NA	NA	NA	NA	NA	NA	NA
2	B	T	NH	B	TNHB	38	0	NA	0	0.00000000	0	20	44.1	4	1.400702768	1.006333333	0.594	0.412333333	0.277611111	1.085444444	0.428194444	16.73	5.215991963	3.315195596	3.482094425	1.126011263	3.252740339	0.527354926	1.031601578	3.523906536	4.170533701	2.248363539	1.466337069	3.203198012	4.590056548	6.217160394
2	B	T	NH	H	TNHH	38	2	13,5	27	1.07386364	0	22	30.2	12	1.998649238	0.798666667	0.625666667	0.173	0.323777778	1.009027778	0.534333333	15.04666667	4.834074888	2.609524982	5.413958192	1.894338342	3.506002187	1.353350205	5.944741689	1.880312867	3.690729593	4.923489228	4.320938943	5.326976807	6.035570034	7.414952104
1	A	L	H	B	LHB	39	0	NA	0	0.00000000	0	NA	7.9	0	NA	NA	NA	NA	NA	NA	NA	NA	NA	NA	NA	NA	NA	NA	NA	NA	NA	NA	NA	NA	NA	NA
1	A	L	H	H	LHH	39	1	15	15	1.37898687	0	30	21	2	1.560237129	0.577173333	0.711066667	0.133893333	0.245704375	0.882714167	0.385458333	11.60666667	NA	NA	NA	NA	NA	NA	NA	NA	NA	NA	NA	NA	NA	NA
[truncated: 389 more rows]
