# Supplementary material for: Biotic interactions promote local adaptation to soil in plants
Source: Nat Commun. 2024 Jun 18;15:5186. doi: 10.1038/s41467-024-49383-x (PMC11189560; doi:10.1038/s41467-024-49383-x)
Supplement: Supplementary file 7 — Supplementary Data 3 [file 41467_2024_49383_MOESM7_ESM.txt]

### here is the cmh with drift anad all that included, use acer package
##$ from roadmap, step 1,2,3

rm(list = ls(all.names = TRUE)) #will clear all objects includes hidden objects.
gc() #free up memrory and report the memory usage.

setwd("/home/fschie/share/allelefrq/allelefrq_files_nonpruned_pruned")

if (!require(learnPopGen)) install.packages('learnPopGen')
if (!require(tidyverse)) install.packages('tidyverse')
if (!require(vroom)) install.packages('vroom')
if (!require(data.table)) install.packages('data.table')
if (!require(poolSeq)) install.packages('poolSeq')
if (!require(harmonicmeanp)) install.packages('harmonicmeanp')


if (!require(remotes)) install.packages('remotes')
remotes::install_github("ThomasTaus/poolSeq") # if need from github
library(ACER)

# enter subset for creating files
subset = "AB_T_B"

#####################################################################################################
#Limestone

### create CMH, vroom loads it in better than fread for some reason, slower though
## enter the g1 data, subset a then b
freq_a_1 <- vroom("./G1.frq", delim = "\t",
           col_names = c("chr", "pos", "nalleles", "nchr_a1", "G1_a1", "G1_a2"), skip = 1) %>% 
          tidyr::unite("ID", c("chr", "pos"), sep="_", remove = FALSE)

freq_b_1 <- vroom("./dr_RB_G1.frq", delim = "\t",
           col_names = c("chr", "pos", "nalleles", "nchr_b1", "G1_b1", "G1_b2"), skip = 1) %>% 
          tidyr::unite("ID", c("chr", "pos"), sep="_", remove = FALSE)

## enter the g10 data subset ra_T_H_B then rb_TH_B
freq_a_10 <- vroom("./dr_RA_LHB.frq", delim = "\t",
           col_names = c("chr", "pos", "nalleles", "nchr_a10", "G10_a1", "G10_a2"), skip = 1) %>% 
          tidyr::unite("ID", c("chr", "pos"), sep="_", remove = FALSE)

freq_b_10 <- vroom("./dr_RB_LHB.frq", delim = "\t",
           col_names = c("chr", "pos", "nalleles", "nchr_b10", "G10_b1", "G10_b2"), skip = 1) %>% 
          tidyr::unite("ID", c("chr", "pos"), sep="_", remove = FALSE)


#for pruned data
freq_a_1 <- g1_pruned_a
freq_b_1 <- g1_pruned_b
freq_a_10 <- LHB_pruned_a
freq_b_10 <- LHB_pruned_b


# actually faster to find the snps that are present in all then work on the subset
freq_a_1 <- as.data.table(freq_a_1)
freq_b_1 <- as.data.table(freq_b_1)
freq_a_10 <- as.data.table(freq_a_10)
freq_b_10 <- as.data.table(freq_b_10)

# merge and remove 0
dtl <- list(freq_a_1, freq_b_1, freq_a_10, freq_b_10)
MatrixLime <- na.omit(Reduce(function(x, y) x[y, on = .(ID)], dtl))


# allele frequency here is combine so split into two split the G1_a1 col into two
MatrixLime[, c("G1a_base", "G1a_af") := tstrsplit(G1_a1, ":", fixed=TRUE)]
MatrixLime[, c("G1b_base", "G1b_af") := tstrsplit(G1_b1, ":", fixed=TRUE)]
MatrixLime[, c("G10a_base", "G10a_af") := tstrsplit(G10_a1, ":", fixed=TRUE)]
MatrixLime[, c("G10b_base", "G10b_af") := tstrsplit(G10_b1, ":", fixed=TRUE)]

# make numneric 
MatrixLime$G1a_af <- as.numeric(MatrixLime$G1a_af)
MatrixLime$G1b_af <- as.numeric(MatrixLime$G1b_af)
MatrixLime$G10a_af <- as.numeric(MatrixLime$G10a_af)
MatrixLime$G10b_af <- as.numeric(MatrixLime$G10b_af)

# again na omit with the af and remove where the nchr is 0
MatrixLime <- na.omit(MatrixLime, cols=c("G1a_af","G1b_af", "G10a_af", "G10b_af", 
                    "nchr_a1", "nchr_b1", "nchr_a10", "nchr_b10"))
MatrixLime <- MatrixLime[G1a_af != 0 | G1b_af != 0 | G10a_af != 0 | G10b_af != 0]
MatrixLime <- MatrixLime[nchr_a1 != 0 | nchr_b1 != 0 | nchr_a10 != 0 | nchr_b10 != 0]

### perform test on empirical data, format as RepAgen1 RepAgen10 RepBgen1 RepBgen10 
af_lst <- list(a1 = MatrixLime$G1a_af, a10 = MatrixLime$G10a_af, b1 = MatrixLime$G1b_af, b10 = MatrixLime$G10b_af)
af_mat <- as.matrix(do.call(cbind, af_lst))

cov_lst <- list(a1 = MatrixLime$nchr_a1, a10 = MatrixLime$nchr_a10, b1 = MatrixLime$nchr_b1, b10 = MatrixLime$nchr_b10)
cov_mat <- as.matrix(do.call(cbind, cov_lst))

# compute the pvalue with the cmh that takes into account gen and Ne, sig suggests that it is under selection
MatrixLime$pvalue <- adapted.cmh.test(freq=af_mat, coverage=cov_mat, Ne=rep(22, 2), gen=c(0,10), repl=1:2, poolSize=NULL)

MatrixLime$log_pval = -log10(MatrixLime$pvalue)
#plot(density(p_value))

# adjust with fdr
MatrixLime$fdr<- p.adjust(MatrixLime$pvalue, method = "fdr")
sub_cmh_fdr <- MatrixLime[fdr<0.05] # subset with only sig fdr 


#insert TRUE for significant fdr snps
MatrixLime[, filter := fdr <= 0.05]

#calculate AF change for repl A and B
MatrixLime$AF_chnage_A <- (MatrixLime$G10a_af - MatrixLime$G1a_af)  
MatrixLime$AF_chnage_B <- (MatrixLime$G10b_af - MatrixLime$G1b_af)  
 
#################################################################################################################
#Tuff

#for pruned data
freq_a_1 <- g1_pruned_a
freq_b_1 <- g1_pruned_b
freq_a_10 <- THB_pruned_a
freq_b_10 <- THB_pruned_b

# actually faster to find the snps that are present in all then work on the subset
freq_a_1 <- as.data.table(freq_a_1)
freq_b_1 <- as.data.table(freq_b_1)
freq_a_10 <- as.data.table(freq_a_10)
freq_b_10 <- as.data.table(freq_b_10)

# merge and remove 0
dtl <- list(freq_a_1, freq_b_1, freq_a_10, freq_b_10)
MatrixTuff <- na.omit(Reduce(function(x, y) x[y, on = .(ID)], dtl))


# allele frequency here is combine so split into two split the G1_a1 col into two
MatrixTuff[, c("G1a_base", "G1a_af") := tstrsplit(G1_a1, ":", fixed=TRUE)]
MatrixTuff[, c("G1b_base", "G1b_af") := tstrsplit(G1_b1, ":", fixed=TRUE)]
MatrixTuff[, c("G10a_base", "G10a_af") := tstrsplit(G10_a1, ":", fixed=TRUE)]
MatrixTuff[, c("G10b_base", "G10b_af") := tstrsplit(G10_b1, ":", fixed=TRUE)]

# make numneric 
MatrixTuff$G1a_af <- as.numeric(MatrixTuff$G1a_af)
MatrixTuff$G1b_af <- as.numeric(MatrixTuff$G1b_af)
MatrixTuff$G10a_af <- as.numeric(MatrixTuff$G10a_af)
MatrixTuff$G10b_af <- as.numeric(MatrixTuff$G10b_af)

# again na omit with the af and remove where the nchr is 0
MatrixTuff <- na.omit(MatrixTuff, cols=c("G1a_af","G1b_af", "G10a_af", "G10b_af", 
                               "nchr_a1", "nchr_b1", "nchr_a10", "nchr_b10"))
MatrixTuff <- MatrixTuff[G1a_af != 0 | G1b_af != 0 | G10a_af != 0 | G10b_af != 0]
MatrixTuff <- MatrixTuff[nchr_a1 != 0 | nchr_b1 != 0 | nchr_a10 != 0 | nchr_b10 != 0]

### perform test on empirical data, format as RepAgen1 RepAgen10 RepBgen1 RepBgen10 
af_lst <- list(a1 = MatrixTuff$G1a_af, a10 = MatrixTuff$G10a_af, b1 = MatrixTuff$G1b_af, b10 = MatrixTuff$G10b_af)
af_mat <- as.matrix(do.call(cbind, af_lst))

cov_lst <- list(a1 = MatrixTuff$nchr_a1, a10 = MatrixTuff$nchr_a10, b1 = MatrixTuff$nchr_b1, b10 = MatrixTuff$nchr_b10)
cov_mat <- as.matrix(do.call(cbind, cov_lst))

# compute the pvalue with the cmh that takes into account gen and Ne, sig suggests that it is under selection
MatrixTuff$pvalue <- adapted.cmh.test(freq=af_mat, coverage=cov_mat, Ne=rep(21, 2), gen=c(0,10), repl=1:2, poolSize=NULL)

MatrixTuff$log_pval = -log10(MatrixTuff$pvalue)
#plot(density(p_value))

# adjust with fdr
MatrixTuff$fdr<- p.adjust(MatrixTuff$pvalue, method = "fdr")
sub_cmh_fdr <- MatrixTuff[fdr<0.05] # subset with only sig fdr 


#insert TRUE for significant fdr snps
MatrixTuff[, filter := fdr <= 0.05]

#calculate AF change for repl A and B
MatrixTuff$AF_chnage_A <- (MatrixTuff$G10a_af - MatrixTuff$G1a_af)  
MatrixTuff$AF_chnage_B <- (MatrixTuff$G10b_af - MatrixTuff$G1b_af)  

#############################################################################################################
# merge limestone and tuff 

MatrixLime <- MatrixLime[,-c(6:33)] #remove specific columns
colnames(MatrixLime)[10]  <- "AF_change_A_Lime"
colnames(MatrixLime)[11]  <- "AF_change_B_Lime"

MatrixTuff <- MatrixTuff[,-c(6:33)] #remove specific columns
colnames(MatrixTuff)[10]  <- "AF_change_A_Tuff"
colnames(MatrixTuff)[11]  <- "AF_change_B_Tuff"


merged_MatrixLHB_THB = merge(x = MatrixLime, y = MatrixTuff, by = c("chr", "pos"), all=TRUE) #merge tables 
merged_MatrixLHB_THB_A <- merged_MatrixLHB_THB[,-c(11:17)] #remove specific columns
merged_MatrixLHB_THB_A <- merged_MatrixLHB_THB_A[, -13]

merged_MatrixLHB_THB_A <- merged_MatrixLHB_THB_A %>% relocate(filter.y, .before = AF_change_A_Lime)
merged_MatrixLHB_THB_A$sign <- merged_MatrixLHB_THB_A[,9] =="TRUE" | merged_MatrixLHB_THB_A[,10] == "TRUE" #produce combined sign. column
merged_MatrixLHB_THB_A <- merged_MatrixLHB_THB_A[, -c(9:10)] #remove original sign. columns

merged_MatrixLHB_THB_B <- merged_MatrixLHB_THB[,-c(12:17)] #remove specific columns
merged_MatrixLHB_THB_B <- merged_MatrixLHB_THB_B[, -10]
merged_MatrixLHB_THB_B <- merged_MatrixLHB_THB_B[, -12]

merged_MatrixLHB_THB_B$sign <- merged_MatrixLHB_THB_B[,9] =="TRUE" | merged_MatrixLHB_THB_A[,11] == "TRUE" 
merged_MatrixLHB_THB_B <- merged_MatrixLHB_THB_B[, -9]
merged_MatrixLHB_THB_B <- merged_MatrixLHB_THB_B[, -10]

colnames(merged_MatrixLHB_THB_A)[3]  <- "ID"
colnames(merged_MatrixLHB_THB_A)[4]  <- "nAlleles"
colnames(merged_MatrixLHB_THB_A)[5]  <- "n_chrA1"
colnames(merged_MatrixLHB_THB_A)[6]  <- "pvalue"
colnames(merged_MatrixLHB_THB_A)[7]  <- "log_pvalue"
colnames(merged_MatrixLHB_THB_A)[8]  <- "fdr"
colnames(merged_MatrixLHB_THB_A)[9]  <- "AF_change_lime_A"
colnames(merged_MatrixLHB_THB_A)[10]  <- "AF_change_tuff_A"
colnames(merged_MatrixLHB_THB_A)[11]  <- "significant"


colnames(merged_MatrixLHB_THB_B)[3]  <- "ID"
colnames(merged_MatrixLHB_THB_B)[4]  <- "nAlleles"
colnames(merged_MatrixLHB_THB_B)[5]  <- "n_chrA1"
colnames(merged_MatrixLHB_THB_B)[6]  <- "pvalue"
colnames(merged_MatrixLHB_THB_B)[7]  <- "log_pvalue"
colnames(merged_MatrixLHB_THB_B)[8]  <- "fdr"
colnames(merged_MatrixLHB_THB_B)[9]  <- "AF_change_lime_B"
colnames(merged_MatrixLHB_THB_B)[10]  <- "AF_change_tuff_B"
colnames(merged_MatrixLHB_THB_B)[11]  <- "significant"

merged_MatrixLHB_THB_A_B <- cbind(merged_MatrixLHB_THB_A, merged_MatrixLHB_THB_B)
merged_MatrixLHB_THB_A_B <- merged_MatrixLHB_THB_A_B[,-c(12:19)]

#calculate mean AF chnages
merged_MatrixLHB_THB_A_B$mean_AFchange_Lime <- ((merged_MatrixLHB_THB_A_B$AF_change_lime_A)+(merged_MatrixLHB_THB_A_B$AF_change_lime_B))/2
merged_MatrixLHB_THB_A_B$mean_AFchange_Tuff <- ((merged_MatrixLHB_THB_A_B$AF_change_tuff_A)+(merged_MatrixLHB_THB_A_B$AF_change_tuff_B))/2
colnames(merged_MatrixLHB_THB_A_B)[14]<-"significant.1"
write.table(merged_MatrixLHB_THB_A_B, file="./AF_change_HB_allSNP_meanrepl_pruned.txt", sep="\t") #save table to file


#double check from here in case needed


#calculate mean AF change in 2Kb windows
#NHH
library(plyr) 
merged_MatrixLNHH_TNHH_A_B_sign$group <- round_any(merged_MatrixLNHH_TNHH_A_B_sign$pos, 2000, f=round) #create 2Kb groups
meanAFchange_LNHH <- aggregate(merged_MatrixLNHH_TNHH_A_B_sign$AF_change_lime, list(merged_MatrixLNHH_TNHH_A_B_sign$group, merged_MatrixLNHH_TNHH_A_B_sign$chr, merged_MatrixLNHH_TNHH_A_B_sign$replicate), FUN=mean, na.rm=TRUE) #calcualte the mean AF chnage groupwise
meanAFchange_TNHH <- aggregate(merged_MatrixLNHH_TNHH_A_B_sign$AF_change_tuff, list(merged_MatrixLNHH_TNHH_A_B_sign$group, merged_MatrixLNHH_TNHH_A_B_sign$chr, merged_MatrixLNHH_TNHH_A_B_sign$replicate), FUN=mean, na.rm=TRUE) #calcualte the mean AF chnage groupwise

meanAFchangeLNHH_TNHH = cbind(meanAFchange_LNHH, meanAFchange_TNHH) #merge tables
meanAFchangeLNHH_TNHH <- meanAFchangeLNHH_TNHH[,-c(5:7)] #remove specific columns
colnames(meanAFchangeLNHH_TNHH)[1]  <- "POS2Kb" #change column name
colnames(meanAFchangeLNHH_TNHH)[2]  <- "Chr" #change column name
colnames(meanAFchangeLNHH_TNHH)[3]  <- "replicate" #change column name
colnames(meanAFchangeLNHH_TNHH)[4]  <- "meanAFchangeLime" #change column name
colnames(meanAFchangeLNHH_TNHH)[5]  <- "meanAFchangeTuff" #change column name

write.table(meanAFchangeLNHH_TNHH, file="./meanAFchange_LNHH_TNHH_2kb_sign.txt", sep="\t") #save table to file

#HH
library(plyr) 
merged_MatrixLHH_THH_A_B_sign$group <- round_any(merged_MatrixLHH_THH_A_B_sign$pos, 2000, f=round) #create 2Kb groups
meanAFchange_LHH <- aggregate(merged_MatrixLHH_THH_A_B_sign$AF_change_lime, list(merged_MatrixLHH_THH_A_B_sign$group, merged_MatrixLHH_THH_A_B_sign$chr, merged_MatrixLHH_THH_A_B_sign$replicate), FUN=mean, na.rm=TRUE) #calcualte the mean AF chnage groupwise
meanAFchange_THH <- aggregate(merged_MatrixLHH_THH_A_B_sign$AF_change_tuff, list(merged_MatrixLHH_THH_A_B_sign$group, merged_MatrixLHH_THH_A_B_sign$chr, merged_MatrixLHH_THH_A_B_sign$replicate), FUN=mean, na.rm=TRUE) #calcualte the mean AF chnage groupwise

meanAFchangeLHH_THH = cbind(meanAFchange_LHH, meanAFchange_THH) #merge tables
meanAFchangeLHH_THH <- meanAFchangeLHH_THH[,-c(5:7)] #remove specific columns
colnames(meanAFchangeLHH_THH)[1]  <- "POS2Kb" #change column name
colnames(meanAFchangeLHH_THH)[2]  <- "Chr" #change column name
colnames(meanAFchangeLHH_THH)[3]  <- "replicate" #change column name
colnames(meanAFchangeLHH_THH)[4]  <- "meanAFchangeLime" #change column name
colnames(meanAFchangeLHH_THH)[5]  <- "meanAFchangeTuff" #change column name

write.table(meanAFchangeLHH_THH, file="./meanAFchange_LHH_THH_2kb_sign.txt", sep="\t") #save table to file

#NHB
library(plyr) 
merged_MatrixLHB_THB_A_B_sign$group <- round_any(merged_MatrixLHB_THB_A_B_sign$pos, 2000, f=round) #create 2Kb groups
meanAFchange_LHB <- aggregate(merged_MatrixLHB_THB_A_B_sign$AF_change_lime, list(merged_MatrixLHB_THB_A_B_sign$group, merged_MatrixLHB_THB_A_B_sign$chr, merged_MatrixLHB_THB_A_B_sign$replicate), FUN=mean, na.rm=TRUE) #calcualte the mean AF chnage groupwise
meanAFchange_THB <- aggregate(merged_MatrixLHB_THB_A_B_sign$AF_change_tuff, list(merged_MatrixLHB_THB_A_B_sign$group, merged_MatrixLHB_THB_A_B_sign$chr, merged_MatrixLHB_THB_A_B_sign$replicate), FUN=mean, na.rm=TRUE) #calcualte the mean AF chnage groupwise

meanAFchangeLHB_THB = cbind(meanAFchange_LHB, meanAFchange_THB) #merge tables
meanAFchangeLHB_THB <- meanAFchangeLHB_THB[,-c(5:7)] #remove specific columns
colnames(meanAFchangeLHB_THB)[1]  <- "POS2Kb" #change column name
colnames(meanAFchangeLHB_THB)[2]  <- "Chr" #change column name
colnames(meanAFchangeLHB_THB)[3]  <- "replicate" #change column name
colnames(meanAFchangeLHB_THB)[4]  <- "meanAFchangeLime" #change column name
colnames(meanAFchangeLHB_THB)[5]  <- "meanAFchangeTuff" #change column name

write.table(meanAFchangeLHB_THB, file="./meanAFchange_LHB_THB_2kb_sign.txt", sep="\t") #save table to file

#HB
library(plyr) 
merged_MatrixLHB_THB_A_B_sign$group <- round_any(merged_MatrixLHB_THB_A_B_sign$pos, 2000, f=round) #create 2Kb groups
meanAFchange_LHB <- aggregate(merged_MatrixLHB_THB_A_B_sign$AF_change_lime, list(merged_MatrixLHB_THB_A_B_sign$group, merged_MatrixLHB_THB_A_B_sign$chr, merged_MatrixLHB_THB_A_B_sign$replicate), FUN=mean, na.rm=TRUE) #calcualte the mean AF chnage groupwise
meanAFchange_THB <- aggregate(merged_MatrixLHB_THB_A_B_sign$AF_change_tuff, list(merged_MatrixLHB_THB_A_B_sign$group, merged_MatrixLHB_THB_A_B_sign$chr, merged_MatrixLHB_THB_A_B_sign$replicate), FUN=mean, na.rm=TRUE) #calcualte the mean AF chnage groupwise

meanAFchangeLHB_THB = cbind(meanAFchange_LHB, meanAFchange_THB) #merge tables
meanAFchangeLHB_THB <- meanAFchangeLHB_THB[,-c(5:7)] #remove specific columns
colnames(meanAFchangeLHB_THB)[1]  <- "POS2Kb" #change column name
colnames(meanAFchangeLHB_THB)[2]  <- "Chr" #change column name
colnames(meanAFchangeLHB_THB)[3]  <- "replicate" #change column name
colnames(meanAFchangeLHB_THB)[4]  <- "meanAFchangeLime" #change column name
colnames(meanAFchangeLHB_THB)[5]  <- "meanAFchangeTuff" #change column name

write.table(meanAFchangeLHB_THB, file="./meanAFchange_LHB_THB_2kb_sign.txt", sep="\t") #save table to file

#merge all treatments
# add treatmnet columns
#NHH
meanAFchangeLNHH_TNHH <- cbind(meanAFchangeLNHH_TNHH,0)
meanAFchangeLNHH_TNHH <- cbind(meanAFchangeLNHH_TNHH,0)
meanAFchangeLNHH_TNHH <- cbind(meanAFchangeLNHH_TNHH,"NHH")
colnames(meanAFchangeLNHH_TNHH)[6] <- "pollination"
colnames(meanAFchangeLNHH_TNHH)[7] <- "herbivory"
colnames(meanAFchangeLNHH_TNHH)[8] <- "treatment"

#HH
meanAFchangeLHH_THH <- cbind(meanAFchangeLHH_THH,0)
meanAFchangeLHH_THH <- cbind(meanAFchangeLHH_THH,1)
meanAFchangeLHH_THH <- cbind(meanAFchangeLHH_THH,"HH")
colnames(meanAFchangeLHH_THH)[6] <- "pollination"
colnames(meanAFchangeLHH_THH)[7] <- "herbivory"
colnames(meanAFchangeLHH_THH)[8] <- "treatment"

#NHB
meanAFchangeLHB_THB <- cbind(meanAFchangeLHB_THB,1)
meanAFchangeLHB_THB <- cbind(meanAFchangeLHB_THB,0)
meanAFchangeLHB_THB <- cbind(meanAFchangeLHB_THB,"NHB")
colnames(meanAFchangeLHB_THB)[6] <- "pollination"
colnames(meanAFchangeLHB_THB)[7] <- "herbivory"
colnames(meanAFchangeLHB_THB)[8] <- "treatment"

#HB
meanAFchangeLHB_THB <- cbind(meanAFchangeLHB_THB,1)
meanAFchangeLHB_THB <- cbind(meanAFchangeLHB_THB,1)
meanAFchangeLHB_THB <- cbind(meanAFchangeLHB_THB,"HB")
colnames(meanAFchangeLHB_THB)[6] <- "pollination"
colnames(meanAFchangeLHB_THB)[7] <- "herbivory"
colnames(meanAFchangeLHB_THB)[8] <- "treatment"

meanAFchangeLNHH_TNHH <- meanAFchangeLNHH_TNHH %>% relocate(replicate, .before = pollination)
meanAFchangeLHH_THH <- meanAFchangeLHH_THH %>% relocate(replicate, .before = pollination)
meanAFchangeLHB_THB <- meanAFchangeLHB_THB %>% relocate(replicate, .before = pollination)
meanAFchangeLHB_THB <- meanAFchangeLHB_THB %>% relocate(replicate, .before = pollination)

matrix_all_treatments <- rbind(meanAFchangeLNHH_TNHH, meanAFchangeLHH_THH, meanAFchangeLHB_THB, meanAFchangeLHB_THB)

write.table(matrix_all_treatments, file="./meanAFchange_alltreatments_2kb_sign.txt", sep="\t") #save table to file
