# Supplementary material for: Biotic interactions promote local adaptation to soil in plants
Source: Nat Commun. 2024 Jun 18;15:5186. doi: 10.1038/s41467-024-49383-x (PMC11189560; doi:10.1038/s41467-024-49383-x)
Supplement: Supplementary file 8 — Supplementary Data 4 [file 41467_2024_49383_MOESM8_ESM.txt]

library(data.table)
library(R.utils)
setwd("/home/fschie/share/GWAS/LHB")
setwd("C:/Users/schiestl/switchdrive/Institution/Mitarbeiter/Thomas_Dorey/Genomics/Allele_frequencies/all_treatments")

vcf <-  fread(file="genotypeLHB_B_101", header = FALSE, stringsAsFactors = F, data.table = F, nThread = 10)

samples <-  fread(file="subsetLHB_B_012.012.indv", sep='\t', header = FALSE, stringsAsFactors = F, data.table = F, nThread = 10)

markers <-  fread(file="subsetLHB_B_012.012.pos", sep='\t', header = FALSE, stringsAsFactors = F, data.table = F, nThread = 10)
colnames(markers)[1]<- "chr"
colnames(markers)[2]<- "pos"

markers$markers <- paste(markers$chr, markers$pos)
markers1 <- markers[,-c(1:2)]
markers1 <- as.data.frame(markers1)
markers_t <- as.data.frame(t(markers1))

colnames(vcf) <- markers_t[1, ]

library(rrBLUP)

impute=A.mat(vcf, max.missing=0.5, impute.method="mean", return.imputed=T, n.core =12)
#n.core check how many cores are available 

Markers_impute=impute$imputed   #Rename imputed marker matrix as Markers_impute
#impute$imputed  #returns the imputed marker matrix
#impute$A #returns the additive relationship matrix
matrixLHB_B_2 <- as.data.frame(Markers_impute)

#write.table(matrixNHH_2, file="matrixNHH_woNA.txt", sep="\t")

#Remove markers that had more than 50% missing data
#load phenotype
pheno <- fread(file="phenotypeLHB_B.txt", sep="\t", header=T)
###############################################################
####### set training and sample pops (sample = 50% of cases)
train = as.matrix(sample(1:64, 40))
head(train)
test<-setdiff(1:64, train)
test
#Pheno_train and m_train are the phenotype and marker matrices for the values in the training population
#Pheno_valid and m_valid will be the validation populations

pheno_train = as.matrix(pheno[train,])
m_train=as.matrix(matrixLHB_B_2[train,])

pheno_valid=as.matrix(pheno[test, ])
m_valid=as.matrix(matrixLHB_B_2[test, ])

#run mixed.solve
NbFlowers=(pheno_train[,12])
NbFlowers <- as.numeric(NbFlowers)
NbFlowers_answer <- mixed.solve(NbFlowers, Z=m_train, K=NULL, SE=FALSE, return.Hinv=FALSE)

#show marker effects
NbFl = NbFlowers_answer$u
e = as.matrix(NbFl)
head(e)

pre_Fl = m_valid %*% e     #marker validation matrix times the marker effects
predicted_Fl = (pre_Fl[,1]+NbFlowers_answer$beta)   #predicted pheno values based on the marker effects of the training population with the grand mean added in

#test corrlation predicted and obvserved values
NbFlowers_valid= (pheno_valid[,12])
NbFlowers_valid <- as.numeric(NbFlowers_valid)
NbFlowers_accuracy <- cor(pre_Fl,NbFlowers_valid, use = "complete")
NbFlowers_accuracy

#edit marker effect file
names <- rownames(e)
rownames(e)<- NULL
e <- cbind(names, e)
e <- cbind(names, e)
colnames(e)[1]<-"chr"
colnames(e)[2]<-"pos"
colnames(e)[3]<-"effect"
write.table(e, file="marker_effects_LHB_B.txt", sep="\t")
e <- read.table(file="marker_effects_LHB_B.txt", sep="\t")


##########################################editing with unix

#########Lime

setwd("/home/fschie/share/GWAS/LHB")
#########ReplA
chr <- read.table("chr1A.txt", header=T)
pos <- read.table("pos1A.txt", header=T)
effect <- read.table("effect1A.txt")
marker_effects_LHB_A <- cbind(chr, pos, effect)
colnames(marker_effects_LHB_A)[3]<-"effect"
colnames(marker_effects_LHB_A)[1]<-"chr"


#######replB
chr <- read.table("chr1B.txt", header=T)
pos <- read.table("pos1B.txt", header=T)
effect <- read.table("effect1B.txt")
marker_effects_LHB_B <- cbind(chr, pos, effect)
colnames(marker_effects_LHB_B)[3]<-"effect"
colnames(marker_effects_LHB_B)[1]<-"chr"

########Tuff
setwd("/home/fschie/share/GWAS/THB")
########replA
chr <- read.table("chr1A.txt", header=T)
pos <- read.table("pos1A.txt", header=T)
effect <- read.table("effect1A.txt")
marker_effects_THB_A <- cbind(chr, pos, effect)
colnames(marker_effects_THB_A)[3]<-"effect"
colnames(marker_effects_THB_A)[1]<-"chr"

######replB
chr <- read.table("chr1B.txt", header=T)
pos <- read.table("pos1B.txt", header=T)
effect <- read.table("effect1B.txt")
marker_effects_THB_B <- cbind(chr, pos, effect)
colnames(marker_effects_THB_B)[3]<-"effect"
colnames(marker_effects_THB_B)[1]<-"chr"

merged_LHB = merge(x = marker_effects_LHB_A, y = marker_effects_LHB_B, by = c("chr", "pos"), all=TRUE)
merged_THB = merge(x = marker_effects_THB_A, y = marker_effects_THB_B, by = c("chr", "pos"), all=TRUE)
merged = merge(x=merged_LHB, y=merged_THB, by =c("chr", "pos"), all=TRUE)
colnames(merged)[3]<-"effect_lime_A"
colnames(merged)[4]<-"effect_lime_B"
colnames(merged)[5]<-"effect_tuff_A"
colnames(merged)[6]<-"effect_tuff_B"

AF_change_HB <- read.table("../../allelefrq/HB/AF_change_HB_allSNP_meanrepl_newNe.txt", sep="\t", header=T)

merged_HB = merge(x = AF_change_HB, y = merged, by = c("chr", "pos"), all=TRUE)

library(tidyverse)
merged_HB <- merged_HB %>%  filter(merged_HB$significant =='TRUE') #filter significant loci
merged_HB <- merged_HB %>%  filter(merged_HB$significant.1 =='TRUE')

merged_HB$mean_effect_lime <- rowMeans(merged_HB[ , c(17, 18)],na.rm = TRUE)
merged_HB$mean_effect_tuff <- rowMeans(merged_HB[ , c(19, 20)],na.rm = TRUE)
merged_HB$mean_effect <- rowMeans(merged_HB[ , c(21, 22)],na.rm = TRUE)

#make cathegories of make effects
categories <- cut(merged_HB$mean_effect, breaks = 5, labels = c("lowest", "low", "intermediate", "high", "highest"))
merged_HB <- cbind(merged_HB, categories)


#calculate evol scenarios
merged_HB$antag <- (merged_HB$mean_AFchange_Lime < -0.1 & merged_HB$mean_AFchange_Tuff > 0.1) | (merged_HB$mean_AFchange_Lime > 0.1 & merged_HB$mean_AFchange_Tuff < -0.1)
merged_HB$condneut <- (abs(merged_HB$mean_AFchange_Lime)>0.1) & (abs(merged_HB$mean_AFchange_Tuff)<0.1) | (abs(merged_HB$mean_AFchange_Lime)<0.1) & (abs(merged_HB$mean_AFchange_Tuff)>0.1)
merged_HB$global <- (merged_HB$mean_AFchange_Lime > 0.1 & merged_HB$mean_AFchange_Tuff > 0.1) | (merged_HB$mean_AFchange_Lime < -0.1 & merged_HB$mean_AFchange_Tuff < -0.1)


merged_HB <- subset(merged_HB, abs(mean_AFchange_Lime) > 0 | abs(mean_AFchange_Tuff) > 0)

merged_HB <-cbind(merged_HB, 1)
merged_HB <-cbind(merged_HB, 1)
merged_HB <-cbind(merged_HB, "HB")

###check colnames

colnames(merged_HB)[28]<-"pollination"
colnames(merged_HB)[29]<-"herbivory"
colnames(merged_HB)[30]<-"treatment"

#save file
write.table(merged_HB, file="../../allelefrq/AFchange_effect_size_HB_newNe.txt", sep="\t")


########################################################################

#merge 4 treatment groups
mergedNHH <- read.table("~/share/allelefrq/AFchange_effect_size_NHH_newNe.txt", sep="\t")
mergedHH <- read.table("~/share/allelefrq/AFchange_effect_size_HH_newNe.txt", sep="\t")
mergedNHB <- read.table("~/share/allelefrq/AFchange_effect_size_NHB_newNe.txt", sep="\t")
mergedHB <- read.table("~/share/allelefrq/AFchange_effect_size_HB_newNe.txt", sep="\t")

#merge them
mergedALL <- rbind(mergedNHH, mergedHH, mergedNHB, mergedHB)

#save file
write.table(mergedALL, file="../../allelefrq/AFchange_effect_size_ALL_newNe.txt", sep="\t")
mergedALL <- read.table("~/share/allelefrq/AFchange_effect_size_ALL_newNe.txt", sep="\t")
##############################################################################
#antag separate for replicates
#############################################################################3

mergedALL <- mergedALL[,-c(25:27)]

#remove NAs
mergedALL <- mergedALL[!is.na(mergedALL$AF_change_lime_A),]
mergedALL <- mergedALL[!is.na(mergedALL$AF_change_lime_B),]
mergedALL <- mergedALL[!is.na(mergedALL$AF_change_tuff_A),]
mergedALL <- mergedALL[!is.na(mergedALL$AF_change_tuff_B),]
mergedALL <- mergedALL[!is.na(mergedALL$effect_lime_A),]
mergedALL <- mergedALL[!is.na(mergedALL$effect_lime_B),]
mergedALL <- mergedALL[!is.na(mergedALL$effect_tuff_A),]
mergedALL <- mergedALL[!is.na(mergedALL$effect_tuff_B),]


mergedALL$antag_A <- (mergedALL$AF_change_lime_A < -0.1 & mergedALL$AF_change_tuff_A > 0.1) | (mergedALL$AF_change_lime_A > 0.1 & mergedALL$AF_change_tuff_A < -0.1)
mergedALL$antag_B <- (mergedALL$AF_change_lime_B < -0.1 & mergedALL$AF_change_tuff_B > 0.1) | (mergedALL$AF_change_lime_B > 0.1 & mergedALL$AF_change_tuff_B < -0.1)
mergedALL$antag_consist <- (mergedALL$antag_A ==TRUE & mergedALL$antag_B == TRUE)

mergedALL$condneut_A <- (abs(mergedALL$AF_change_lime_A)>0.2) & (abs(mergedALL$AF_change_tuff_A)<0.1) | (abs(mergedALL$AF_change_lime_A)<0.1) & (abs(mergedALL$AF_change_tuff_A)>0.2)
mergedALL$condneut_B <- (abs(mergedALL$AF_change_lime_B)>0.2) & (abs(mergedALL$AF_change_tuff_B)<0.1) | (abs(mergedALL$AF_change_lime_B)<0.1) & (abs(mergedALL$AF_change_tuff_B)>0.2)
mergedALL$condneut_consist <- (mergedALL$condneut_A ==TRUE & mergedALL$condneut_B == TRUE)

mergedALL$global_A <- (mergedALL$AF_change_lime_A > 0.1 & mergedALL$AF_change_tuff_A > 0.1) | (mergedALL$AF_change_lime_A < -0.1 & mergedALL$AF_change_tuff_A < -0.1)
mergedALL$global_B <- (mergedALL$AF_change_lime_B > 0.1 & mergedALL$AF_change_tuff_B > 0.1) | (mergedALL$AF_change_lime_B < -0.1 & mergedALL$AF_change_tuff_B < -0.1)
mergedALL$global_consist <- (mergedALL$global_A ==TRUE & mergedALL$global_B == TRUE)

#turn TRUE into 1
mergedALL$antag_consist[which(mergedALL$antag_consist == "TRUE")] <- 1 
mergedALL$condneut_consist[which(mergedALL$condneut_consist == "TRUE")] <- 1 
mergedALL$global_consist[which(mergedALL$global_consist == "TRUE")] <- 1 

mergedALL$anatag2 <- mergedALL$antag_consist + mergedALL$antag_consist
mergedALL$antag_condneut <- mergedALL$anatag2 + mergedALL$condneut_consist

mergedALL$antag_consist <- factor(mergedALL$antag_consist)
mergedALL$condneut_consist <- factor(mergedALL$condneut_consist)
mergedALL$global_consist <- factor(mergedALL$global_consist)
mergedALL$antag_condneut <- factor(mergedALL$antag_condneut)

write.table(mergedALL, file="~/share/allelefrq/new_effect_consistent_newNe.txt", sep="\t")
mergedALL <- read.table(file="~/share/allelefrq/AFchange_effect_size_mean_repl_sep_antag.txt", sep="\t", header=T)

#plot it
library (ggplot2)

ggplot(mergedALL, aes(x=mean_AFchange_Lime, y=mean_AFchange_Tuff, color=antag_condneut)) + geom_point() + facet_wrap(~treatment) + scale_color_manual(values=c("#3300FF","#CC33CC","#FF0033"))
#codes are for: blue, red purple

library(wesanderson)
library("RColorBrewer")
ggplot(mergedALL, aes(x=mean_AFchange_Lime, y=mean_AFchange_Tuff, color=anatag_condneut)) + geom_point() + facet_wrap(~treatment) + col=wes.palette(n=3, name="GrandBudapest")


#############################################################################
#make file with mean values for replicates
#############################################################################

#remove NAs
mergedALL <- mergedALL[!is.na(mergedALL$mean_AFchange_Lime),]
mergedALL <- mergedALL[!is.na(mergedALL$mean_AFchange_Tuff),]
mergedALL <- mergedALL[!is.na(mergedALL$mean_effect_lime),]
mergedALL <- mergedALL[!is.na(mergedALL$mean_effect_tuff),]

mergedALL <- mergedALL[,-c(3:14)]
mergedALL <- mergedALL[,-c(5:8)]
mergedALL <- mergedALL[,-c(9:11)]

mergedALL$antag <- (mergedALL$mean_AFchange_Lime < -0.1 & mergedALL$mean_AFchange_Tuff > 0.1) | (mergedALL$mean_AFchange_Lime > 0.1 & mergedALL$mean_AFchange_Tuff < -0.1)
mergedALL$condneut <- (abs(mergedALL$mean_AFchange_Lime)>0.1) & (abs(mergedALL$mean_AFchange_Tuff)<0.1) | (abs(mergedALL$mean_AFchange_Lime)<0.1) & (abs(mergedALL$mean_AFchange_Tuff)>0.1)
mergedALL$global <- (mergedALL$mean_AFchange_Lime > 0.1 & mergedALL$mean_AFchange_Tuff > 0.1) | (mergedALL$mean_AFchange_Lime < -0.1 & mergedALL$mean_AFchange_Tuff < -0.1)

#turn TRUE into 1
mergedALL$antag[which(mergedALL$antag == "TRUE")] <- 1 
mergedALL$condneut[which(mergedALL$condneut == "TRUE")] <- 1
mergedALL$global[which(mergedALL$global == "TRUE")] <- 1

#plot it
ggplot(mergedALL_na, aes(x=mean_AFchange_Lime, y=mean_AFchange_Tuff, color=antag)) + geom_point() + facet_grid(treatment~categories)

write.table(mergedALL, file="../../allelefrq/AFchange_effect_size_mean_repl.txt", sep="\t")


#############################################################################
#########produce file with seprate replicates
#############################################################################

AF<-read.table("~/share/allelefrq//new_effect_consistent_newNe.txt", sep="\t", header=T)

AF<-AF[,-c(3:8)]
AF<-AF[,-c(5)]

AF<-AF[,-c(7:9)]

AF<-AF[,-c(20:24)]
AF<-AF[,-c(18:19)]
AF<-AF[,-c(3:7)]
AF_A<-AF[,-c(5:8)]

AF_A<-AF_A[,-c(6)]
AF_A<-AF_A[,-c(7)]

AF_B<-AF[,-c(3:5)]
AF_B<-AF_B[,-c(5:6)]
AF_B<-AF_B[,-c(6)]


AF_A<-cbind(AF_A, "A")
AF_B<-cbind(AF_B, "B")

colnames(AF_A)[10]<-"replicate"
colnames(AF_B)[10]<-"replicate"

colnames(AF_A)[3]<-"AF_change_lime"
colnames(AF_A)[4]<-"AF_change_tuff"
colnames(AF_A)[5]<-"effect_lime"
colnames(AF_A)[6]<-"effect_tuff"

colnames(AF_B)[3]<-"AF_change_lime"
colnames(AF_B)[4]<-"AF_change_tuff"
colnames(AF_B)[4]<-"AF_change_tuff"
colnames(AF_B)[5]<-"effect_lime"
colnames(AF_B)[6]<-"effect_tuff"

AF = rbind(AF_A, AF_B) #merge tables

#remove NAs
AF <- AF[!is.na(AF$AF_change_lime),]
AF <- AF[!is.na(AF$AF_change_tuff),]
AF <- AF[!is.na(AF$effect_lime),]
AF <- AF[!is.na(AF$effect_tuff),]

#calculate evol scenarios
AF$antag1 <- (AF$AF_change_lime < -0.1 & AF$AF_change_tuff > 0.1) 
AF$antag2 <- (AF$AF_change_lime > 0.1 & AF$AF_change_tuff < -0.1)
AF$antag <- (AF$AF_change_lime < -0.1 & AF$AF_change_tuff > 0.1) | (AF$AF_change_lime > 0.1 & AF$AF_change_tuff < -0.1)

AF$condneut <- (abs(AF$AF_change_lime)>0.1) & (abs(AF$AF_change_tuff)<0.1) | (abs(AF$AF_change_lime)<0.1) & (abs(AF$AF_change_tuff)>0.1)
AF$global <- (AF$AF_change_lime > 0.1 & AF$AF_change_tuff > 0.1) | (AF$AF_change_lime < -0.1 & AF$AF_change_tuff < -0.1)

#turn TRUE into 1
AF$antag1[which(AF$antag1 == "TRUE")] <- 1 
AF$antag2[which(AF$antag2 == "TRUE")] <- 1 
AF$antag[which(AF$antag == "TRUE")] <- 1 
AF$condneut[which(AF$condneut == "TRUE")] <- 1
AF$global[which(AF$global == "TRUE")] <- 1

#make cathegories of make effects
AF$mean_effects <- rowMeans(AF[,5:6])
Categories <- cut(AF$mean_effects, breaks = 5, labels = c("lowest", "low", "intermediate", "high", "highest"))
AF <- cbind(AF, Categories)


write.table(AF, file="AFchange_effect_size_All_sep_repl.txt", sep="\t")
setwd("/home/fschie/share/allelefrq")

#################################################################################################################
#calcualte mean AFchnage and effects for 2kb windows

setwd ("~/share/allelefrq")


AF <- read.table("~/share/allelefrq/new_effect_consistent_newNe.txt", sep="\t")


library(plyr) 
AF$group <- round_any(AF$pos, 2000, f=round) #create 2Kb groups


#remove NAs
AF <- AF[!is.na(AF$mean_AFchange_Lime),]
AF <- AF[!is.na(AF$mean_AFchange_Tuff),]
AF <- AF[!is.na(AF$mean_effect_lime),]
AF <- AF[!is.na(AF$mean_effect_tuff),]


#calcualte the mean AF chnage groupwise
meanAFchangeL <- aggregate(AF$mean_AFchange_Lime, list(AF$group, AF$chr, AF$treatment, AF$pollination, AF$herbivory, AF$antag_consist, AF$condneut_consist), FUN=mean, na.rm=TRUE) 
meanAFchangeT <- aggregate(AF$mean_AFchange_Tuff, list(AF$group, AF$chr, AF$treatment, AF$pollination, AF$herbivory, AF$antag_consist, AF$condneut_consist), FUN=mean, na.rm=TRUE) 

colnames(meanAFchangeL)[1]<-"pos2Kb"
colnames(meanAFchangeL)[2]<-"chr"
colnames(meanAFchangeL)[3]<-"treatment"
colnames(meanAFchangeL)[4]<-"pollination"
colnames(meanAFchangeL)[5]<-"herbivory"
colnames(meanAFchangeL)[6]<-"antag_consist"
colnames(meanAFchangeL)[7]<-"condneut_consist"
colnames(meanAFchangeL)[8]<-"mean_AF_change_lime"

colnames(meanAFchangeT)[1]<-"pos2Kb"
colnames(meanAFchangeT)[2]<-"chr"
colnames(meanAFchangeT)[3]<-"treatment"
colnames(meanAFchangeT)[4]<-"pollination"
colnames(meanAFchangeT)[5]<-"herbivory"
colnames(meanAFchangeT)[6]<-"antag_consist"
colnames(meanAFchangeT)[7]<-"condneut_consist"
colnames(meanAFchangeT)[8]<-"mean_AF_change_tuff"


effectL <- aggregate(AF$mean_effect_lime, list(AF$group, AF$chr, AF$treatment, AF$pollination, AF$herbivory, AF$antag_consist, AF$condneut_consist), FUN=mean, na.rm=TRUE) 
effectT <- aggregate(AF$mean_effect_tuff, list(AF$group, AF$chr, AF$treatment, AF$pollination, AF$herbivory, AF$antag_consist, AF$condneut_consist), FUN=mean, na.rm=TRUE) 

colnames(effectL)[1]<-"pos2Kb"
colnames(effectL)[2]<-"chr"
colnames(effectL)[3]<-"treatment"
colnames(effectL)[4]<-"pollination"
colnames(effectL)[5]<-"herbivory"
colnames(effectL)[6]<-"antag_consist"
colnames(effectL)[7]<-"condneut_consist"
colnames(effectL)[8]<-"mean_effect_lime"

colnames(effectT)[1]<-"pos2Kb"
colnames(effectT)[2]<-"chr"
colnames(effectT)[3]<-"treatment"
colnames(effectT)[4]<-"pollination"
colnames(effectT)[5]<-"herbivory"
colnames(effectT)[6]<-"antag_consist"
colnames(effectT)[7]<-"condneut_consist"
colnames(effectT)[8]<-"mean_effect_tuff"


AFchange = cbind(meanAFchangeL, meanAFchangeT, effectL, effectT) #merge tables

AFchange = AFchange[,-c(9:15)]
AFchange = AFchange[,-c(10:16)]
AFchange = AFchange[,-c(11:17)]


#make cathegories of make effects
Categories <- cut(AFchange$mean_effect_lime, breaks = 5, labels = c("lowest", "low", "intermediate", "high", "highest"))
AFchange <- cbind(AFchange, Categories)

#re-calculate evol patterns
AFchange$antag_consist1 <- (AFchange$mean_AF_change_lime < -0.1 & AFchange$mean_AF_change_tuff > 0.1) | (AFchange$mean_AF_change_lime > 0.1 & AFchange$mean_AF_change_tuff < -0.1)
AFchange$condneut_consist1 <- (abs(AFchange$mean_AF_change_lime)>0.2) & (abs(AFchange$mean_AF_change_tuff)<0.1) | (abs(AFchange$mean_AF_change_lime)<0.1) & (abs(AFchange$mean_AF_change_tuff)>0.2)
#turn TRUE into 1
AFchange$antag_consist1[which(AFchange$antag_consist1 == "TRUE")] <- 1 
AFchange$condneut_consist1[which(AFchange$condneut_consist1 == "TRUE")] <- 1 
#remove newly appeared 1 
AFchange$antag_consist2 <- (AFchange$antag_consist == "1") & (AFchange$antag_consist1 == "1")
AFchange$condneut_consist2 <- (AFchange$condneut_consist1 == "1") & (AFchange$condneut_consist == "1")
#turn TRUE into 1
AFchange$antag_consist2[which(AFchange$antag_consist2 == "TRUE")] <- 1 
AFchange$condneut_consist2[which(AFchange$condneut_consist2 == "TRUE")] <- 1 

AFchange$antag_consist3 <- AFchange$antag_consist2 + AFchange$antag_consist2
AFchange$antag_condneut <- AFchange$antag_consist3 + AFchange$condneut_consist2

AFchange$antag_consist2 <- factor(AFchange$antag_consist2)
AFchange$condneut_consist2 <- factor(AFchange$condneut_consist2)
AFchange$antag_condneut <- factor(AFchange$antag_condneut)

AFchange = AFchange[,-c(6:7)]
AFchange = AFchange[,-c(11:12)]
AFchange = AFchange[,-c(13)]

write.table(AFchange, file="AFchange_effect_size_All_newNe_2Kb.txt", sep="\t")

AFchange <- read.table("~/share/allelefrq/AFchange_effect_size_All_newne_2Kb.txt", sep="\t")


#plot it
library(ggplot2)

ggplot(AFchange, aes(x = mean_AF_change_lime, y = mean_AF_change_tuff, color=antag_condneut)) + geom_point() + facet_wrap(~treatment) + scale_color_manual(values = c("#3300FF","#CC33CC","#FF0033"))


#plot it
library (ggplot2)

AFchange$antag_2 <- AFchange$antag_consist + AFchange$antag_consist
AFchange$antag_condneut <- AFchange$condneut_consist + AFchange$antag_2
AFchange$antag_condneut <- as.character(AFchange$antag_condneut)

ggplot(AFchange, aes(x=mean_AF_change_lime, y=mean_AF_change_tuff, color=antag_condneut)) + geom_point() + facet_wrap(~treatment) + scale_color_manual(values=c("#3300FF","#CC33CC","#FF0033"))
#codes are for: blue, red purple

library(wesanderson)
library("RColorBrewer")
ggplot(AFchange, aes(x=mean_AF_change_lime, y=mean_AF_change_tuff, color=anatag)) + geom_point() + facet_wrap(~treatment) + col=wes.palette(n=3, name="GrandBudapest")
