# Supplementary material for: Biotic interactions promote local adaptation to soil in plants
Source: Nat Commun. 2024 Jun 18;15:5186. doi: 10.1038/s41467-024-49383-x (PMC11189560; doi:10.1038/s41467-024-49383-x)
Supplement: Supplementary file 9 — Supplementary Data 5 [file 41467_2024_49383_MOESM9_ESM.r]

###
## Script 21.03.2023 - Léa
setwd("/home/fschie/share/Genes")
# data sets
df_genes=read.table("./GCF_000309985.2_CAAS_Brap_v3.01_genomic_converted.txt", h=T) # file from Roman
df_genes=as.data.frame(df_genes[df_genes$chromosome !="Unknown",]) # remove unknown chromosomes
df_genes$chromosome=gsub("A10", 10, df_genes$chromosome) # replace name chromosome A10 --> 10
df_genes$chromosome=gsub("A09", 9, df_genes$chromosome)
df_genes$chromosome=gsub("A08", 8, df_genes$chromosome)
df_genes$chromosome=gsub("A07", 7, df_genes$chromosome)
df_genes$chromosome=gsub("A06", 6, df_genes$chromosome)
df_genes$chromosome=gsub("A05", 5, df_genes$chromosome)
df_genes$chromosome=gsub("A04", 4, df_genes$chromosome)
df_genes$chromosome=gsub("A03", 3, df_genes$chromosome)
df_genes$chromosome=gsub("A02", 2, df_genes$chromosome)
df_genes$chromosome=gsub("A01", 1, df_genes$chromosome)
df_genes=df_genes[df_genes$type=="exon",]

#subset=read.table("W:/Florian/GWA_FLorian/allele_freq/AF_4topSigZones/top_LNHH_AF_chr9_beg32392344_end32408415_peak156.txt", h=T)
#subset=read.table("W:/Florian/GWA_FLorian/files/AFchange_effect_size_NHH.txt", h=T) # a file with SNPs you want to know the underlying gene. This file should at least have the columns: chr (chrom in number), pos (position), ID (chr_pos)
subset=read.table("../allelefrq/AFchange_effect_size_All_newNe_2Kb.txt", h=T) # a file with SNPs you want to know the underlying gene. This file should at least have the columns: chr (chrom in number), pos (position), ID (chr_pos)

#remove dublicates
#subset<-subset[!duplicated(subset$ID), ]


# only cases with anatag pleitropy
subset <- subset[!(subset$anatag2=="0"),]

# only cases with cond neutrality
subset <- subset[!(subset$condneut=="0"),]

# only NHH
subset <- subset[!(subset$treatment=="HB"),]
subset <- subset[!(subset$treatment=="HH"),]
subset <- subset[!(subset$treatment=="NHB"),]

# only HH
subset <- subset[!(subset$treatment=="HB"),]
subset <- subset[!(subset$treatment=="NHB"),]
subset <- subset[!(subset$treatment=="NHH"),]

# only NHB
subset <- subset[!(subset$treatment=="HB"),]
subset <- subset[!(subset$treatment=="HH"),]
subset <- subset[!(subset$treatment=="NHH"),]

# only HB
subset <- subset[!(subset$treatment=="NHB"),]
subset <- subset[!(subset$treatment=="HH"),]
subset <- subset[!(subset$treatment=="NHH"),]


subset$ID=paste(subset$chr, subset$pos2Kb, sep="_")
library(dplyr)
subset <- subset %>% relocate(ID, .before=pos2Kb)

subset=as.data.frame(subset[,c(1:4)]) # not necessary, but easy having only 3 columns

#
library(dplyr)
library(GenomicRanges)
library(data.table)
data_ATG = select(df_genes, gene)

data_tot_ATG = data.frame()

win = 1000 # Windows 1kb up and downstream

gr1 <- with(subset, GRanges(chr, IRanges(start=pos2Kb, end=pos2Kb, names=ID), SNP=ID))
gr2 <- with(df_genes, GRanges(chromosome, IRanges(start=start-win, end=end+win, names=gene), ATG=gene))
ranges <- subsetByOverlaps(gr2,gr1)
hits <- findOverlaps(gr2, gr1)
rsid <- CharacterList(split(names(gr1)[subjectHits(hits)], queryHits(hits)))
mcols(ranges) <- DataFrame(mcols(ranges), rsid)
ranges


df = as.data.frame(mcols(ranges))
colnames(df) <- c("gene", "ID")
df$product=df_genes[match(df$gene, df_genes$gene), which(colnames(df_genes)=="product")]
df$biotype=df_genes[match(df$gene, df_genes$gene), which(colnames(df_genes)=="biotype")]

# all 
df <- apply(df,2,as.character)

#remove dublicates
df<-as.data.frame(df)
df<-df[!duplicated(df$gene), ]
df<-df[!duplicated(df$ID), ]

#save file

#AP
write.table(df, file="OutPut_genes_AP_NHB_newNe_2Kb.txt", sep="\t")

# CN
write.table(df, file="OutPut_genes_CN_HB_newNe_2Kb.txt", sep="\t")

######editing with unix and excel

df_NHB <- fread("OutPut_genes_AP_NHB_newNe.txt", sep="\t", header=T)
df_HB <- fread("OutPut_genes_AP_HB_newNe.txt", sep="\t", header=T)

df_NHB <- cbind(df_NHB, "NHB")
df_HB <- cbind(df_HB, "HB")
colnames(df_NHB)[7]<- "treatment"
colnames(df_HB)[7]<- "treatment"

merged_AP <- rbind(df_NHB, df_HB)
write.table(merged_AP, file="OutPut_genes_AP_ALL_newNe.txt", sep="\t")

##############CN

df_NHH <- fread("OutPut_genes_CN_NHH.txt", sep="\t", header=T)
df_HH <- fread("OutPut_genes_CN_HH.txt", sep="\t", header=T)
df_NHB <- fread("OutPut_genes_CN_NHB.txt", sep="\t", header=T)
df_HB <- fread("OutPut_genes_CN_HB.txt", sep="\t", header=T)

df_NHH <- cbind(df_NHH, "NHH")
df_HH <- cbind(df_HH, "HH")
df_NHB <- cbind(df_NHB, "NHB")
df_HB <- cbind(df_HB, "HB")

colnames(df_NHH)[6]<- "treatment"
colnames(df_HH)[6]<- "treatment"
colnames(df_NHB)[6]<- "treatment"
colnames(df_HB)[6]<- "treatment"

merged_CN <- rbind(df_NHH, df_HH, df_NHB, df_HB)
write.table(merged_CN, file="OutPut_genes_CN_ALL.txt", sep="\t")

merged_AP <- cbind(merged_AP, "AP")
merged_CN <- cbind(merged_CN, "CN")
colnames(merged_AP)[7]<- "adaptive_pattern"
colnames(merged_CN)[7]<-"adaptive_pattern"

merged<-rbind(merged_AP, merged_CN)
write.table(merged, file="OutPut_genes_ALL.txt", sep="\t")

#check for genes in common
library(tidyverse)
merged_3 <- merged_3[!is.na(merged_3$product.y.y),]

# if none
merged_4 <- rbind(df_NHH, df_HH, df_NHB, df_HB)
write.table(merged_4, file="OutPut_genes_CN_ALL.txt", sep="\t")

#merge with AF-changes

AF_change <- read.table(file="../allelefrq/new_effect_consistent.txt", sep="\t", header=T)

mergedgenes = merge(x = AF_change, y = merged, by = c("ID", "treatment"), all=TRUE)

write.table(mergedgenes, file="../allelefrq/AFchange_effect_size_withgenes.txt", sep="\t")
